# Supplementary material for: Quantitative phospho-proteomics reveals the Plasmodium merozoite triggers pre-invasion host kinase modification of the red cell cytoskeleton
Source: Sci Rep. 2016 Feb 2;6:19766. doi: 10.1038/srep19766 (PMC4735681; doi:10.1038/srep19766)
Supplement: Supplementary Data 1 [file srep19766-s2.xls]

## Sheet: Experiment 1
Accession	Coverage	# PSMs	# Peptides	# AAs	MW [kDa]	calc. pI	Score	129/128	129/128 Count	129/128 Variability [%]	130/127	130/127 Count	130/127 Variability [%]	131/126	131/126 Count	131/126 Variability [%]	Description
P02768	55.99	41	31	609	69.3215	6.27783	168.804	1.18609	41	12.7315	1.52262	41	8.04078	1.34152	41	13.2442	Serum albumin OS=Homo sapiens GN=ALB PE=1 SV=2 - [ALBU_HUMAN]
	Confidence Icon	Sequence	Protein Accessions	# Proteins	# Protein Groups	Activation Type	Modifications	Probability	XCorr	Δ Score	Rank	QuanResultID	Quan Info	Quan Usage	129/128	130/127	131/126	Charge	m/z [Da]	MH+ [Da]	ΔM [ppm]	RT [min]	First Scan	Last Scan	MS Order	Ions Matched	Spectrum File	Annotation
	High	kVPQVSTPTLVEVSR	P02768	12	1	HCD	N-Term(TMT6plex), K1(TMT6plex)	65.7097	5.38515	1	1	23224	Unique	Used	1.00987	1.41762	1.2923	3	700.093	2098.26	0.0389667	82.6318	9886	9886	MS2	30/56	Sample.raw
	High	vHTEccHGDLLEcADDR	P02768	11	1	HCD	N-Term(TMT6plex), C5(Carbamidomethyl), C6(Carbamidomethyl), C13(Carbamidomethyl)	93.6162	4.98986	1	1	19185	Unique	Used	1.36711	1.56344	1.52397	3	772.672	2316	0.618297	49.2426	5443	5443	MS2	25/64	Sample.raw
	High	eFNAETFTFHADIcTLSEk	P02768	12	1	HCD	N-Term(TMT6plex), C14(Carbamidomethyl), K19(TMT6plex)	106.638	4.83107	1	1	26250	Unique	Used	1.038	1.58312	1.49558	3	906.788	2718.35	0.19348	109.906	13215	13215	MS2	25/72	Sample.raw
	High	vFDEFkPLVEEPQNLIk	P02768	12	1	HCD	N-Term(TMT6plex), K6(TMT6plex), K17(TMT6plex)	35.4327	4.54227	1	1	27460	Unique	Used	1.10011	1.59739	1.34152	3	911.534	2732.59	0.958754	119.89	14547	14547	MS2	24/64	Sample.raw
	High	lVNEVTEFAk	P02768	8	1	HCD	N-Term(TMT6plex), K10(TMT6plex)	56.085	4.50314	1	1	25283	Unique	Used	1.02863	1.46124	1.30493	2	804.474	1607.94	0.398409	101.657	12152	12152	MS2	17/18	Sample.raw
	High	tcVADESAENcDk	P02768	8	1	HCD	N-Term(TMT6plex), C2(Carbamidomethyl), C11(Carbamidomethyl), K13(TMT6plex)	62.6442	4.18741	1	1	18649	Unique	Used	1.06733	1.39768	1.15751	2	978.957	1956.91	1.41488	45.2194	4853	4853	MS2	17/24	Sample.raw
	High	sHcIAEVENDEmPADLPSLAADFVESk	P02768	8	1	HCD	N-Term(TMT6plex), C3(Carbamidomethyl), M12(Oxidation), K27(TMT6plex)	68.4556	4.15744	1	1	27211	Unique	Used	1.05949	1.49408	1.36278	3	1150.23	3448.67	-0.0812053	117.851	14273	14273	MS2	25/104	Sample.raw
	High	sHcIAEVENDEmPADLPSLAADFVESk	P02768	8	1	HCD	N-Term(TMT6plex), C3(Carbamidomethyl), M12(Oxidation), K27(TMT6plex)	88.4179	4.06912	1	1	27204	Unique	Used	1.0474	1.64396	1.34061	3	1150.23	3448.67	0.0249838	117.794	14265	14265	MS2	26/104	Sample.raw
	High	vHTEccHGDLLEcADDR	P02768	11	1	HCD	N-Term(TMT6plex), C5(Carbamidomethyl), C6(Carbamidomethyl), C13(Carbamidomethyl)	52.2931	4.04487	1	1	19193	Unique	Used	1.27502	1.53352	1.01337	4	579.756	2316	1.4031	49.2996	5452	5452	MS2	36/96	Sample.raw
	High	ccTESLVNR	P02768	11	1	HCD	N-Term(TMT6plex), C1(Carbamidomethyl), C2(Carbamidomethyl)	31.6446	4.02904	1	1	18008	Unique	Used	1.24688	1.49634	1.43551	2	684.333	1367.66	-1.24593	40.4519	4148	4148	MS2	16/16	Sample.raw
	High	yIcENQDSISSk	P02768	11	1	HCD	N-Term(TMT6plex), C3(Carbamidomethyl), K12(TMT6plex)	72.3651	4.00234	1	1	22026	Unique	Used	1.10347	1.33686	1.25834	2	951.488	1901.97	0.387088	72.8931	8568	8568	MS2	15/22	Sample.raw
	High	lVRPEVDVmcTAFHDNEETFLk	P02768	8	1	HCD	N-Term(TMT6plex), M9(Oxidation), C10(Carbamidomethyl), K22(TMT6plex)	40.2717	3.99959	1	1	24758	Unique	Used	1.2357	1.57679	1.38323	4	781.901	3124.58	-0.636198	96.9158	11574	11574	MS2	26/126	Sample.raw
	High	tYETTLEk	P02768	11	1	HCD	N-Term(TMT6plex), K8(TMT6plex)	38.9015	3.91605	1	1	21483	Unique	Used	1.292	1.37537	1.25541	2	721.911	1442.82	0.896897	68.4829	7971	7971	MS2	14/14	Sample.raw
	High	aAFTEccQAADk	P02768	10	1	HCD	N-Term(TMT6plex), C6(Carbamidomethyl), C7(Carbamidomethyl), K12(TMT6plex)	69.6092	3.75991	1	1	21161	Unique	Used	1.19318	1.6256	1.25814	2	915.45	1829.89	0.496743	65.7542	7617	7617	MS2	16/22	Sample.raw
	High	aEFAEVSk	P02768	10	1	HCD	N-Term(TMT6plex), K8(TMT6plex)	34.5923	3.64655	1	1	22045	Unique	Used	1.17001	1.44236	1.23674	2	669.886	1338.77	-0.980531	73.0393	8589	8589	MS2	14/14	Sample.raw
	High	dLGEENFk	P02768	10	1	HCD	N-Term(TMT6plex), K8(TMT6plex)	33.474	3.62313	1	1	22545	Unique	Used	1.29411	1.56451	1.03815	2	705.388	1409.77	0.0230492	76.9886	9139	9139	MS2	13/14	Sample.raw
	High	sLHTLFGDk	P02768	8	1	HCD	N-Term(TMT6plex), K9(TMT6plex)	20.4357	3.59028	1	1	23264	Unique	Used	1.0137	1.49084	1.44361	2	738.435	1475.86	0.631141	82.9498	9930	9930	MS2	14/16	Sample.raw
	High	vHTEccHGDLLEcADDRADLAk	P02768	11	1	HCD	N-Term(TMT6plex), C5(Carbamidomethyl), C6(Carbamidomethyl), C13(Carbamidomethyl), K22(TMT6plex)	25.8031	3.5772	1	1	21975	Unique	Used	1.49616	1.45491	2.86261	5	609.494	3043.44	-0.596532	72.5067	8512	8512	MS2	46/168	Sample.raw
	High	qTALVELVk	P02768	12	1	HCD	N-Term(TMT6plex), K9(TMT6plex)	38.8715	3.52913	1	1	24444	Unique	Used	1.18609	1.5226	1.46631	2	729.968	1458.93	-0.0989368	94.1607	11229	11229	MS2	15/16	Sample.raw
	High	tYETTLEk	P02768	11	1	HCD	N-Term(TMT6plex), K8(TMT6plex)	36.4857	3.45971	1	1	21522	Unique	Used	1.10779	1.6517	1.60817	2	721.911	1442.82	0.64308	68.8348	8014	8014	MS2	13/14	Sample.raw
	Medium	aDDkETcFAEEGk	P02768	12	1	HCD	N-Term(TMT6plex), K4(TMT6plex), C7(Carbamidomethyl), K13(TMT6plex)	54.688	3.44627	1	1	21322	Unique	Used	1.18785	1.52841	1.05644	3	729.712	2187.12	-0.0464898	67.1302	7794	7794	MS2	19/48	Sample.raw
	Medium	rPcFSALEVDETYVPk	P02768	11	1	HCD	N-Term(TMT6plex), C3(Carbamidomethyl), K16(TMT6plex)	15.9571	3.08921	1	1	24485	Unique	Used	2.57406	2.07836	2.58215	3	790.424	2369.26	0.250527	94.5135	11274	11274	MS2	19/60	Sample.raw
	Medium	fkDLGEENFk	P02768	10	1	HCD	N-Term(TMT6plex), K2(TMT6plex), K10(TMT6plex)	18.5225	3.06932	1	1	23786	Unique	Used	1.17147	1.41196	1.36886	3	638.703	1914.09	0.218505	88.0984	10505	10505	MS2	20/36	Sample.raw
	High	qNcELFEQLGEYk	P02768	12	1	HCD	N-Term(TMT6plex), C3(Carbamidomethyl), K13(TMT6plex)	58.9406	3.02887	1	1	25724	Unique	Used	1.1228	1.51342	1.26024	2	1058.54	2116.08	0.504774	105.543	12637	12637	MS2	13/24	Sample.raw
	Medium	vHTEccHGDLLEcADDR	P02768	11	1	HCD	N-Term(TMT6plex), C5(Carbamidomethyl), C6(Carbamidomethyl), C13(Carbamidomethyl)	18.0546	3.00019	1	1	19257	Unique	Used	1.26982	1.52262	1.61511	3	772.672	2316	-0.172313	49.7937	5522	5522	MS2	23/64	Sample.raw
	High	dDNPNLPR	P02768	8	1	HCD	N-Term(TMT6plex)	33.5851	2.98692	1	1	17323	Unique	Used	1.14161	1.69027	1.27769	2	585.31	1169.61	0.72233	35.2996	3395	3395	MS2	13/14	Sample.raw
	High	eTYGEmADccAk	P02768	8	1	HCD	N-Term(TMT6plex), M6(Oxidation), C9(Carbamidomethyl), C10(Carbamidomethyl), K12(TMT6plex)	78.8811	2.98355	1	1	18956	Unique	Used	1.23906	1.41598	1.45609	2	954.931	1908.85	0.211413	47.517	5191	5191	MS2	11/22	Sample.raw
	High	lVTDLTk	P02768	11	1	HCD	N-Term(TMT6plex), K7(TMT6plex)	22.7704	2.98165	1	1	23524	Unique	Used	1.08174	1.40438	1.17427	2	624.403	1247.8	0.479246	85.2329	10216	10216	MS2	12/12	Sample.raw
	High	cASLQk	P02768	10	1	HCD	N-Term(TMT6plex), C1(Carbamidomethyl), K6(TMT6plex)	18.7545	2.95842	0.22973	1	17750	Unique	Used	1.37396	1.65773	1.59316	2	582.845	1164.68	1.00394	38.5939	3864	3864	MS2	10/10	Sample.raw
	High	fQNALLVR	P02768	12	1	HCD	N-Term(TMT6plex)	33.9214	2.95066	1	1	23702	Unique	Used	0.800874	0.982721	1.28268	2	595.367	1189.73	1.44331	87.2103	10412	10412	MS2	14/14	Sample.raw
	High	aDDkETcFAEEGk	P02768	12	1	HCD	N-Term(TMT6plex), K4(TMT6plex), C7(Carbamidomethyl), K13(TMT6plex)	78.1799	2.94093	1	1	21336	Unique	Used	1.22613	1.53533	1.18611	2	1094.07	2187.12	0.964296	67.2465	7809	7809	MS2	13/24	Sample.raw
	High	lcTVATLR	P02768	8	1	HCD	N-Term(TMT6plex), C2(Carbamidomethyl)	33.077	2.9025	1	1	22085	Unique	Used	1.23511	1.48481	1.42387	2	581.845	1162.68	0.191793	73.402	8633	8633	MS2	14/14	Sample.raw
	High	eTYGEMADccAk	P02768	8	1	HCD	N-Term(TMT6plex), C9(Carbamidomethyl), C10(Carbamidomethyl), K12(TMT6plex)	81.4014	2.79755	1	1	21488	Unique	Used	1.36678	1.57317	1.67694	2	946.934	1892.86	0.493323	68.5195	7976	7976	MS2	12/22	Sample.raw
	High	vHTEccHGDLLEcADDR	P02768	11	1	HCD	N-Term(TMT6plex), C5(Carbamidomethyl), C6(Carbamidomethyl), C13(Carbamidomethyl)	49.3711	2.79696	1	1	19197	Unique	Used	1.19019	1.65997	1.23765	2	1158.51	2316	1.25659	49.3265	5456	5456	MS2	13/32	Sample.raw
	High	lDELRDEGk	P02768	9	1	HCD	N-Term(TMT6plex), K9(TMT6plex)	14.9981	2.77944	1	1	21661	Unique	Used	1.97697	2.2151	2.39347	2	766.938	1532.87	-0.0322912	69.9832	8167	8167	MS2	10/16	Sample.raw
	High	dDNPNLPR	P02768	8	1	HCD	N-Term(TMT6plex)	15.8577	2.70771	1	1	17255	Unique	Used	1.05208	1.48958	1.12939	2	585.31	1169.61	0.409225	34.7357	3320	3320	MS2	13/14	Sample.raw
	High	cASLQk	P02768	10	1	HCD	N-Term(TMT6plex), C1(Carbamidomethyl), K6(TMT6plex)	24.3363	2.67639	1	1	18088	Unique	Used	3.22562	3.07839	3.25786	2	582.844	1164.68	0.479894	41.02	4236	4236	MS2	10/10	Sample.raw
	Medium	nYAEAk	P02768	11	1	HCD	N-Term(TMT6plex), K6(TMT6plex)	19.3397	2.57604	1	1	17317	Unique	Used	1.16705	1.1903	1.01522	2	577.335	1153.66	0.86856	35.2448	3388	3388	MS2	10/10	Sample.raw
	Medium	tcVADESAENcDk	P02768	8	1	HCD	N-Term(TMT6plex), C2(Carbamidomethyl), C11(Carbamidomethyl), K13(TMT6plex)	63.3641	2.40255	1	1	18722	Unique	Used	1.27931	1.72019	1.52353	2	978.958	1956.91	2.03867	45.7759	4933	4933	MS2	12/24	Sample.raw
	Medium	yLYEIAR	P02768	9	1	HCD	N-Term(TMT6plex)	10.7993	2.36166	1	1	23390	Unique	Used	0.758276	0.977694	1.2441	2	578.832	1156.66	0.656021	84.1156	10069	10069	MS2	12/12	Sample.raw
	Medium	aWAVAR	P02768	14	1	HCD	N-Term(TMT6plex)	11.2706	2.31202	1	1	19282	Unique	Used	1.05459	1.57079	1.55369	2	451.774	902.542	0.753733	49.9675	5549	5549	MS2	10/10	Sample.raw
P68871	89.8	36	12	147	15.9883	7.28369	153.988	0.43572	3	25.9791	1.30066	3	2.41292	1.01379	3	4.82063	Hemoglobin subunit beta OS=Homo sapiens GN=HBB PE=1 SV=2 - [HBB_HUMAN]
	Confidence Icon	Sequence	Protein Accessions	# Proteins	# Protein Groups	Activation Type	Modifications	Probability	XCorr	Δ Score	Rank	QuanResultID	Quan Info	Quan Usage	129/128	130/127	131/126	Charge	m/z [Da]	MH+ [Da]	ΔM [ppm]	RT [min]	First Scan	Last Scan	MS Order	Ions Matched	Spectrum File	Annotation
	High	vNVDEVGGEALGR	P68871;Q4TZM4	33	2	HCD	N-Term(TMT6plex)	56.6762	5.31299	0.564972	1	23090	Not Unique	Not Used	0.337882	1.22394	0.928178	2	772.418	1543.83	0.931406	81.5188	9739	9739	MS2	23/24	Sample.raw
	High	vNVDEVGGEALGR	P68871;Q4TZM4	33	2	HCD	N-Term(TMT6plex)	60.7079	5.18009	1	1	23226	Not Unique	Not Used	0.636971	1.36668	1.16119	2	772.418	1543.83	0.298847	82.6431	9888	9888	MS2	22/24	Sample.raw
	High	vVAGVANALAHk	P68871;P02042;Q6VFQ6	8	3	HCD	N-Term(TMT6plex), K12(TMT6plex)	73.8667	5.16063	1	1	23769	Not Unique	Not Used	0.4284	1.26176	0.995133	2	804.504	1608	0.688302	87.9302	10486	10486	MS2	20/22	Sample.raw
	High	vNVDEVGGEALGR	P68871;Q4TZM4	33	2	HCD	N-Term(TMT6plex)	45.8723	5.14766	1	1	23387	Not Unique	Not Used	1.23672	1.99421	8.95032	2	772.417	1543.83	-0.096502	84.0799	10065	10065	MS2	21/24	Sample.raw
	High	vNVDEVGGEALGR	P68871;Q4TZM4	33	2	HCD	N-Term(TMT6plex)	39.5164	4.75075	1	1	22501	Not Unique	Not Used	0.959121	1.40914	1.18166	2	772.418	1543.83	0.0616378	76.6802	9091	9091	MS2	21/24	Sample.raw
	High	vNVDEVGGEALGR	P68871;Q4TZM4	33	2	HCD	N-Term(TMT6plex)	67.5141	4.42465	1	1	23160	Not Unique	Not Used	0.306719	1.24264	1.12217	2	772.418	1543.83	0.615127	82.0744	9816	9816	MS2	21/24	Sample.raw
	High	vLGAFSDGLAHLDNLk	P68871;P02042;Q14477;Q6J1Z7;Q670S4	32	5	HCD	N-Term(TMT6plex), K16(TMT6plex)	94.3258	4.35148	1	1	26633	Not Unique	Not Used	0.322594	1.29048	0.913517	3	710.078	2128.22	0.843293	113.279	13637	13637	MS2	22/60	Sample.raw
	High	vLGAFSDGLAHLDNLk	P68871;P02042;Q14477;Q6J1Z7;Q670S4	32	5	HCD	N-Term(TMT6plex), K16(TMT6plex)	96.4147	4.17578	1	1	27100	Not Unique	Not Used	0.31053	1.21842	0.981321	3	710.077	2128.22	0.0689603	117.002	14151	14151	MS2	24/60	Sample.raw
	High	lLGNVLVcVLAHHFGk	P68871;Q6VFQ6	9	2	HCD	N-Term(TMT6plex), C8(Carbamidomethyl), K16(TMT6plex)	84.7564	4.10852	1	1	28034	Not Unique	Not Used	0.350376	1.53517	1.08399	3	745.779	2235.32	0.547534	124.332	15179	15179	MS2	24/60	Sample.raw
	High	sAVTALWGk	P68871;Q14477;Q6J1Z7;Q4TZM4	44	4	HCD	N-Term(TMT6plex), K9(TMT6plex)	35.7986	4.02967	1	1	24583	Not Unique	Not Used	0.279737	1.29101	0.860674	2	695.927	1390.85	0.327696	95.3932	11382	11382	MS2	16/16	Sample.raw
	High	vVAGVANALAHk	P68871;P02042;Q6VFQ6	8	3	HCD	N-Term(TMT6plex), K12(TMT6plex)	66.291	3.95011	1	1	23767	Not Unique	Not Used	0.339074	1.35197	0.942758	3	536.672	1608	0.907683	87.9211	10484	10484	MS2	25/44	Sample.raw
	High	eFTPPVQAAYQk	P68871	7	1	HCD	N-Term(TMT6plex), K12(TMT6plex)	61.8329	3.90866	1	1	23623	Unique	Used	0.43572	1.30066	1.01379	2	919.018	1837.03	1.12599	86.4438	10325	10325	MS2	15/22	Sample.raw
	High	vVAGVANALAHk	P68871;P02042;Q6VFQ6	8	3	HCD	N-Term(TMT6plex), K12(TMT6plex)	76.5727	3.87822	1	1	23817	Not Unique	Not Used	0.437165	1.38457	1.13062	2	804.504	1608	0.840131	88.4288	10539	10539	MS2	16/22	Sample.raw
	High	vNVDEVGGEALGR	P68871;Q4TZM4	33	2	HCD	N-Term(TMT6plex)	33.5476	3.7752	0.383598	1	22688	Not Unique	Not Used	0.317767	1.27499	0.951004	2	772.41	1543.81	-9.50591	78.0522	9296	9296	MS2	20/24	Sample.raw
	High	vLGAFSDGLAHLDNLk	P68871;P02042;Q14477;Q6J1Z7;Q670S4	32	5	HCD	N-Term(TMT6plex), K16(TMT6plex)	103.836	3.71748	1	1	27175	Not Unique	Not Used	0.319957	1.26239	1.10567	3	710.077	2128.22	0.413108	117.586	14233	14233	MS2	22/60	Sample.raw
	High	kVLGAFSDGLAHLDNLk	P68871;P02042;Q14477;Q6J1Z7;Q670S4	32	5	HCD	N-Term(TMT6plex), K1(TMT6plex), K17(TMT6plex)	104.072	3.71346	1	1	26031	Not Unique	Not Used	0.313454	1.22829	1.07549	4	622.124	2485.48	0.435093	108.17	12975	12975	MS2	28/96	Sample.raw
	High	vLGAFSDGLAHLDNLk	P68871;P02042;Q14477;Q6J1Z7;Q670S4	32	5	HCD	N-Term(TMT6plex), K16(TMT6plex)	115.335	3.67831	1	1	27120	Not Unique	Not Used	0.303488	1.32097	1.02145	2	1064.61	2128.22	1.65262	117.16	14173	14173	MS2	16/30	Sample.raw
	High	vLGAFSDGLAHLDNLk	P68871;P02042;Q14477;Q6J1Z7;Q670S4	32	5	HCD	N-Term(TMT6plex), K16(TMT6plex)	88.9052	3.58076	1	1	26465	Not Unique	Not Used	0.631799	1.47579	1.19002	3	710.077	2128.22	0.154997	111.792	13452	13452	MS2	21/60	Sample.raw
	High	vLGAFSDGLAHLDNLk	P68871;P02042;Q14477;Q6J1Z7;Q670S4	32	5	HCD	N-Term(TMT6plex), K16(TMT6plex)	95.2632	3.57024	1	1	26406	Not Unique	Not Used	0.490057	1.32954	1.0003	3	710.077	2128.22	0.154997	111.282	13387	13387	MS2	24/60	Sample.raw
	High	eFTPPVQAAYQk	P68871	7	1	HCD	N-Term(TMT6plex), K12(TMT6plex)	63.3378	3.56987	1	1	23679	Unique	Used	0.36673	1.27966	0.981371	2	919.017	1837.03	0.727288	86.991	10387	10387	MS2	15/22	Sample.raw
	High	gTFATLSELHcDk	P68871;Q6J1Z7;Q670S4;Q4TZM4	25	4	HCD	N-Term(TMT6plex), C11(Carbamidomethyl), K13(TMT6plex)	79.6132	3.56294	1	1	23450	Not Unique	Not Used	0.261177	1.16266	0.958314	3	646.346	1937.02	1.24414	84.6321	10135	10135	MS2	16/48	Sample.raw
	High	lLGNVLVcVLAHHFGk	P68871;Q6VFQ6	9	2	HCD	N-Term(TMT6plex), C8(Carbamidomethyl), K16(TMT6plex)	83.8263	3.56076	1	1	28500	Not Unique	Not Used	0.402439	1.43423	0.912176	4	559.586	2235.32	0.159251	127.435	15692	15692	MS2	30/90	Sample.raw
	High	gTFATLSELHcDk	P68871;Q6J1Z7;Q670S4;Q4TZM4	25	4	HCD	N-Term(TMT6plex), C11(Carbamidomethyl), K13(TMT6plex)	94.3582	3.46276	1	1	23451	Not Unique	Not Used	0.301637	1.18001	0.895272	2	969.015	1937.02	0.746927	84.6434	10136	10136	MS2	14/24	Sample.raw
	High	sAVTALWGk	P68871;Q14477;Q6J1Z7;Q4TZM4	44	4	HCD	N-Term(TMT6plex), S1(Phospho), K9(TMT6plex)	21.8767	3.42604	0.274052	1	26175	Not Unique	Not Used	0.428647	1.56147	0.719522	2	735.91	1470.81	0.626626	109.341	13133	13133	MS2	16/32	Sample.raw
	High	lLVVYPWTQR	P68871;P02042;Q14476;Q14477;Q6J1Z7;Q670S4;Q4TZM4	52	7	HCD	N-Term(TMT6plex)	24.9148	3.41039	1	1	26651	Not Unique	Not Used	0.265231	1.21453	0.930357	2	752.448	1503.89	0.685334	113.437	13657	13657	MS2	14/18	Sample.raw
	Medium	vVAGVANALAHkYH	P68871;P02042;Q6VFQ6	7	3	HCD	N-Term(TMT6plex), K12(TMT6plex)	99.8516	3.36667	1	1	24023	Not Unique	Not Used	0.840437	1.05417	1.70179	3	636.713	1908.12	0.521294	90.5014	10766	10766	MS2	23/52	Sample.raw
	High	fFESFGDLSTPDAVmGNPk	P68871;Q6J1Z7;Q4TZM4	29	3	HCD	N-Term(TMT6plex), M15(Oxidation), K19(TMT6plex)	62.3294	3.3432	1	1	27141	Not Unique	Not Used	0.35343	1.21621	0.977744	2	1267.14	2533.27	1.73156	117.321	14196	14196	MS2	14/36	Sample.raw
	High	sAVTALWGk	P68871;Q14477;Q6J1Z7;Q4TZM4	44	4	HCD	N-Term(TMT6plex), K9(TMT6plex)	47.542	3.32189	1	1	24712	Not Unique	Not Used	0.871623	1.66939	1.33858	2	695.927	1390.85	1.29313	96.4988	11523	11523	MS2	13/16	Sample.raw
	High	eFTPPVQAAYQk	P68871	7	1	HCD	N-Term(TMT6plex), K12(TMT6plex)	66.5683	3.28972	1	1	23735	Unique	Used	0.527628	1.40437	1.08035	2	919.017	1837.03	-0.00366064	87.5501	10448	10448	MS2	13/22	Sample.raw
	High	lLVVYPWTQR	P68871;P02042;Q14476;Q14477;Q6J1Z7;Q670S4;Q4TZM4	52	7	HCD	N-Term(TMT6plex)	6.34426	3.23133	1	1	26726	Not Unique	Not Used	0.595419	1.48143	1.25304	2	752.449	1503.89	1.49703	114.049	13739	13739	MS2	14/18	Sample.raw
	High	sAVTALWGk	P68871;Q14477;Q6J1Z7;Q4TZM4	44	4	HCD	N-Term(TMT6plex), K9(TMT6plex)	47.8647	3.18067	1	1	24643	Not Unique	Not Used	0.386248	1.32604	0.989857	2	695.927	1390.85	0.239929	95.9298	11448	11448	MS2	13/16	Sample.raw
	Medium	vVAGVANALAHk	P68871;P02042;Q6VFQ6	8	3	HCD	N-Term(TMT6plex), K12(TMT6plex)	67.4441	3.08075	1	1	23284	Not Unique	Not Used	0.531128	1.30466	0.991944	3	536.671	1608	-0.00328873	83.1324	9952	9952	MS2	22/44	Sample.raw
	Medium	vNVDEVGGEALGR	P68871;Q4TZM4	33	2	HCD	N-Term(TMT6plex)	55.8489	2.93372	1	1	23091	Not Unique	Not Used	0.213412	1.24054	1.08609	3	515.281	1543.83	1.12037	81.5302	9740	9740	MS2	23/48	Sample.raw
	Medium	vVAGVANALAHk	P68871;P02042;Q6VFQ6	8	3	HCD	N-Term(TMT6plex), K12(TMT6plex)	69.7561	2.79974	1	1	23816	Not Unique	Not Used	0.29782	1.23751	1.05792	3	536.672	1608	1.13543	88.4172	10538	10538	MS2	20/44	Sample.raw
	Medium	sAVtALWGk	P68871;Q14477;Q6J1Z7;Q4TZM4	44	4	HCD	N-Term(TMT6plex), T4(Phospho), K9(TMT6plex)	35.0389	2.49482		2	26175	Redundant	Not Used	0.428647	1.56147	0.719522	2	735.91	1470.81	0.626626	109.341	13133	13133	MS2	11/23	Sample.raw
	Medium	lHVDPENFR	P68871;P02042;Q6J1Z7;Q670S4;Q4TZM4	30	5	HCD	N-Term(TMT6plex)	29.2601	2.4555	1	1	21630	Not Unique	Not Used	0.352662	1.51382	0.977257	2	678.367	1355.73	0.189677	69.7514	8133	8133	MS2	12/16	Sample.raw
P16157	7.5	78	13	1881	206.137	6.01123	141.225	0.960564	31	18.0569	1.59401	31	12.5854	1.2672	31	13.5071	Ankyrin-1 OS=Homo sapiens GN=ANK1 PE=1 SV=3 - [ANK1_HUMAN]
	Confidence Icon	Sequence	Protein Accessions	# Proteins	# Protein Groups	Activation Type	Modifications	Probability	XCorr	Δ Score	Rank	QuanResultID	Quan Info	Quan Usage	129/128	130/127	131/126	Charge	m/z [Da]	MH+ [Da]	ΔM [ppm]	RT [min]	First Scan	Last Scan	MS Order	Ions Matched	Spectrum File	Annotation
	High	rQDDATGAGQDsENEVSLVSGHQR	P16157	1	1	HCD	N-Term(TMT6plex), S12(Phospho)	65.9948	5.68929	0.196837	1	19490	Unique	Used	0.931916	1.57002	1.38721	3	955.771	2865.3	0.424111	51.5508	5778	5778	MS2	31/136	Sample.raw
	High	rQDDATGAGQDsENEVSLVSGHQR	P16157	1	1	HCD	N-Term(TMT6plex), S12(Phospho)	56.5701	5.59574	0.2	1	19499	Unique	Used	2.15862	2.64963	2.44409	4	717.08	2865.3	-0.0066121	51.6173	5788	5788	MS2	50/204	Sample.raw
	High	rQDDATGAGQDsENEVSLVSGHQR	P16157	1	1	HCD	N-Term(TMT6plex), S12(Phospho)	55.4096	5.2864	0.200378	1	19496	Unique	Used	0.864928	1.43116	1.21571	3	955.771	2865.3	0.488015	51.6007	5785	5785	MS2	31/136	Sample.raw
	High	qDDATGAGQDsENEVSLVSGHQR	P16157	1	1	HCD	N-Term(TMT6plex), S11(Phospho)	88.4321	4.86073	0.160494	1	21435	Unique	Used	1.18323	1.64324	1.56554	3	903.735	2709.19	-1.22422	68.0545	7918	7918	MS2	28/130	Sample.raw
	High	rQDDATGAGQDSENEVsLVSGHQR	P16157	1	1	HCD	N-Term(TMT6plex), S17(Phospho)	25.371	4.57344		2	19490	Redundant	Not Used	0.931916	1.57002	1.38721	3	955.771	2865.3	0.424111	51.5508	5778	5778	MS2	24/136	Sample.raw
	High	rQDDATGAGQDSENEVsLVSGHQR	P16157	1	1	HCD	N-Term(TMT6plex), S17(Phospho)	36.6398	4.48082		2	19499	Redundant	Not Used	2.15862	2.64963	2.44409	4	717.08	2865.3	-0.0066121	51.6173	5788	5788	MS2	41/204	Sample.raw
	High	rQDDATGAGQDSENEVsLVSGHQR	P16157	1	1	HCD	N-Term(TMT6plex), S17(Phospho)	25.029	4.23151		2	19496	Redundant	Not Used	0.864928	1.43116	1.21571	3	955.771	2865.3	0.488015	51.6007	5785	5785	MS2	25/136	Sample.raw
	High	rQQGQEEQVQEAk	P16157	3	1	HCD	N-Term(TMT6plex), K13(TMT6plex)	23.9288	4.21326	1	1	15951	Unique	Used	1.64784	1.47252	1.62049	3	672.702	2016.09	1.26766	24.3486	1885	1885	MS2	23/48	Sample.raw
	High	qDDATGAGQDSENEVsLVSGHQR	P16157	1	1	HCD	N-Term(TMT6plex), S16(Phospho)	52.503	4.08452		2	21435	Redundant	Not Used	1.18323	1.64324	1.56554	3	903.735	2709.19	-1.22422	68.0545	7918	7918	MS2	26/130	Sample.raw
	High	qDDATGAGQDsENEVSLVSGHQR	P16157	1	1	HCD	N-Term(TMT6plex), S11(Phospho)	86.8986	4.05373	0.217284	1	21466	Unique	Used	2.20824	2.31726	2.33457	3	903.736	2709.19	-0.278007	68.3294	7952	7952	MS2	30/130	Sample.raw
	High	iTHsPTVSQVTER	P16157	3	1	HCD	N-Term(TMT6plex), S4(Phospho)	44.2178	4.04674	0.192593	1	19613	Unique	Used	0.888604	1.49258	1.08618	3	588.636	1763.89	2.02904	52.5399	5914	5914	MS2	27/70	Sample.raw
	High	iTHsPtVSQVTER	P16157	3	1	HCD	N-Term(TMT6plex), S4(Phospho), T6(Phospho)	14.8247	3.99032	0.102757	1	22237	Unique	Used	1.6106	2.82479	2.29671	3	615.29	1843.86	0.472412	74.622	8800	8800	MS2	36/92	Sample.raw
	High	rQDDATGAGQDSENEVSLVsGHQR	P16157	1	1	HCD	N-Term(TMT6plex), S20(Phospho)	3.38569	3.98979		3	19490	Redundant	Not Used	0.931916	1.57002	1.38721	3	955.771	2865.3	0.424111	51.5508	5778	5778	MS2	24/136	Sample.raw
	High	rQDDAtGAGQDSENEVSLVSGHQR	P16157	1	1	HCD	N-Term(TMT6plex), T6(Phospho)	8.56356	3.88649		3	19496	Redundant	Not Used	0.864928	1.43116	1.21571	3	955.771	2865.3	0.488015	51.6007	5785	5785	MS2	26/136	Sample.raw
	High	eLQFsVEDINR	P16157	4	1	HCD	N-Term(TMT6plex), S5(Phospho)	20.1746	3.82701	1	1	25732	Unique	Used	0.738317	1.30349	1.00856	2	829.904	1658.8	0.503928	105.605	12646	12646	MS2	19/29	Sample.raw
	High	iTHsPTVSQVTER	P16157	3	1	HCD	N-Term(TMT6plex), S4(Phospho)	45.2689	3.67921	0.168478	1	19684	Unique	Used	0.763464	0.834356	1.19797	3	588.635	1763.89	1.61381	53.1259	5992	5992	MS2	27/70	Sample.raw
	High	rQDDATGAGQDSENEVSLVsGHQR	P16157	1	1	HCD	N-Term(TMT6plex), S20(Phospho)	1	3.6628		4	19496	Redundant	Not Used	0.864928	1.43116	1.21571	3	955.771	2865.3	0.488015	51.6007	5785	5785	MS2	25/136	Sample.raw
	High	lEGALsEEPR	P16157	1	1	HCD	N-Term(TMT6plex), S6(Phospho)	27.1564	3.64874	1	1	23151	Unique	Used	0.951311	1.65048	1.06241	2	705.347	1409.69	-0.437723	81.9883	9806	9806	MS2	18/26	Sample.raw
	High	rQDDATGAGQDSENEVSLVsGHQR	P16157	1	1	HCD	N-Term(TMT6plex), S20(Phospho)	12.1142	3.58387		3	19499	Redundant	Not Used	2.15862	2.64963	2.44409	4	717.08	2865.3	-0.0066121	51.6173	5788	5788	MS2	37/204	Sample.raw
	High	iTHsPTVsQVTER	P16157	3	1	HCD	N-Term(TMT6plex), S4(Phospho), S8(Phospho)	6.67807	3.58332		2	22237	Redundant	Not Used	1.6106	2.82479	2.29671	3	615.29	1843.86	0.472412	74.622	8800	8800	MS2	36/92	Sample.raw
	High	rQDDAtGAGQDSENEVSLVSGHQR	P16157	1	1	HCD	N-Term(TMT6plex), T6(Phospho)	5.75829	3.56393		4	19499	Redundant	Not Used	2.15862	2.64963	2.44409	4	717.08	2865.3	-0.0066121	51.6173	5788	5788	MS2	43/204	Sample.raw
	High	rQDDAtGAGQDSENEVSLVSGHQR	P16157	1	1	HCD	N-Term(TMT6plex), T6(Phospho)	9.42971	3.48718		4	19490	Redundant	Not Used	0.931916	1.57002	1.38721	3	955.771	2865.3	0.424111	51.5508	5778	5778	MS2	26/136	Sample.raw
	Medium	iTHsPtVSQVTER	P16157	3	1	HCD	N-Term(TMT6plex), S4(Phospho), T6(Phospho)	17.7466	3.3823	0.0798817	1	22382	Unique	Used	1.59358	1.96943	1.78787	3	615.29	1843.86	0.0751889	75.7176	8960	8960	MS2	30/92	Sample.raw
	High	lStPPPLAEEEGLASR	P16157	3	1	HCD	N-Term(TMT6plex), T3(Phospho)	61.1512	3.3414	0.0449102	1	25629	Unique	Used	1.03292	1.46772	1.28847	2	988.501	1975.99	0.28347	104.733	12532	12532	MS2	15/44	Sample.raw
	High	lGYIsVTDVLk	P16157	3	1	HCD	N-Term(TMT6plex), S5(Phospho), K11(TMT6plex)	34.7068	3.31371	0.120846	1	28231	Unique	Used	0.995397	1.59401	0.310916	2	873.497	1745.99	1.12719	125.724	15396	15396	MS2	17/29	Sample.raw
	High	gAsPNVSNVk	P16157	1	1	HCD	N-Term(TMT6plex), S3(Phospho), K10(TMT6plex)	28.3919	3.27256	0.186544	1	20542	Unique	Used	0.919827	1.46477	1.17588	2	755.905	1510.8	0.0144855	60.4946	6936	6936	MS2	17/26	Sample.raw
	Medium	itHSPTVSQVTER	P16157	3	1	HCD	N-Term(TMT6plex), T2(Phospho)	21.5952	3.27009		2	19613	Redundant	Not Used	0.888604	1.49258	1.08618	3	588.636	1763.89	2.02904	52.5399	5914	5914	MS2	26/70	Sample.raw
	High	sEEQEQASk	P16157	3	1	HCD	N-Term(TMT6plex), K9(TMT6plex)	47.3062	3.26435	1	1	15685	Unique	Used	0.953514	1.75027	1.19122	2	747.396	1493.78	-0.475359	22.1493	1593	1593	MS2	14/16	Sample.raw
	Medium	qDDATGAGQDSENEVSLVsGHQR	P16157	1	1	HCD	N-Term(TMT6plex), S19(Phospho)	32.2417	3.25227		3	21435	Redundant	Not Used	1.18323	1.64324	1.56554	3	903.735	2709.19	-1.22422	68.0545	7918	7918	MS2	25/130	Sample.raw
	High	aEDsDATGHEWk	P16157	1	1	HCD	N-Term(TMT6plex), S4(Phospho), K12(TMT6plex)	23.999	3.23538	0.0339506	1	20787	Unique	Used	0.841602	1.88794	1.34424	2	942.433	1883.86	0.884513	62.5758	7205	7205	MS2	18/32	Sample.raw
	Medium	iTHsPtVSQVTER	P16157	3	1	HCD	N-Term(TMT6plex), S4(Phospho), T6(Phospho)	9.38777	3.20354	0.09375	1	22300	Unique	Used	0.97774	1.71753	1.35252	3	615.29	1843.86	0.373106	75.0805	8870	8870	MS2	34/92	Sample.raw
	High	lsTPPPLAEEEGLASR	P16157	3	1	HCD	N-Term(TMT6plex), S2(Phospho)	48.4097	3.19036		2	25629	Redundant	Not Used	1.03292	1.46772	1.28847	2	988.501	1975.99	0.28347	104.733	12532	12532	MS2	15/44	Sample.raw
	Medium	qDDATGAGQDSENEVsLVSGHQR	P16157	1	1	HCD	N-Term(TMT6plex), S16(Phospho)	51.5785	3.16784		2	21466	Redundant	Not Used	2.20824	2.31726	2.33457	3	903.736	2709.19	-0.278007	68.3294	7952	7952	MS2	26/130	Sample.raw
	High	aEDSDAtGHEWk	P16157	1	1	HCD	N-Term(TMT6plex), T7(Phospho), K12(TMT6plex)	35.7283	3.12764		2	20787	Redundant	Not Used	0.841602	1.88794	1.34424	2	942.433	1883.86	0.884513	62.5758	7205	7205	MS2	15/32	Sample.raw
	Medium	qDDAtGAGQDSENEVSLVSGHQR	P16157	1	1	HCD	N-Term(TMT6plex), T5(Phospho)	14.8994	3.1227		4	21435	Redundant	Not Used	1.18323	1.64324	1.56554	3	903.735	2709.19	-1.22422	68.0545	7918	7918	MS2	23/130	Sample.raw
	Medium	iTHsPTVsQVTER	P16157	3	1	HCD	N-Term(TMT6plex), S4(Phospho), S8(Phospho)	8.90689	3.11108		2	22382	Redundant	Not Used	1.59358	1.96943	1.78787	3	615.29	1843.86	0.0751889	75.7176	8960	8960	MS2	32/92	Sample.raw
	High	iTHsPTVsQVTER	P16157	3	1	HCD	N-Term(TMT6plex), S4(Phospho), S8(Phospho)	1	3.07641	0.00974026	1	22320	Unique	Used	0.816304	1.40296	1.06099	2	922.431	1843.85	-0.480251	75.2458	8892	8892	MS2	17/46	Sample.raw
	Medium	itHSPTVSQVTER	P16157	3	1	HCD	N-Term(TMT6plex), T2(Phospho)	22.3405	3.05788		2	19684	Redundant	Not Used	0.763464	0.834356	1.19797	3	588.635	1763.89	1.61381	53.1259	5992	5992	MS2	27/70	Sample.raw
	High	iTHSPtVsQVTER	P16157	3	1	HCD	N-Term(TMT6plex), T6(Phospho), S8(Phospho)	1.56323	3.05157		2	22320	Redundant	Not Used	0.816304	1.40296	1.06099	2	922.431	1843.85	-0.480251	75.2458	8892	8892	MS2	17/46	Sample.raw
	High	iTHsPTVSQVTER	P16157	3	1	HCD	N-Term(TMT6plex), S4(Phospho)	4.98131	3.04138	0.00986842	1	19614	Unique	Used	0.942669	1.45922	1.21726	2	882.448	1763.89	-0.00488427	52.5444	5915	5915	MS2	13/35	Sample.raw
	Medium	iTHSPtVSQVTER	P16157	3	1	HCD	N-Term(TMT6plex), T6(Phospho)	21.5952	3.0157		3	19613	Redundant	Not Used	0.888604	1.49258	1.08618	3	588.636	1763.89	2.02904	52.5399	5914	5914	MS2	21/70	Sample.raw
	High	iTHSPtVSQVTER	P16157	3	1	HCD	N-Term(TMT6plex), T6(Phospho)	4.98131	3.01131		2	19614	Redundant	Not Used	0.942669	1.45922	1.21726	2	882.448	1763.89	-0.00488427	52.5444	5915	5915	MS2	15/35	Sample.raw
	Medium	iTHSPtVsQVTER	P16157	3	1	HCD	N-Term(TMT6plex), T6(Phospho), S8(Phospho)	14.8247	2.97762		3	22237	Redundant	Not Used	1.6106	2.82479	2.29671	3	615.29	1843.86	0.472412	74.622	8800	8800	MS2	29/92	Sample.raw
	High	itHSPTVSQVTER	P16157	3	1	HCD	N-Term(TMT6plex), T2(Phospho)	1	2.96997		3	19614	Redundant	Not Used	0.942669	1.45922	1.21726	2	882.448	1763.89	-0.00488427	52.5444	5915	5915	MS2	13/35	Sample.raw
	Medium	iTHSPTVsQVTERSQDR	P16157	3	1	HCD	N-Term(TMT6plex), S8(Phospho)	1	2.95548	0.0168919	1	18585	Unique	Used	0.915758	1.56182	1.2672	3	750.707	2250.11	-0.385577	44.7442	4783	4783	MS2	23/94	Sample.raw
	High	iTHsPTVsQVTER	P16157	3	1	HCD	N-Term(TMT6plex), S4(Phospho), S8(Phospho)	1	2.94374	0.0272109	1	22256	Unique	Used	0.988088	1.48284	1.19495	2	922.432	1843.86	0.57901	74.7612	8821	8821	MS2	17/46	Sample.raw
	High	lGYISVtDVLk	P16157	3	1	HCD	N-Term(TMT6plex), T7(Phospho), K11(TMT6plex)	34.7068	2.90881		2	28231	Redundant	Not Used	0.995397	1.59401	0.310916	2	873.497	1745.99	1.12719	125.724	15396	15396	MS2	15/29	Sample.raw
	Medium	iTHSPTVSQVtERSQDR	P16157	3	1	HCD	N-Term(TMT6plex), T11(Phospho)	1	2.90772	0.0171821	1	18517	Unique	Used	1.08392	1.7269	1.37898	3	750.707	2250.11	-0.141448	44.2376	4708	4708	MS2	20/94	Sample.raw
	Medium	iTHSPTVSQVtERSQDR	P16157	3	1	HCD	N-Term(TMT6plex), T11(Phospho)	1	2.90688		2	18585	Redundant	Not Used	0.915758	1.56182	1.2672	3	750.707	2250.11	-0.385577	44.7442	4783	4783	MS2	21/94	Sample.raw
	Medium	iTHsPtVsQVTERSQDR	P16157	3	1	HCD	N-Term(TMT6plex), S4(Phospho), T6(Phospho), S8(Phospho)	1	2.90504	1	1	22070	Unique	Used	2.31625	2.65675	2.27281	3	804.018	2410.04	0.127924	73.2716	8617	8617	MS2	28/154	Sample.raw
	Medium	iTHsPTVsQVTER	P16157	3	1	HCD	N-Term(TMT6plex), S4(Phospho), S8(Phospho)	2.68036	2.89982		2	22300	Redundant	Not Used	0.97774	1.71753	1.35252	3	615.29	1843.86	0.373106	75.0805	8870	8870	MS2	34/92	Sample.raw
	Medium	iTHsPtVsQVTERSQDR	P16157	3	1	HCD	N-Term(TMT6plex), S4(Phospho), T6(Phospho), S8(Phospho)	1	2.87978	1	1	22107	Unique	Used	1.64641	1.99927	1.62607	3	804.019	2410.04	1.03964	73.5708	8657	8657	MS2	24/154	Sample.raw
	Medium	iTHSPTVSQVTERsQDR	P16157	3	1	HCD	N-Term(TMT6plex), S14(Phospho)	1	2.86243		3	18585	Redundant	Not Used	0.915758	1.56182	1.2672	3	750.707	2250.11	-0.385577	44.7442	4783	4783	MS2	23/94	Sample.raw
	Medium	iTHSPTVsQVTERSQDR	P16157	3	1	HCD	N-Term(TMT6plex), S8(Phospho)	1	2.85923		2	18517	Redundant	Not Used	1.08392	1.7269	1.37898	3	750.707	2250.11	-0.141448	44.2376	4708	4708	MS2	23/94	Sample.raw
	High	iTHSPtVsQVTER	P16157	3	1	HCD	N-Term(TMT6plex), T6(Phospho), S8(Phospho)	1	2.8587		2	22256	Redundant	Not Used	0.988088	1.48284	1.19495	2	922.432	1843.86	0.57901	74.7612	8821	8821	MS2	17/46	Sample.raw
	High	iTHsPTVSQVTER	P16157	3	1	HCD	N-Term(TMT6plex), S4(Phospho)	13.2341	2.83134	0.0883392	1	19685	Unique	Used	0.843855	1.46052	1.07705	2	882.448	1763.89	-0.143295	53.1302	5993	5993	MS2	14/35	Sample.raw
	Medium	iTHSPtVSQVTER	P16157	3	1	HCD	N-Term(TMT6plex), T6(Phospho)	22.3405	2.80474		3	19684	Redundant	Not Used	0.763464	0.834356	1.19797	3	588.635	1763.89	1.61381	53.1259	5992	5992	MS2	20/70	Sample.raw
	High	iTHsPtVSQVTER	P16157	3	1	HCD	N-Term(TMT6plex), S4(Phospho), T6(Phospho)	1	2.69493		3	22256	Redundant	Not Used	0.988088	1.48284	1.19495	2	922.432	1843.86	0.57901	74.7612	8821	8821	MS2	16/46	Sample.raw
	High	gASPNVsNVk	P16157	1	1	HCD	N-Term(TMT6plex), S7(Phospho), K10(TMT6plex)	28.3919	2.66483		2	20542	Redundant	Not Used	0.919827	1.46477	1.17588	2	755.905	1510.8	0.0144855	60.4946	6936	6936	MS2	13/26	Sample.raw
	High	lStPPPLAEEEGLASR	P16157	3	1	HCD	N-Term(TMT6plex), T3(Phospho)	49.2605	2.65829	0.037594	1	25643	Unique	Used	1.14732	1.68064	1.27869	2	988.5	1975.99	-0.45785	104.865	12548	12548	MS2	18/44	Sample.raw
	Medium	itHSPTVsQVTER	P16157	3	1	HCD	N-Term(TMT6plex), T2(Phospho), S8(Phospho)	1	2.64132		3	22320	Redundant	Not Used	0.816304	1.40296	1.06099	2	922.431	1843.85	-0.480251	75.2458	8892	8892	MS2	16/46	Sample.raw
	Medium	qDDATGAGQDsENEVSLVSGHQR	P16157	1	1	HCD	N-Term(TMT6plex), S11(Phospho)	29.7564	2.63881	1	1	21449	Unique	Used	0.889525	1.38901	1.18135	2	1355.1	2709.2	1.14627	68.185	7933	7933	MS2	14/65	Sample.raw
	Medium	lStPPPLAEEEGLASR	P16157	3	1	HCD	N-Term(TMT6plex), T3(Phospho)	46.9616	2.62449	0.0343511	1	25709	Unique	Used	0.960564	1.58596	1.15734	2	988.501	1975.99	0.159916	105.435	12620	12620	MS2	16/44	Sample.raw
	Medium	iTHSPtVSQVTER	P16157	3	1	HCD	N-Term(TMT6plex), T6(Phospho)	13.2341	2.58345		2	19685	Redundant	Not Used	0.843855	1.46052	1.07705	2	882.448	1763.89	-0.143295	53.1302	5993	5993	MS2	16/35	Sample.raw
	Medium	lStPPPLAEEEGLASR	P16157	3	1	HCD	N-Term(TMT6plex), T3(Phospho)	34.0889	2.55921	0.0351562	1	25570	Unique	Used	1.06163	1.65563	1.49412	2	988.503	1976	2.07499	104.234	12467	12467	MS2	14/44	Sample.raw
	Medium	lsTPPPLAEEEGLASR	P16157	3	1	HCD	N-Term(TMT6plex), S2(Phospho)	37.5191	2.55775		2	25643	Redundant	Not Used	1.14732	1.68064	1.27869	2	988.5	1975.99	-0.45785	104.865	12548	12548	MS2	18/44	Sample.raw
	Medium	iTHSPTVsQVTER	P16157	3	1	HCD	N-Term(TMT6plex), S8(Phospho)	1	2.55035		4	19614	Redundant	Not Used	0.942669	1.45922	1.21726	2	882.448	1763.89	-0.00488427	52.5444	5915	5915	MS2	13/35	Sample.raw
	Medium	iTHsPtVSQVTER	P16157	3	1	HCD	N-Term(TMT6plex), S4(Phospho), T6(Phospho)	1	2.52907		4	22320	Redundant	Not Used	0.816304	1.40296	1.06099	2	922.431	1843.85	-0.480251	75.2458	8892	8892	MS2	14/46	Sample.raw
	Medium	lsTPPPLAEEEGLASR	P16157	3	1	HCD	N-Term(TMT6plex), S2(Phospho)	35.0542	2.52632		2	25709	Redundant	Not Used	0.960564	1.58596	1.15734	2	988.501	1975.99	0.159916	105.435	12620	12620	MS2	16/44	Sample.raw
	Medium	itHSPTVSQVTER	P16157	3	1	HCD	N-Term(TMT6plex), T2(Phospho)	13.2341	2.5243		3	19685	Redundant	Not Used	0.843855	1.46052	1.07705	2	882.448	1763.89	-0.143295	53.1302	5993	5993	MS2	14/35	Sample.raw
	Medium	iTHsPTVSQVtER	P16157	3	1	HCD	N-Term(TMT6plex), S4(Phospho), T11(Phospho)	1	2.4745		5	22320	Redundant	Not Used	0.816304	1.40296	1.06099	2	922.431	1843.85	-0.480251	75.2458	8892	8892	MS2	14/46	Sample.raw
	Medium	lsTPPPLAEEEGLASR	P16157	3	1	HCD	N-Term(TMT6plex), S2(Phospho)	23.7905	2.47073		2	25570	Redundant	Not Used	1.06163	1.65563	1.49412	2	988.503	1976	2.07499	104.234	12467	12467	MS2	14/44	Sample.raw
	Medium	iTHSPtVSQVtER	P16157	3	1	HCD	N-Term(TMT6plex), T6(Phospho), T11(Phospho)	1.56323	2.44966		6	22320	Redundant	Not Used	0.816304	1.40296	1.06099	2	922.431	1843.85	-0.480251	75.2458	8892	8892	MS2	14/46	Sample.raw
	Medium	iTHsPTVSQVtER	P16157	3	1	HCD	N-Term(TMT6plex), S4(Phospho), T11(Phospho)	1	2.3975		4	22256	Redundant	Not Used	0.988088	1.48284	1.19495	2	922.432	1843.86	0.57901	74.7612	8821	8821	MS2	14/46	Sample.raw
	Medium	itHSPTVsQVTER	P16157	3	1	HCD	N-Term(TMT6plex), T2(Phospho), S8(Phospho)	1	2.35786		5	22256	Redundant	Not Used	0.988088	1.48284	1.19495	2	922.432	1843.86	0.57901	74.7612	8821	8821	MS2	16/46	Sample.raw
	Medium	tPTPLALR	P16157	4	1	HCD	N-Term(TMT6plex), T1(Phospho)	7.97434	2.32488	1	1	22970	Unique	Used	0.794618	1.63195	1.18057	2	589.331	1177.65	-0.0338183	80.4199	9607	9607	MS2	14/28	Sample.raw
	Medium	lGyISVTDVLk	P16157	3	1	HCD	N-Term(TMT6plex), Y3(Phospho), K11(TMT6plex)	13.1154	2.3164		4	28231	Redundant	Not Used	0.995397	1.59401	0.310916	2	873.497	1745.99	1.12719	125.724	15396	15396	MS2	14/29	Sample.raw
	Medium	iTHSPtVSQVtER	P16157	3	1	HCD	N-Term(TMT6plex), T6(Phospho), T11(Phospho)	1	2.31246		6	22256	Redundant	Not Used	0.988088	1.48284	1.19495	2	922.432	1843.86	0.57901	74.7612	8821	8821	MS2	14/46	Sample.raw
P69905	61.97	24	6	142	15.2479	8.67529	104.979	0.433336	24	55.9848	1.38142	24	18.7326	1.00291	24	28.9601	Hemoglobin subunit alpha OS=Homo sapiens GN=HBA1 PE=1 SV=2 - [HBA_HUMAN]
	Confidence Icon	Sequence	Protein Accessions	# Proteins	# Protein Groups	Activation Type	Modifications	Probability	XCorr	Δ Score	Rank	QuanResultID	Quan Info	Quan Usage	129/128	130/127	131/126	Charge	m/z [Da]	MH+ [Da]	ΔM [ppm]	RT [min]	First Scan	Last Scan	MS Order	Ions Matched	Spectrum File	Annotation
	High	vADALTNAVAHVDDmPNALSALSDLHAHk	P69905	11	1	HCD	N-Term(TMT6plex), M15(Oxidation), K29(TMT6plex)	117.071	5.46696	1	1	26343	Unique	Used	0.364715	1.11478	0.911876	5	694.968	3470.81	-0.263569	110.753	13318	13318	MS2	59/224	Sample.raw
	High	fLASVSTVLTSk	P69905	11	1	HCD	N-Term(TMT6plex), K12(TMT6plex)	63.0286	4.89947	1	1	27261	Unique	Used	0.390745	1.2679	0.831492	2	856.024	1711.04	0.386937	118.225	14328	14328	MS2	16/22	Sample.raw
	High	vGAHAGEYGAEALER	P69905	6	1	HCD	N-Term(TMT6plex)	76.9918	4.66808	1	1	20331	Unique	Used	0.466254	1.37707	0.572486	2	879.952	1758.9	0.047283	58.6104	6704	6704	MS2	17/28	Sample.raw
	High	vGAHAGEYGAEALER	P69905	6	1	HCD	N-Term(TMT6plex)	61.6418	4.49754	1	1	20330	Unique	Used	0.460548	1.38578	0.450932	3	586.971	1758.9	0.247843	58.5993	6703	6703	MS2	26/56	Sample.raw
	High	vADALTNAVAHVDDMPNALSALSDLHAHk	P69905	11	1	HCD	N-Term(TMT6plex), K29(TMT6plex)	103.709	4.19517	1	1	27530	Unique	Used	0.735649	1.00477	1.32334	5	691.769	3454.81	-0.164313	120.398	14624	14624	MS2	53/224	Sample.raw
	High	vADALTNAVAHVDDMPNALSALSDLHAHk	P69905	11	1	HCD	N-Term(TMT6plex), K29(TMT6plex)	90.1465	4.19241	1	1	27543	Unique	Used	0.806149	1.47852	1.21932	5	691.769	3454.81	-0.429313	120.494	14638	14638	MS2	49/224	Sample.raw
	High	vGAHAGEYGAEALER	P69905	6	1	HCD	N-Term(TMT6plex)	87.4686	4.12516	1	1	20668	Unique	Used	1.18372	2.24552	1.15924	3	586.971	1758.9	0.664252	61.5866	7074	7074	MS2	25/56	Sample.raw
	High	vGAHAGEYGAEALER	P69905	6	1	HCD	N-Term(TMT6plex)	63.9196	3.98247	1	1	20522	Unique	Used	1.99511	2.52958	1.25211	3	586.971	1758.9	-0.0644642	60.3055	6914	6914	MS2	23/56	Sample.raw
	High	vADALTNAVAHVDDmPNALSALSDLHAHk	P69905	11	1	HCD	N-Term(TMT6plex), M15(Oxidation), K29(TMT6plex)	84.3955	3.97329	1	1	26374	Unique	Used	0.429283	1.0776	0.997462	4	868.458	3470.81	0.162352	111.017	13352	13352	MS2	34/168	Sample.raw
	High	vGAHAGEYGAEALER	P69905	6	1	HCD	N-Term(TMT6plex)	66.1276	3.83558	1	1	20390	Unique	Used	0.306326	1.45625	0.465527	3	586.971	1758.9	-0.168567	59.1867	6769	6769	MS2	24/56	Sample.raw
	High	vGAHAGEyGAEALER	P69905	6	1	HCD	N-Term(TMT6plex), Y8(Phospho)	57.8548	3.80693	1	1	21221	Unique	Used	0.820969	1.7066	0.90842	3	613.626	1838.86	-0.33938	66.2807	7683	7683	MS2	26/82	Sample.raw
	High	vGAHAGEYGAEALER	P69905	6	1	HCD	N-Term(TMT6plex)	57.2237	3.76587	1	1	20391	Unique	Used	0.36965	1.39536	0.53011	2	879.951	1758.9	-0.92434	59.1978	6770	6770	MS2	15/28	Sample.raw
	High	vGAHAGEYGAEALER	P69905	6	1	HCD	N-Term(TMT6plex)	54.1593	3.66326	1	1	20470	Unique	Used	0.437427	1.52	0.613943	2	879.953	1758.9	0.463692	59.8435	6857	6857	MS2	14/28	Sample.raw
	High	vGAHAGEYGAEALER	P69905	6	1	HCD	N-Term(TMT6plex)	69.9386	3.57764	1	1	20605	Unique	Used	1.25904	2.15579	1.22185	3	586.97	1758.9	-0.376772	61.0488	7005	7005	MS2	23/56	Sample.raw
	High	tYFPHFDLSHGSAQVk	P69905	7	1	HCD	N-Term(TMT6plex), K16(TMT6plex)	45.2496	3.54819	1	1	23887	Unique	Used	0.21719	1.10726	1.01579	4	573.811	2292.22	1.6591	89.0989	10616	10616	MS2	36/90	Sample.raw
	High	vGAHAGEYGAEALER	P69905	6	1	HCD	N-Term(TMT6plex)	65.7799	3.51598	1	1	20460	Unique	Used	0.297851	1.22855	0.58265	3	586.971	1758.9	0.351945	59.7521	6846	6846	MS2	23/56	Sample.raw
	High	tYFPHFDLSHGSAQVk	P69905	7	1	HCD	N-Term(TMT6plex), K16(TMT6plex)	71.019	3.39918	1	1	23890	Unique	Used	0.520639	1.32204	1.1129	2	1146.61	2292.22	1.51107	89.1175	10619	10619	MS2	14/30	Sample.raw
	High	vGAHAGEyGAEALER	P69905	6	1	HCD	N-Term(TMT6plex), Y8(Phospho)	24.7232	3.25558	1	1	21233	Unique	Used	1.44669	1.99349	1.20773	2	919.937	1838.87	1.29433	66.3739	7696	7696	MS2	17/41	Sample.raw
	Medium	vGAHAGEYGAEALER	P69905	6	1	HCD	N-Term(TMT6plex)	73.7693	3.1438	1	1	20836	Unique	Used	4.09418	4.23269	5.26578	3	586.971	1758.9	0.56015	62.9867	7259	7259	MS2	22/56	Sample.raw
	High	vDPVNFk	P69905	16	1	HCD	N-Term(TMT6plex), K7(TMT6plex)	14.0596	2.86583	1	1	23180	Unique	Used	0.376333	1.23136	0.720011	2	638.887	1276.77	0.432454	82.2341	9838	9838	MS2	12/12	Sample.raw
	Medium	tYFPHFDLSHGSAQVk	P69905	7	1	HCD	N-Term(TMT6plex), K16(TMT6plex)	74.889	2.79792	1	1	23906	Unique	Used	0.303082	1.20908	1.00839	3	764.744	2292.22	0.360239	89.2811	10637	10637	MS2	24/60	Sample.raw
	High	mFLSFPTTk	P69905	7	1	HCD	N-Term(TMT6plex), K9(TMT6plex)	25.4202	2.7425	1	1	26202	Unique	Used	0.282898	1.26628	0.868116	2	765.444	1529.88	0.193128	109.55	13163	13163	MS2	12/16	Sample.raw
	Medium	tYFPHFDLSHGSAQVk	P69905	7	1	HCD	N-Term(TMT6plex), K16(TMT6plex)	29.0994	2.47952	1	1	23899	Unique	Used	0.370874	1.20523	1.07826	2	1146.61	2292.22	1.08504	89.2241	10629	10629	MS2	11/30	Sample.raw
	Medium	vDPVNFk	P69905	16	1	HCD	N-Term(TMT6plex), K7(TMT6plex)	24.7147	2.47574	1	1	23242	Unique	Used	0.378623	1.53607	1.08188	2	638.888	1276.77	1.00611	82.7757	9906	9906	MS2	11/12	Sample.raw
P02042	65.99	22	10	147	16.0453	8.04541	85.4955	0.45735	3	16.6641	1.30629	3	2.52187	1.08241	3	1.65971	Hemoglobin subunit delta OS=Homo sapiens GN=HBD PE=1 SV=2 - [HBD_HUMAN]
	Confidence Icon	Sequence	Protein Accessions	# Proteins	# Protein Groups	Activation Type	Modifications	Probability	XCorr	Δ Score	Rank	QuanResultID	Quan Info	Quan Usage	129/128	130/127	131/126	Charge	m/z [Da]	MH+ [Da]	ΔM [ppm]	RT [min]	First Scan	Last Scan	MS Order	Ions Matched	Spectrum File	Annotation
	High	vVAGVANALAHk	P68871;P02042;Q6VFQ6	8	3	HCD	N-Term(TMT6plex), K12(TMT6plex)	73.8667	5.16063	1	1	23769	Not Unique	Not Used	0.4284	1.26176	0.995133	2	804.504	1608	0.688302	87.9302	10486	10486	MS2	20/22	Sample.raw
	High	vNVDAVGGEALGR	P02042;Q14477;Q6J1Z7;Q670S4	10	4	HCD	N-Term(TMT6plex)	38.9843	4.79089	0.442589	1	23030	Not Unique	Not Used	0.596072	1.51053	1.10364	2	743.415	1485.82	-0.0269724	80.9339	9673	9673	MS2	22/24	Sample.raw
	High	vLGAFSDGLAHLDNLk	P68871;P02042;Q14477;Q6J1Z7;Q670S4	32	5	HCD	N-Term(TMT6plex), K16(TMT6plex)	94.3258	4.35148	1	1	26633	Not Unique	Not Used	0.322594	1.29048	0.913517	3	710.078	2128.22	0.843293	113.279	13637	13637	MS2	22/60	Sample.raw
	High	vLGAFSDGLAHLDNLk	P68871;P02042;Q14477;Q6J1Z7;Q670S4	32	5	HCD	N-Term(TMT6plex), K16(TMT6plex)	96.4147	4.17578	1	1	27100	Not Unique	Not Used	0.31053	1.21842	0.981321	3	710.077	2128.22	0.0689603	117.002	14151	14151	MS2	24/60	Sample.raw
	High	gTFSQLSELHcDk	P02042;Q14477	7	2	HCD	N-Term(TMT6plex), C11(Carbamidomethyl), K13(TMT6plex)	81.3945	4.10212	1	1	23022	Not Unique	Not Used	0.482707	1.21911	1.07841	3	660.68	1980.03	-0.0834364	80.8687	9664	9664	MS2	19/48	Sample.raw
	High	vVAGVANALAHk	P68871;P02042;Q6VFQ6	8	3	HCD	N-Term(TMT6plex), K12(TMT6plex)	66.291	3.95011	1	1	23767	Not Unique	Not Used	0.339074	1.35197	0.942758	3	536.672	1608	0.907683	87.9211	10484	10484	MS2	25/44	Sample.raw
	High	vVAGVANALAHk	P68871;P02042;Q6VFQ6	8	3	HCD	N-Term(TMT6plex), K12(TMT6plex)	76.5727	3.87822	1	1	23817	Not Unique	Not Used	0.437165	1.38457	1.13062	2	804.504	1608	0.840131	88.4288	10539	10539	MS2	16/22	Sample.raw
	High	tAVNALWGk	P02042;Q670S4	9	2	HCD	N-Term(TMT6plex), K9(TMT6plex)	43.2519	3.82895	1	1	24143	Not Unique	Not Used	0.316159	1.30573	0.922855	2	709.432	1417.86	-0.0481347	91.6337	10898	10898	MS2	16/16	Sample.raw
	High	vLGAFSDGLAHLDNLk	P68871;P02042;Q14477;Q6J1Z7;Q670S4	32	5	HCD	N-Term(TMT6plex), K16(TMT6plex)	103.836	3.71748	1	1	27175	Not Unique	Not Used	0.319957	1.26239	1.10567	3	710.077	2128.22	0.413108	117.586	14233	14233	MS2	22/60	Sample.raw
	High	kVLGAFSDGLAHLDNLk	P68871;P02042;Q14477;Q6J1Z7;Q670S4	32	5	HCD	N-Term(TMT6plex), K1(TMT6plex), K17(TMT6plex)	104.072	3.71346	1	1	26031	Not Unique	Not Used	0.313454	1.22829	1.07549	4	622.124	2485.48	0.435093	108.17	12975	12975	MS2	28/96	Sample.raw
	High	vLGAFSDGLAHLDNLk	P68871;P02042;Q14477;Q6J1Z7;Q670S4	32	5	HCD	N-Term(TMT6plex), K16(TMT6plex)	115.335	3.67831	1	1	27120	Not Unique	Not Used	0.303488	1.32097	1.02145	2	1064.61	2128.22	1.65262	117.16	14173	14173	MS2	16/30	Sample.raw
	High	vLGAFSDGLAHLDNLk	P68871;P02042;Q14477;Q6J1Z7;Q670S4	32	5	HCD	N-Term(TMT6plex), K16(TMT6plex)	88.9052	3.58076	1	1	26465	Not Unique	Not Used	0.631799	1.47579	1.19002	3	710.077	2128.22	0.154997	111.792	13452	13452	MS2	21/60	Sample.raw
	High	vLGAFSDGLAHLDNLk	P68871;P02042;Q14477;Q6J1Z7;Q670S4	32	5	HCD	N-Term(TMT6plex), K16(TMT6plex)	95.2632	3.57024	1	1	26406	Not Unique	Not Used	0.490057	1.32954	1.0003	3	710.077	2128.22	0.154997	111.282	13387	13387	MS2	24/60	Sample.raw
	High	lLVVYPWTQR	P68871;P02042;Q14476;Q14477;Q6J1Z7;Q670S4;Q4TZM4	52	7	HCD	N-Term(TMT6plex)	24.9148	3.41039	1	1	26651	Not Unique	Not Used	0.265231	1.21453	0.930357	2	752.448	1503.89	0.685334	113.437	13657	13657	MS2	14/18	Sample.raw
	Medium	vVAGVANALAHkYH	P68871;P02042;Q6VFQ6	7	3	HCD	N-Term(TMT6plex), K12(TMT6plex)	99.8516	3.36667	1	1	24023	Not Unique	Not Used	0.840437	1.05417	1.70179	3	636.713	1908.12	0.521294	90.5014	10766	10766	MS2	23/52	Sample.raw
	High	lLVVYPWTQR	P68871;P02042;Q14476;Q14477;Q6J1Z7;Q670S4;Q4TZM4	52	7	HCD	N-Term(TMT6plex)	6.34426	3.23133	1	1	26726	Not Unique	Not Used	0.595419	1.48143	1.25304	2	752.449	1503.89	1.49703	114.049	13739	13739	MS2	14/18	Sample.raw
	Medium	vVAGVANALAHk	P68871;P02042;Q6VFQ6	8	3	HCD	N-Term(TMT6plex), K12(TMT6plex)	67.4441	3.08075	1	1	23284	Not Unique	Not Used	0.531128	1.30466	0.991944	3	536.671	1608	-0.00328873	83.1324	9952	9952	MS2	22/44	Sample.raw
	Medium	vVAGVANALAHk	P68871;P02042;Q6VFQ6	8	3	HCD	N-Term(TMT6plex), K12(TMT6plex)	69.7561	2.79974	1	1	23816	Not Unique	Not Used	0.29782	1.23751	1.05792	3	536.672	1608	1.13543	88.4172	10538	10538	MS2	20/44	Sample.raw
	High	eFTPQmQAAYQk	P02042	1	1	HCD	N-Term(TMT6plex), M6(Oxidation), K12(TMT6plex)	88.9653	2.77732	1	1	21952	Unique	Used	0.363943	1.28426	1.04705	2	958.503	1916	-0.0811455	72.329	8487	8487	MS2	10/22	Sample.raw
	High	eFTPQmQAAYQk	P02042	1	1	HCD	N-Term(TMT6plex), M6(Oxidation), K12(TMT6plex)	87.0453	2.72931	1	1	22025	Unique	Used	0.45735	1.30629	1.08241	2	958.504	1916	0.683387	72.8868	8567	8567	MS2	10/22	Sample.raw
	High	eFTPQmQAAYQk	P02042	1	1	HCD	N-Term(TMT6plex), M6(Oxidation), K12(TMT6plex)	77.9219	2.69872	1	1	22018	Unique	Used	0.511362	1.38786	1.0946	2	958.504	1916	0.938231	72.8295	8559	8559	MS2	10/22	Sample.raw
	Medium	lHVDPENFR	P68871;P02042;Q6J1Z7;Q670S4;Q4TZM4	30	5	HCD	N-Term(TMT6plex)	29.2601	2.4555	1	1	21630	Not Unique	Not Used	0.352662	1.51382	0.977257	2	678.367	1355.73	0.189677	69.7514	8133	8133	MS2	12/16	Sample.raw
Q4TZM4	89.11	19	7	101	11.0156	6.52197	81.0234	0.430962	1		1.26024	1		1.25867	1		Hemoglobin beta chain (Fragment) OS=Homo sapiens GN=HBB PE=2 SV=1 - [Q4TZM4_HUMAN]
	Confidence Icon	Sequence	Protein Accessions	# Proteins	# Protein Groups	Activation Type	Modifications	Probability	XCorr	Δ Score	Rank	QuanResultID	Quan Info	Quan Usage	129/128	130/127	131/126	Charge	m/z [Da]	MH+ [Da]	ΔM [ppm]	RT [min]	First Scan	Last Scan	MS Order	Ions Matched	Spectrum File	Annotation
	High	vNVDEVGGEALGR	P68871;Q4TZM4	33	2	HCD	N-Term(TMT6plex)	56.6762	5.31299	0.564972	1	23090	Not Unique	Not Used	0.337882	1.22394	0.928178	2	772.418	1543.83	0.931406	81.5188	9739	9739	MS2	23/24	Sample.raw
	High	kVLGAFSNGLAHLDNLk	Q4TZM4	1	1	HCD	N-Term(TMT6plex), K1(TMT6plex), K17(TMT6plex)	102.952	5.18765	1	1	26039	Unique	Used	0.430962	1.26024	1.25867	3	828.829	2484.47	-7.34243	108.223	12983	12983	MS2	26/64	Sample.raw
	High	vNVDEVGGEALGR	P68871;Q4TZM4	33	2	HCD	N-Term(TMT6plex)	60.7079	5.18009	1	1	23226	Not Unique	Not Used	0.636971	1.36668	1.16119	2	772.418	1543.83	0.298847	82.6431	9888	9888	MS2	22/24	Sample.raw
	High	vNVDEVGGEALGR	P68871;Q4TZM4	33	2	HCD	N-Term(TMT6plex)	45.8723	5.14766	1	1	23387	Not Unique	Not Used	1.23672	1.99421	8.95032	2	772.417	1543.83	-0.096502	84.0799	10065	10065	MS2	21/24	Sample.raw
	High	vNVDEVGGEALGR	P68871;Q4TZM4	33	2	HCD	N-Term(TMT6plex)	39.5164	4.75075	1	1	22501	Not Unique	Not Used	0.959121	1.40914	1.18166	2	772.418	1543.83	0.0616378	76.6802	9091	9091	MS2	21/24	Sample.raw
	High	vNVDEVGGEALGR	P68871;Q4TZM4	33	2	HCD	N-Term(TMT6plex)	67.5141	4.42465	1	1	23160	Not Unique	Not Used	0.306719	1.24264	1.12217	2	772.418	1543.83	0.615127	82.0744	9816	9816	MS2	21/24	Sample.raw
	High	sAVTALWGk	P68871;Q14477;Q6J1Z7;Q4TZM4	44	4	HCD	N-Term(TMT6plex), K9(TMT6plex)	35.7986	4.02967	1	1	24583	Not Unique	Not Used	0.279737	1.29101	0.860674	2	695.927	1390.85	0.327696	95.3932	11382	11382	MS2	16/16	Sample.raw
	High	vNVDEVGGEALGR	P68871;Q4TZM4	33	2	HCD	N-Term(TMT6plex)	33.5476	3.7752	0.383598	1	22688	Not Unique	Not Used	0.317767	1.27499	0.951004	2	772.41	1543.81	-9.50591	78.0522	9296	9296	MS2	20/24	Sample.raw
	High	gTFATLSELHcDk	P68871;Q6J1Z7;Q670S4;Q4TZM4	25	4	HCD	N-Term(TMT6plex), C11(Carbamidomethyl), K13(TMT6plex)	79.6132	3.56294	1	1	23450	Not Unique	Not Used	0.261177	1.16266	0.958314	3	646.346	1937.02	1.24414	84.6321	10135	10135	MS2	16/48	Sample.raw
	High	gTFATLSELHcDk	P68871;Q6J1Z7;Q670S4;Q4TZM4	25	4	HCD	N-Term(TMT6plex), C11(Carbamidomethyl), K13(TMT6plex)	94.3582	3.46276	1	1	23451	Not Unique	Not Used	0.301637	1.18001	0.895272	2	969.015	1937.02	0.746927	84.6434	10136	10136	MS2	14/24	Sample.raw
	High	sAVTALWGk	P68871;Q14477;Q6J1Z7;Q4TZM4	44	4	HCD	N-Term(TMT6plex), S1(Phospho), K9(TMT6plex)	21.8767	3.42604	0.274052	1	26175	Not Unique	Not Used	0.428647	1.56147	0.719522	2	735.91	1470.81	0.626626	109.341	13133	13133	MS2	16/32	Sample.raw
	High	lLVVYPWTQR	P68871;P02042;Q14476;Q14477;Q6J1Z7;Q670S4;Q4TZM4	52	7	HCD	N-Term(TMT6plex)	24.9148	3.41039	1	1	26651	Not Unique	Not Used	0.265231	1.21453	0.930357	2	752.448	1503.89	0.685334	113.437	13657	13657	MS2	14/18	Sample.raw
	High	fFESFGDLSTPDAVmGNPk	P68871;Q6J1Z7;Q4TZM4	29	3	HCD	N-Term(TMT6plex), M15(Oxidation), K19(TMT6plex)	62.3294	3.3432	1	1	27141	Not Unique	Not Used	0.35343	1.21621	0.977744	2	1267.14	2533.27	1.73156	117.321	14196	14196	MS2	14/36	Sample.raw
	High	sAVTALWGk	P68871;Q14477;Q6J1Z7;Q4TZM4	44	4	HCD	N-Term(TMT6plex), K9(TMT6plex)	47.542	3.32189	1	1	24712	Not Unique	Not Used	0.871623	1.66939	1.33858	2	695.927	1390.85	1.29313	96.4988	11523	11523	MS2	13/16	Sample.raw
	High	lLVVYPWTQR	P68871;P02042;Q14476;Q14477;Q6J1Z7;Q670S4;Q4TZM4	52	7	HCD	N-Term(TMT6plex)	6.34426	3.23133	1	1	26726	Not Unique	Not Used	0.595419	1.48143	1.25304	2	752.449	1503.89	1.49703	114.049	13739	13739	MS2	14/18	Sample.raw
	High	sAVTALWGk	P68871;Q14477;Q6J1Z7;Q4TZM4	44	4	HCD	N-Term(TMT6plex), K9(TMT6plex)	47.8647	3.18067	1	1	24643	Not Unique	Not Used	0.386248	1.32604	0.989857	2	695.927	1390.85	0.239929	95.9298	11448	11448	MS2	13/16	Sample.raw
	Medium	vNVDEVGGEALGR	P68871;Q4TZM4	33	2	HCD	N-Term(TMT6plex)	55.8489	2.93372	1	1	23091	Not Unique	Not Used	0.213412	1.24054	1.08609	3	515.281	1543.83	1.12037	81.5302	9740	9740	MS2	23/48	Sample.raw
	Medium	sAVtALWGk	P68871;Q14477;Q6J1Z7;Q4TZM4	44	4	HCD	N-Term(TMT6plex), T4(Phospho), K9(TMT6plex)	35.0389	2.49482		2	26175	Redundant	Not Used	0.428647	1.56147	0.719522	2	735.91	1470.81	0.626626	109.341	13133	13133	MS2	11/23	Sample.raw
	Medium	lHVDPENFR	P68871;P02042;Q6J1Z7;Q670S4;Q4TZM4	30	5	HCD	N-Term(TMT6plex)	29.2601	2.4555	1	1	21630	Not Unique	Not Used	0.352662	1.51382	0.977257	2	678.367	1355.73	0.189677	69.7514	8133	8133	MS2	12/16	Sample.raw
Q08495	15.8	27	7	405	45.4862	8.88037	76.9677	0.95584	18	10.9557	1.50233	18	13.4174	1.16022	18	25.4744	Dematin OS=Homo sapiens GN=EPB49 PE=1 SV=3 - [DEMA_HUMAN]
	Confidence Icon	Sequence	Protein Accessions	# Proteins	# Protein Groups	Activation Type	Modifications	Probability	XCorr	Δ Score	Rank	QuanResultID	Quan Info	Quan Usage	129/128	130/127	131/126	Charge	m/z [Da]	MH+ [Da]	ΔM [ppm]	RT [min]	First Scan	Last Scan	MS Order	Ions Matched	Spectrum File	Annotation
	High	rGAEEEEEEEDDDsGEEmk	Q08495	6	1	HCD	N-Term(TMT6plex), S14(Phospho), M18(Oxidation), K19(TMT6plex)	23.3261	4.74884	1	1	17986	Unique	Used	0.993497	1.64167	0.485806	3	923.044	2767.12	0.180701	40.2974	4124	4124	MS2	26/106	Sample.raw
	High	rGAEEEEEEEDDDsGEEMk	Q08495	6	1	HCD	N-Term(TMT6plex), S14(Phospho), K19(TMT6plex)	49.6371	4.70126	1	1	19733	Unique	Used	0.996431	1.65318	0.51558	3	917.713	2751.12	0.15263	53.5123	6046	6046	MS2	26/106	Sample.raw
	High	rGAEEEEEEEDDDsGEEmk	Q08495	6	1	HCD	N-Term(TMT6plex), S14(Phospho), M18(Oxidation), K19(TMT6plex)	19.7589	4.2977	1	1	18055	Unique	Used	1.02705	1.75551	0.459945	3	923.044	2767.12	-0.0839869	40.7953	4200	4200	MS2	24/106	Sample.raw
	High	rGAEEEEEEEDDDsGEEmk	Q08495	6	1	HCD	N-Term(TMT6plex), S14(Phospho), M18(Oxidation), K19(TMT6plex)	26.6487	4.0944	1	1	18203	Unique	Used	0.886335	1.80183	0.570077	3	923.045	2767.12	0.445388	41.8644	4363	4363	MS2	23/106	Sample.raw
	High	rGAEEEEEEEDDDsGEEmk	Q08495	6	1	HCD	N-Term(TMT6plex), S14(Phospho), M18(Oxidation), K19(TMT6plex)	67.2551	3.84923	1	1	18165	Unique	Used	1.38256	2.03859	0.984331	4	692.536	2767.12	1.38899	41.5888	4321	4321	MS2	39/159	Sample.raw
	High	qREsVGGSPQTk	Q08495	11	1	HCD	N-Term(TMT6plex), S4(Phospho), K12(TMT6plex)	14.2069	3.77578	0.026455	1	16410	Unique	Used	0.903633	1.37098	1.15704	3	604.652	1811.94	-0.00591734	27.9695	2390	2390	MS2	27/64	Sample.raw
	High	qPLTSPGSVSPsR	Q08495	6	1	HCD	N-Term(TMT6plex), S12(Phospho)	4.6644	3.68847	0.0108401	1	20623	Unique	Used	1.46707	1.91708	1.53797	2	811.411	1621.81	-0.0798091	61.2009	7025	7025	MS2	19/35	Sample.raw
	High	qRESVGGsPQTk	Q08495	11	1	HCD	N-Term(TMT6plex), S8(Phospho), K12(TMT6plex)	1.03658	3.67575		2	16410	Redundant	Not Used	0.903633	1.37098	1.15704	3	604.652	1811.94	-0.00591734	27.9695	2390	2390	MS2	27/64	Sample.raw
	High	qPLTSPGSVsPSR	Q08495	6	1	HCD	N-Term(TMT6plex), S10(Phospho)	12.4698	3.64923		2	20623	Redundant	Not Used	1.46707	1.91708	1.53797	2	811.411	1621.81	-0.0798091	61.2009	7025	7025	MS2	16/35	Sample.raw
	High	eSVGGsPQTk	Q08495	11	1	HCD	N-Term(TMT6plex), S6(Phospho), K10(TMT6plex)	43.2456	3.64581	0.186301	1	18504	Unique	Used	0.972226	1.38819	1.16341	2	764.395	1527.78	-0.0971014	44.1488	4694	4694	MS2	18/26	Sample.raw
	High	qREsVGGSPQTk	Q08495	11	1	HCD	N-Term(TMT6plex), S4(Phospho), K12(TMT6plex)	1	3.50252	0.131429	1	16428	Unique	Used	0.816899	1.22344	1.07844	2	906.476	1811.94	1.11311	28.1045	2410	2410	MS2	15/32	Sample.raw
	High	qRESVGGSPQtk	Q08495	11	1	HCD	N-Term(TMT6plex), T11(Phospho), K12(TMT6plex)	1	3.48078		3	16410	Redundant	Not Used	0.903633	1.37098	1.15704	3	604.652	1811.94	-0.00591734	27.9695	2390	2390	MS2	25/64	Sample.raw
	High	hLsAEDFSR	Q08495	3	1	HCD	N-Term(TMT6plex), S3(Phospho)	21.5604	3.07723	1	1	20790	Unique	Used	0.882519	1.36248	1.07001	2	685.818	1370.63	-0.843635	62.6053	7209	7209	MS2	14/23	Sample.raw
	High	qRESVGGsPQTk	Q08495	11	1	HCD	N-Term(TMT6plex), S8(Phospho), K12(TMT6plex)	3.0113	3.03509		2	16428	Redundant	Not Used	0.816899	1.22344	1.07844	2	906.476	1811.94	1.11311	28.1045	2410	2410	MS2	14/32	Sample.raw
	High	gNsLPcVLEQk	Q08495	3	1	HCD	N-Term(TMT6plex), S3(Phospho), C6(Carbamidomethyl), K11(TMT6plex)	36.681	3.02533	1	1	24895	Unique	Used	0.805253	1.48879	1.17138	2	891.966	1782.92	0.920754	98.1483	11725	11725	MS2	14/29	Sample.raw
	Medium	rGAEEEEEEEDDDsGEEmk	Q08495	6	1	HCD	N-Term(TMT6plex), S14(Phospho), M18(Oxidation), K19(TMT6plex)	1	2.98713	1	1	18330	Unique	Used	0.978445	1.62546	0.779371	3	923.045	2767.12	0.908591	42.8713	4502	4502	MS2	23/106	Sample.raw
	High	qPLTSPGsVSPSR	Q08495	6	1	HCD	N-Term(TMT6plex), S8(Phospho)	12.4698	2.97886		3	20623	Redundant	Not Used	1.46707	1.91708	1.53797	2	811.411	1621.81	-0.0798091	61.2009	7025	7025	MS2	15/35	Sample.raw
	High	eSVGGSPQtk	Q08495	11	1	HCD	N-Term(TMT6plex), T9(Phospho), K10(TMT6plex)	18.5209	2.97206		2	18504	Redundant	Not Used	0.972226	1.38819	1.16341	2	764.395	1527.78	-0.0971014	44.1488	4694	4694	MS2	15/26	Sample.raw
	High	qRESVGGSPQtk	Q08495	11	1	HCD	N-Term(TMT6plex), T11(Phospho), K12(TMT6plex)	1	2.75222		3	16428	Redundant	Not Used	0.816899	1.22344	1.07844	2	906.476	1811.94	1.11311	28.1045	2410	2410	MS2	14/32	Sample.raw
	Medium	hLsAEDFSR	Q08495	3	1	HCD	N-Term(TMT6plex), S3(Phospho)	19.6433	2.61835	1	1	20860	Unique	Used	0.998282	1.41845	1.20739	2	685.819	1370.63	-0.309266	63.1869	7286	7286	MS2	12/23	Sample.raw
	Medium	qPLTsPGSVSPSR	Q08495	6	1	HCD	N-Term(TMT6plex), S5(Phospho)	4.6644	2.4649		4	20623	Redundant	Not Used	1.46707	1.91708	1.53797	2	811.411	1621.81	-0.0798091	61.2009	7025	7025	MS2	12/35	Sample.raw
	Medium	gAEEEEEEEDDDsGEEMk	Q08495	6	1	HCD	N-Term(TMT6plex), S13(Phospho), K18(TMT6plex)	52.7547	2.46237	1	1	21759	Unique	Used	0.860375	1.5625	1.38053	2	1298.01	2595.02	-0.215207	70.7564	8274	8274	MS2	11/50	Sample.raw
	Medium	gAEEEEEEEDDDsGEEmk	Q08495	6	1	HCD	N-Term(TMT6plex), S13(Phospho), M17(Oxidation), K18(TMT6plex)	51.2951	2.40334	1	1	20083	Unique	Used	0.819632	1.42164	1.2196	2	1306.01	2611.02	0.14406	56.2542	6431	6431	MS2	10/50	Sample.raw
	Medium	gAEEEEEEEDDDsGEEmk	Q08495	6	1	HCD	N-Term(TMT6plex), S13(Phospho), M17(Oxidation), K18(TMT6plex)	46.4233	2.37723	1	1	20151	Unique	Used	0.939731	1.38515	1.45136	2	1306.01	2611.01	-0.884485	56.8401	6506	6506	MS2	9/50	Sample.raw
	Medium	gAEEEEEEEDDDsGEEmk	Q08495	6	1	HCD	N-Term(TMT6plex), S13(Phospho), M17(Oxidation), K18(TMT6plex)	58.3296	2.37432	1	1	20195	Unique	Used	1.00102	1.516	1.38614	2	1306.01	2611.02	1.26611	57.2343	6554	6554	MS2	9/50	Sample.raw
	Medium	gAEEEEEEEDDDsGEEmk	Q08495	6	1	HCD	N-Term(TMT6plex), S13(Phospho), M17(Oxidation), K18(TMT6plex)	48.2819	2.37057	1	1	20078	Unique	Used	0.756322	1.26071	1.22649	2	1306.01	2611.01	-0.697477	56.1993	6425	6425	MS2	10/50	Sample.raw
	Medium	esVGGSPQTk	Q08495	11	1	HCD	N-Term(TMT6plex), S2(Phospho), K10(TMT6plex)	8.90419	2.31451		3	18504	Redundant	Not Used	0.972226	1.38819	1.16341	2	764.395	1527.78	-0.0971014	44.1488	4694	4694	MS2	14/26	Sample.raw
Q6J1Z7	85.71	19	8	105	11.4389	6.68311	73.8392		0			0			0		Hemoglobin beta (Fragment) OS=Homo sapiens GN=HBB PE=2 SV=1 - [Q6J1Z7_HUMAN]
	Confidence Icon	Sequence	Protein Accessions	# Proteins	# Protein Groups	Activation Type	Modifications	Probability	XCorr	Δ Score	Rank	QuanResultID	Quan Info	Quan Usage	129/128	130/127	131/126	Charge	m/z [Da]	MH+ [Da]	ΔM [ppm]	RT [min]	First Scan	Last Scan	MS Order	Ions Matched	Spectrum File	Annotation
	High	vNVDAVGGEALGR	P02042;Q14477;Q6J1Z7;Q670S4	10	4	HCD	N-Term(TMT6plex)	38.9843	4.79089	0.442589	1	23030	Not Unique	Not Used	0.596072	1.51053	1.10364	2	743.415	1485.82	-0.0269724	80.9339	9673	9673	MS2	22/24	Sample.raw
	High	vLGAFSDGLAHLDNLk	P68871;P02042;Q14477;Q6J1Z7;Q670S4	32	5	HCD	N-Term(TMT6plex), K16(TMT6plex)	94.3258	4.35148	1	1	26633	Not Unique	Not Used	0.322594	1.29048	0.913517	3	710.078	2128.22	0.843293	113.279	13637	13637	MS2	22/60	Sample.raw
	High	vLGAFSDGLAHLDNLk	P68871;P02042;Q14477;Q6J1Z7;Q670S4	32	5	HCD	N-Term(TMT6plex), K16(TMT6plex)	96.4147	4.17578	1	1	27100	Not Unique	Not Used	0.31053	1.21842	0.981321	3	710.077	2128.22	0.0689603	117.002	14151	14151	MS2	24/60	Sample.raw
	High	sAVTALWGk	P68871;Q14477;Q6J1Z7;Q4TZM4	44	4	HCD	N-Term(TMT6plex), K9(TMT6plex)	35.7986	4.02967	1	1	24583	Not Unique	Not Used	0.279737	1.29101	0.860674	2	695.927	1390.85	0.327696	95.3932	11382	11382	MS2	16/16	Sample.raw
	High	vLGAFSDGLAHLDNLk	P68871;P02042;Q14477;Q6J1Z7;Q670S4	32	5	HCD	N-Term(TMT6plex), K16(TMT6plex)	103.836	3.71748	1	1	27175	Not Unique	Not Used	0.319957	1.26239	1.10567	3	710.077	2128.22	0.413108	117.586	14233	14233	MS2	22/60	Sample.raw
	High	kVLGAFSDGLAHLDNLk	P68871;P02042;Q14477;Q6J1Z7;Q670S4	32	5	HCD	N-Term(TMT6plex), K1(TMT6plex), K17(TMT6plex)	104.072	3.71346	1	1	26031	Not Unique	Not Used	0.313454	1.22829	1.07549	4	622.124	2485.48	0.435093	108.17	12975	12975	MS2	28/96	Sample.raw
	High	vLGAFSDGLAHLDNLk	P68871;P02042;Q14477;Q6J1Z7;Q670S4	32	5	HCD	N-Term(TMT6plex), K16(TMT6plex)	115.335	3.67831	1	1	27120	Not Unique	Not Used	0.303488	1.32097	1.02145	2	1064.61	2128.22	1.65262	117.16	14173	14173	MS2	16/30	Sample.raw
	High	vLGAFSDGLAHLDNLk	P68871;P02042;Q14477;Q6J1Z7;Q670S4	32	5	HCD	N-Term(TMT6plex), K16(TMT6plex)	88.9052	3.58076	1	1	26465	Not Unique	Not Used	0.631799	1.47579	1.19002	3	710.077	2128.22	0.154997	111.792	13452	13452	MS2	21/60	Sample.raw
	High	vLGAFSDGLAHLDNLk	P68871;P02042;Q14477;Q6J1Z7;Q670S4	32	5	HCD	N-Term(TMT6plex), K16(TMT6plex)	95.2632	3.57024	1	1	26406	Not Unique	Not Used	0.490057	1.32954	1.0003	3	710.077	2128.22	0.154997	111.282	13387	13387	MS2	24/60	Sample.raw
	High	gTFATLSELHcDk	P68871;Q6J1Z7;Q670S4;Q4TZM4	25	4	HCD	N-Term(TMT6plex), C11(Carbamidomethyl), K13(TMT6plex)	79.6132	3.56294	1	1	23450	Not Unique	Not Used	0.261177	1.16266	0.958314	3	646.346	1937.02	1.24414	84.6321	10135	10135	MS2	16/48	Sample.raw
	High	gTFATLSELHcDk	P68871;Q6J1Z7;Q670S4;Q4TZM4	25	4	HCD	N-Term(TMT6plex), C11(Carbamidomethyl), K13(TMT6plex)	94.3582	3.46276	1	1	23451	Not Unique	Not Used	0.301637	1.18001	0.895272	2	969.015	1937.02	0.746927	84.6434	10136	10136	MS2	14/24	Sample.raw
	High	sAVTALWGk	P68871;Q14477;Q6J1Z7;Q4TZM4	44	4	HCD	N-Term(TMT6plex), S1(Phospho), K9(TMT6plex)	21.8767	3.42604	0.274052	1	26175	Not Unique	Not Used	0.428647	1.56147	0.719522	2	735.91	1470.81	0.626626	109.341	13133	13133	MS2	16/32	Sample.raw
	High	lLVVYPWTQR	P68871;P02042;Q14476;Q14477;Q6J1Z7;Q670S4;Q4TZM4	52	7	HCD	N-Term(TMT6plex)	24.9148	3.41039	1	1	26651	Not Unique	Not Used	0.265231	1.21453	0.930357	2	752.448	1503.89	0.685334	113.437	13657	13657	MS2	14/18	Sample.raw
	High	fFESFGDLSTPDAVmGNPk	P68871;Q6J1Z7;Q4TZM4	29	3	HCD	N-Term(TMT6plex), M15(Oxidation), K19(TMT6plex)	62.3294	3.3432	1	1	27141	Not Unique	Not Used	0.35343	1.21621	0.977744	2	1267.14	2533.27	1.73156	117.321	14196	14196	MS2	14/36	Sample.raw
	High	sAVTALWGk	P68871;Q14477;Q6J1Z7;Q4TZM4	44	4	HCD	N-Term(TMT6plex), K9(TMT6plex)	47.542	3.32189	1	1	24712	Not Unique	Not Used	0.871623	1.66939	1.33858	2	695.927	1390.85	1.29313	96.4988	11523	11523	MS2	13/16	Sample.raw
	High	lLVVYPWTQR	P68871;P02042;Q14476;Q14477;Q6J1Z7;Q670S4;Q4TZM4	52	7	HCD	N-Term(TMT6plex)	6.34426	3.23133	1	1	26726	Not Unique	Not Used	0.595419	1.48143	1.25304	2	752.449	1503.89	1.49703	114.049	13739	13739	MS2	14/18	Sample.raw
	High	sAVTALWGk	P68871;Q14477;Q6J1Z7;Q4TZM4	44	4	HCD	N-Term(TMT6plex), K9(TMT6plex)	47.8647	3.18067	1	1	24643	Not Unique	Not Used	0.386248	1.32604	0.989857	2	695.927	1390.85	0.239929	95.9298	11448	11448	MS2	13/16	Sample.raw
	Medium	sAVtALWGk	P68871;Q14477;Q6J1Z7;Q4TZM4	44	4	HCD	N-Term(TMT6plex), T4(Phospho), K9(TMT6plex)	35.0389	2.49482		2	26175	Redundant	Not Used	0.428647	1.56147	0.719522	2	735.91	1470.81	0.626626	109.341	13133	13133	MS2	11/23	Sample.raw
	Medium	lHVDPENFR	P68871;P02042;Q6J1Z7;Q670S4;Q4TZM4	30	5	HCD	N-Term(TMT6plex)	29.2601	2.4555	1	1	21630	Not Unique	Not Used	0.352662	1.51382	0.977257	2	678.367	1355.73	0.189677	69.7514	8133	8133	MS2	12/16	Sample.raw
G4V2I8	3.07	36	3	911	101.683	5.21143	71.4642	0.888352	15	8.15178	1.45489	15	12.1539	1.09682	15	31.1477	Anion exchanger-1 variant OS=Homo sapiens PE=2 SV=1 - [G4V2I8_HUMAN]
	Confidence Icon	Sequence	Protein Accessions	# Proteins	# Protein Groups	Activation Type	Modifications	Probability	XCorr	Δ Score	Rank	QuanResultID	Quan Info	Quan Usage	129/128	130/127	131/126	Charge	m/z [Da]	MH+ [Da]	ΔM [ppm]	RT [min]	First Scan	Last Scan	MS Order	Ions Matched	Spectrum File	Annotation
	High	rYQSSPAkPDsSFYk	G4V2I8	4	1	HCD	N-Term(TMT6plex), K8(TMT6plex), S11(Phospho), K15(TMT6plex)	7.24459	5.22348	0.0517241	1	21827	Unique	Used	0.919827	1.45489	1.39598	4	632.835	2528.32	0.64826	71.3312	8349	8349	MS2	35/123	Sample.raw
	High	rYQSSPAkPDSsFYk	G4V2I8	4	1	HCD	N-Term(TMT6plex), K8(TMT6plex), S12(Phospho), K15(TMT6plex)	1.74064	4.94631		2	21827	Redundant	Not Used	0.919827	1.45489	1.39598	4	632.835	2528.32	0.64826	71.3312	8349	8349	MS2	34/123	Sample.raw
	High	rYQSSPAkPDSSFyk	G4V2I8	4	1	HCD	N-Term(TMT6plex), K8(TMT6plex), Y14(Phospho), K15(TMT6plex)	1	4.31098		3	21827	Redundant	Not Used	0.919827	1.45489	1.39598	4	632.835	2528.32	0.64826	71.3312	8349	8349	MS2	30/123	Sample.raw
	High	rYQSSPAkPDsSFYk	G4V2I8	4	1	HCD	N-Term(TMT6plex), K8(TMT6plex), S11(Phospho), K15(TMT6plex)	13.0675	3.96562	0.0604534	1	21833	Unique	Used	0.959193	1.42967	1.3467	4	632.835	2528.32	0.358573	71.3851	8356	8356	MS2	37/123	Sample.raw
	High	rYQSSPAkPDsSFYk	G4V2I8	4	1	HCD	N-Term(TMT6plex), K8(TMT6plex), S11(Phospho), K15(TMT6plex)	1.04635	3.94002	0.0329949	1	21649	Unique	Used	1.25606	1.69521	1.61721	4	632.834	2528.31	-0.413928	69.8754	8153	8153	MS2	36/123	Sample.raw
	High	yQSSPAkPDssFYk	G4V2I8	4	1	HCD	N-Term(TMT6plex), K7(TMT6plex), S10(Phospho), S11(Phospho), K14(TMT6plex)	21.4095	3.83305	0.0522193	1	24322	Unique	Used	0.909116	1.65532	1.13326	3	818.066	2452.18	0.758073	93.0969	11094	11094	MS2	21/100	Sample.raw
	High	rYQSSPAkPDSsFYk	G4V2I8	4	1	HCD	N-Term(TMT6plex), K8(TMT6plex), S12(Phospho), K15(TMT6plex)	1.04635	3.80721		2	21649	Redundant	Not Used	1.25606	1.69521	1.61721	4	632.834	2528.31	-0.413928	69.8754	8153	8153	MS2	38/123	Sample.raw
	High	rYQSSPAkPDSsFYk	G4V2I8	4	1	HCD	N-Term(TMT6plex), K8(TMT6plex), S12(Phospho), K15(TMT6plex)	5.68465	3.73078		2	21833	Redundant	Not Used	0.959193	1.42967	1.3467	4	632.835	2528.32	0.358573	71.3851	8356	8356	MS2	36/123	Sample.raw
	High	yQSSPAkPDssFYk	G4V2I8	4	1	HCD	N-Term(TMT6plex), K7(TMT6plex), S10(Phospho), S11(Phospho), K14(TMT6plex)	12.335	3.65816	0.0710383	1	24113	Unique	Used	0.802905	1.43204	0.863647	3	818.065	2452.18	0.235381	91.3287	10865	10865	MS2	19/100	Sample.raw
	High	yQSSPAkPDsSFyk	G4V2I8	4	1	HCD	N-Term(TMT6plex), K7(TMT6plex), S10(Phospho), Y13(Phospho), K14(TMT6plex)	4.26936	3.6301		2	24322	Redundant	Not Used	0.909116	1.65532	1.13326	3	818.066	2452.18	0.758073	93.0969	11094	11094	MS2	22/100	Sample.raw
	High	yQSSPAkPDssFYk	G4V2I8	4	1	HCD	N-Term(TMT6plex), K7(TMT6plex), S10(Phospho), S11(Phospho), K14(TMT6plex)	31.6367	3.58073	0.0782123	1	24173	Unique	Used	0.844692	1.43424	0.876892	3	818.065	2452.18	-0.137972	91.8648	10931	10931	MS2	25/100	Sample.raw
	High	yQSSPAkPDSsFyk	G4V2I8	4	1	HCD	N-Term(TMT6plex), K7(TMT6plex), S11(Phospho), Y13(Phospho), K14(TMT6plex)	4.26936	3.51334		3	24322	Redundant	Not Used	0.909116	1.65532	1.13326	3	818.066	2452.18	0.758073	93.0969	11094	11094	MS2	22/100	Sample.raw
	High	nVELQcLDADDAk	G4V2I8	5	1	HCD	N-Term(TMT6plex), C6(Carbamidomethyl), K13(TMT6plex)	68.9537	3.43899	1	1	23727	Unique	Used	0.840903	1.6534	1.09682	2	975.007	1949.01	1.29638	87.4673	10439	10439	MS2	15/24	Sample.raw
	Medium	yQSSPAkPDSsFyk	G4V2I8	4	1	HCD	N-Term(TMT6plex), K7(TMT6plex), S11(Phospho), Y13(Phospho), K14(TMT6plex)	1	3.40333		2	24113	Redundant	Not Used	0.802905	1.43204	0.863647	3	818.065	2452.18	0.235381	91.3287	10865	10865	MS2	22/100	Sample.raw
	Medium	yQSSPAkPDsSFyk	G4V2I8	4	1	HCD	N-Term(TMT6plex), K7(TMT6plex), S10(Phospho), Y13(Phospho), K14(TMT6plex)	1	3.40262		3	24113	Redundant	Not Used	0.802905	1.43204	0.863647	3	818.065	2452.18	0.235381	91.3287	10865	10865	MS2	19/100	Sample.raw
	Medium	yQSSPAkPDssFYk	G4V2I8	4	1	HCD	N-Term(TMT6plex), K7(TMT6plex), S10(Phospho), S11(Phospho), K14(TMT6plex)	15.0756	3.33351	0.0750751	1	24307	Unique	Used	0.913389	1.57871	1.01493	3	818.066	2452.18	0.907414	92.9833	11078	11078	MS2	23/100	Sample.raw
	Medium	yQSSPAkPDsSFyk	G4V2I8	4	1	HCD	N-Term(TMT6plex), K7(TMT6plex), S10(Phospho), Y13(Phospho), K14(TMT6plex)	3.98645	3.30354		2	24173	Redundant	Not Used	0.844692	1.43424	0.876892	3	818.065	2452.18	-0.137972	91.8648	10931	10931	MS2	23/100	Sample.raw
	Medium	yQSSPAkPDssFYk	G4V2I8	4	1	HCD	N-Term(TMT6plex), K7(TMT6plex), S10(Phospho), S11(Phospho), K14(TMT6plex)	22.5227	3.26944	0.0917431	1	24330	Unique	Used	0.96331	1.58857	1.01165	3	818.065	2452.18	0.384722	93.1627	11103	11103	MS2	20/100	Sample.raw
	Medium	yQSSPAkPDSsFyk	G4V2I8	4	1	HCD	N-Term(TMT6plex), K7(TMT6plex), S11(Phospho), Y13(Phospho), K14(TMT6plex)	4.22164	3.24306	0.0154321	1	24238	Unique	Used	0.858494	1.35011	0.917416	3	818.065	2452.18	0.235381	92.4178	11002	11002	MS2	25/100	Sample.raw
	Medium	yQSSPAkPDssFYk	G4V2I8	4	1	HCD	N-Term(TMT6plex), K7(TMT6plex), S10(Phospho), S11(Phospho), K14(TMT6plex)	21.3718	3.24084	0.0154321	2	24238	Redundant	Not Used	0.858494	1.35011	0.917416	3	818.065	2452.18	0.235381	92.4178	11002	11002	MS2	22/100	Sample.raw
	Medium	yQSSPAkPDSsFyk	G4V2I8	4	1	HCD	N-Term(TMT6plex), K7(TMT6plex), S11(Phospho), Y13(Phospho), K14(TMT6plex)	3.98645	3.22059		3	24173	Redundant	Not Used	0.844692	1.43424	0.876892	3	818.065	2452.18	-0.137972	91.8648	10931	10931	MS2	24/100	Sample.raw
	Medium	yQSSPAkPDsSFyk	G4V2I8	4	1	HCD	N-Term(TMT6plex), K7(TMT6plex), S10(Phospho), Y13(Phospho), K14(TMT6plex)	4.22164	3.18788		3	24238	Redundant	Not Used	0.858494	1.35011	0.917416	3	818.065	2452.18	0.235381	92.4178	11002	11002	MS2	23/100	Sample.raw
	Medium	yQSSPAkPDsSFYk	G4V2I8	4	1	HCD	N-Term(TMT6plex), K7(TMT6plex), S10(Phospho), K14(TMT6plex)	58.7778	3.11371	0.0546624	1	23280	Unique	Used	0.79885	1.6121	1.13295	3	791.41	2372.22	0.381406	83.1034	9948	9948	MS2	20/76	Sample.raw
	Medium	yQSSPAkPDsSFyk	G4V2I8	4	1	HCD	N-Term(TMT6plex), K7(TMT6plex), S10(Phospho), Y13(Phospho), K14(TMT6plex)	1.35049	3.07776		2	24307	Redundant	Not Used	0.913389	1.57871	1.01493	3	818.066	2452.18	0.907414	92.9833	11078	11078	MS2	22/100	Sample.raw
	Medium	yQSSPAkPDSsFyk	G4V2I8	4	1	HCD	N-Term(TMT6plex), K7(TMT6plex), S11(Phospho), Y13(Phospho), K14(TMT6plex)	1.35049	3.03023		3	24307	Redundant	Not Used	0.913389	1.57871	1.01493	3	818.066	2452.18	0.907414	92.9833	11078	11078	MS2	21/100	Sample.raw
	Medium	yQSSPAkPDsSFyk	G4V2I8	4	1	HCD	N-Term(TMT6plex), K7(TMT6plex), S10(Phospho), Y13(Phospho), K14(TMT6plex)	4.8446	2.96813		2	24330	Redundant	Not Used	0.96331	1.58857	1.01165	3	818.065	2452.18	0.384722	93.1627	11103	11103	MS2	19/100	Sample.raw
	Medium	yQSSPAkPDSsFyk	G4V2I8	4	1	HCD	N-Term(TMT6plex), K7(TMT6plex), S11(Phospho), Y13(Phospho), K14(TMT6plex)	4.8446	2.9661		3	24330	Redundant	Not Used	0.96331	1.58857	1.01165	3	818.065	2452.18	0.384722	93.1627	11103	11103	MS2	20/100	Sample.raw
	Medium	yQSSPAkPDSsFYk	G4V2I8	4	1	HCD	N-Term(TMT6plex), K7(TMT6plex), S11(Phospho), K14(TMT6plex)	45.4081	2.93874		2	23280	Redundant	Not Used	0.79885	1.6121	1.13295	3	791.41	2372.22	0.381406	83.1034	9948	9948	MS2	20/76	Sample.raw
	Medium	rYQSSPAkPDsSFYk	G4V2I8	4	1	HCD	N-Term(TMT6plex), K8(TMT6plex), S11(Phospho), K15(TMT6plex)	8.34696	2.90897	0.0274914	1	21655	Unique	Used	0.888352	1.3699	1.29078	3	843.443	2528.32	0.194907	69.9203	8160	8160	MS2	18/82	Sample.raw
	Medium	yQSSPAkPDSsFYk	G4V2I8	4	1	HCD	N-Term(TMT6plex), K7(TMT6plex), S11(Phospho), K14(TMT6plex)	29.467	2.87625	0.00347222	1	22991	Unique	Used	1.24923	2.04605	1.56398	3	791.413	2372.22	3.70046	80.591	9630	9630	MS2	18/76	Sample.raw
	Medium	yQSSPAkPDsSFYk	G4V2I8	4	1	HCD	N-Term(TMT6plex), K7(TMT6plex), S10(Phospho), K14(TMT6plex)	29.467	2.87207		2	22991	Redundant	Not Used	1.24923	2.04605	1.56398	3	791.413	2372.22	3.70046	80.591	9630	9630	MS2	17/76	Sample.raw
	Medium	rYQSSPAkPDSsFYk	G4V2I8	4	1	HCD	N-Term(TMT6plex), K8(TMT6plex), S12(Phospho), K15(TMT6plex)	8.34696	2.83342		2	21655	Redundant	Not Used	0.888352	1.3699	1.29078	3	843.443	2528.32	0.194907	69.9203	8160	8160	MS2	18/82	Sample.raw
	High	yQSSPAkPDssFYk	G4V2I8	4	1	HCD	N-Term(TMT6plex), K7(TMT6plex), S10(Phospho), S11(Phospho), K14(TMT6plex)	24.1835	2.74545	0.0945455	1	24167	Unique	Used	0.721084	1.39322	0.856208	2	1226.59	2452.18	0.838227	91.8152	10924	10924	MS2	11/50	Sample.raw
	Medium	yQSSPAkPDSsFyk	G4V2I8	4	1	HCD	N-Term(TMT6plex), K7(TMT6plex), S11(Phospho), Y13(Phospho), K14(TMT6plex)	13.8559	2.49475		2	24167	Redundant	Not Used	0.721084	1.39322	0.856208	2	1226.59	2452.18	0.838227	91.8152	10924	10924	MS2	12/50	Sample.raw
	Medium	yQSSPAkPDsSFyk	G4V2I8	4	1	HCD	N-Term(TMT6plex), K7(TMT6plex), S10(Phospho), Y13(Phospho), K14(TMT6plex)	13.8559	2.46101		3	24167	Redundant	Not Used	0.721084	1.39322	0.856208	2	1226.59	2452.18	0.838227	91.8152	10924	10924	MS2	11/50	Sample.raw
	Medium	yQSSPAkPDssFYk	G4V2I8	4	1	HCD	N-Term(TMT6plex), K7(TMT6plex), S10(Phospho), S11(Phospho), K14(TMT6plex)	12.3029	2.33174	1	1	24131	Unique	Used	0.87233	1.33373	0.870137	2	1226.59	2452.18	0.340425	91.4841	10884	10884	MS2	10/50	Sample.raw
Q14477	61.39	16	6	101	10.9216	6.68311	56.2805		0			0			0		Hbbm fused globin protein (Fragment) OS=Homo sapiens GN=HBB PE=2 SV=1 - [Q14477_HUMAN]
	Confidence Icon	Sequence	Protein Accessions	# Proteins	# Protein Groups	Activation Type	Modifications	Probability	XCorr	Δ Score	Rank	QuanResultID	Quan Info	Quan Usage	129/128	130/127	131/126	Charge	m/z [Da]	MH+ [Da]	ΔM [ppm]	RT [min]	First Scan	Last Scan	MS Order	Ions Matched	Spectrum File	Annotation
	High	vNVDAVGGEALGR	P02042;Q14477;Q6J1Z7;Q670S4	10	4	HCD	N-Term(TMT6plex)	38.9843	4.79089	0.442589	1	23030	Not Unique	Not Used	0.596072	1.51053	1.10364	2	743.415	1485.82	-0.0269724	80.9339	9673	9673	MS2	22/24	Sample.raw
	High	vLGAFSDGLAHLDNLk	P68871;P02042;Q14477;Q6J1Z7;Q670S4	32	5	HCD	N-Term(TMT6plex), K16(TMT6plex)	94.3258	4.35148	1	1	26633	Not Unique	Not Used	0.322594	1.29048	0.913517	3	710.078	2128.22	0.843293	113.279	13637	13637	MS2	22/60	Sample.raw
	High	vLGAFSDGLAHLDNLk	P68871;P02042;Q14477;Q6J1Z7;Q670S4	32	5	HCD	N-Term(TMT6plex), K16(TMT6plex)	96.4147	4.17578	1	1	27100	Not Unique	Not Used	0.31053	1.21842	0.981321	3	710.077	2128.22	0.0689603	117.002	14151	14151	MS2	24/60	Sample.raw
	High	gTFSQLSELHcDk	P02042;Q14477	7	2	HCD	N-Term(TMT6plex), C11(Carbamidomethyl), K13(TMT6plex)	81.3945	4.10212	1	1	23022	Not Unique	Not Used	0.482707	1.21911	1.07841	3	660.68	1980.03	-0.0834364	80.8687	9664	9664	MS2	19/48	Sample.raw
	High	sAVTALWGk	P68871;Q14477;Q6J1Z7;Q4TZM4	44	4	HCD	N-Term(TMT6plex), K9(TMT6plex)	35.7986	4.02967	1	1	24583	Not Unique	Not Used	0.279737	1.29101	0.860674	2	695.927	1390.85	0.327696	95.3932	11382	11382	MS2	16/16	Sample.raw
	High	vLGAFSDGLAHLDNLk	P68871;P02042;Q14477;Q6J1Z7;Q670S4	32	5	HCD	N-Term(TMT6plex), K16(TMT6plex)	103.836	3.71748	1	1	27175	Not Unique	Not Used	0.319957	1.26239	1.10567	3	710.077	2128.22	0.413108	117.586	14233	14233	MS2	22/60	Sample.raw
	High	kVLGAFSDGLAHLDNLk	P68871;P02042;Q14477;Q6J1Z7;Q670S4	32	5	HCD	N-Term(TMT6plex), K1(TMT6plex), K17(TMT6plex)	104.072	3.71346	1	1	26031	Not Unique	Not Used	0.313454	1.22829	1.07549	4	622.124	2485.48	0.435093	108.17	12975	12975	MS2	28/96	Sample.raw
	High	vLGAFSDGLAHLDNLk	P68871;P02042;Q14477;Q6J1Z7;Q670S4	32	5	HCD	N-Term(TMT6plex), K16(TMT6plex)	115.335	3.67831	1	1	27120	Not Unique	Not Used	0.303488	1.32097	1.02145	2	1064.61	2128.22	1.65262	117.16	14173	14173	MS2	16/30	Sample.raw
	High	vLGAFSDGLAHLDNLk	P68871;P02042;Q14477;Q6J1Z7;Q670S4	32	5	HCD	N-Term(TMT6plex), K16(TMT6plex)	88.9052	3.58076	1	1	26465	Not Unique	Not Used	0.631799	1.47579	1.19002	3	710.077	2128.22	0.154997	111.792	13452	13452	MS2	21/60	Sample.raw
	High	vLGAFSDGLAHLDNLk	P68871;P02042;Q14477;Q6J1Z7;Q670S4	32	5	HCD	N-Term(TMT6plex), K16(TMT6plex)	95.2632	3.57024	1	1	26406	Not Unique	Not Used	0.490057	1.32954	1.0003	3	710.077	2128.22	0.154997	111.282	13387	13387	MS2	24/60	Sample.raw
	High	sAVTALWGk	P68871;Q14477;Q6J1Z7;Q4TZM4	44	4	HCD	N-Term(TMT6plex), S1(Phospho), K9(TMT6plex)	21.8767	3.42604	0.274052	1	26175	Not Unique	Not Used	0.428647	1.56147	0.719522	2	735.91	1470.81	0.626626	109.341	13133	13133	MS2	16/32	Sample.raw
	High	lLVVYPWTQR	P68871;P02042;Q14476;Q14477;Q6J1Z7;Q670S4;Q4TZM4	52	7	HCD	N-Term(TMT6plex)	24.9148	3.41039	1	1	26651	Not Unique	Not Used	0.265231	1.21453	0.930357	2	752.448	1503.89	0.685334	113.437	13657	13657	MS2	14/18	Sample.raw
	High	sAVTALWGk	P68871;Q14477;Q6J1Z7;Q4TZM4	44	4	HCD	N-Term(TMT6plex), K9(TMT6plex)	47.542	3.32189	1	1	24712	Not Unique	Not Used	0.871623	1.66939	1.33858	2	695.927	1390.85	1.29313	96.4988	11523	11523	MS2	13/16	Sample.raw
	High	lLVVYPWTQR	P68871;P02042;Q14476;Q14477;Q6J1Z7;Q670S4;Q4TZM4	52	7	HCD	N-Term(TMT6plex)	6.34426	3.23133	1	1	26726	Not Unique	Not Used	0.595419	1.48143	1.25304	2	752.449	1503.89	1.49703	114.049	13739	13739	MS2	14/18	Sample.raw
	High	sAVTALWGk	P68871;Q14477;Q6J1Z7;Q4TZM4	44	4	HCD	N-Term(TMT6plex), K9(TMT6plex)	47.8647	3.18067	1	1	24643	Not Unique	Not Used	0.386248	1.32604	0.989857	2	695.927	1390.85	0.239929	95.9298	11448	11448	MS2	13/16	Sample.raw
	Medium	sAVtALWGk	P68871;Q14477;Q6J1Z7;Q4TZM4	44	4	HCD	N-Term(TMT6plex), T4(Phospho), K9(TMT6plex)	35.0389	2.49482		2	26175	Redundant	Not Used	0.428647	1.56147	0.719522	2	735.91	1470.81	0.626626	109.341	13133	13133	MS2	11/23	Sample.raw
Q670S4	67.62	14	7	105	11.4519	6.68311	55.6671		0			0			0		Hemoglobin Lepore-Baltimore (Fragment) OS=Homo sapiens PE=2 SV=1 - [Q670S4_HUMAN]
	Confidence Icon	Sequence	Protein Accessions	# Proteins	# Protein Groups	Activation Type	Modifications	Probability	XCorr	Δ Score	Rank	QuanResultID	Quan Info	Quan Usage	129/128	130/127	131/126	Charge	m/z [Da]	MH+ [Da]	ΔM [ppm]	RT [min]	First Scan	Last Scan	MS Order	Ions Matched	Spectrum File	Annotation
	High	vNVDAVGGEALGR	P02042;Q14477;Q6J1Z7;Q670S4	10	4	HCD	N-Term(TMT6plex)	38.9843	4.79089	0.442589	1	23030	Not Unique	Not Used	0.596072	1.51053	1.10364	2	743.415	1485.82	-0.0269724	80.9339	9673	9673	MS2	22/24	Sample.raw
	High	vLGAFSDGLAHLDNLk	P68871;P02042;Q14477;Q6J1Z7;Q670S4	32	5	HCD	N-Term(TMT6plex), K16(TMT6plex)	94.3258	4.35148	1	1	26633	Not Unique	Not Used	0.322594	1.29048	0.913517	3	710.078	2128.22	0.843293	113.279	13637	13637	MS2	22/60	Sample.raw
	High	vLGAFSDGLAHLDNLk	P68871;P02042;Q14477;Q6J1Z7;Q670S4	32	5	HCD	N-Term(TMT6plex), K16(TMT6plex)	96.4147	4.17578	1	1	27100	Not Unique	Not Used	0.31053	1.21842	0.981321	3	710.077	2128.22	0.0689603	117.002	14151	14151	MS2	24/60	Sample.raw
	High	tAVNALWGk	P02042;Q670S4	9	2	HCD	N-Term(TMT6plex), K9(TMT6plex)	43.2519	3.82895	1	1	24143	Not Unique	Not Used	0.316159	1.30573	0.922855	2	709.432	1417.86	-0.0481347	91.6337	10898	10898	MS2	16/16	Sample.raw
	High	vLGAFSDGLAHLDNLk	P68871;P02042;Q14477;Q6J1Z7;Q670S4	32	5	HCD	N-Term(TMT6plex), K16(TMT6plex)	103.836	3.71748	1	1	27175	Not Unique	Not Used	0.319957	1.26239	1.10567	3	710.077	2128.22	0.413108	117.586	14233	14233	MS2	22/60	Sample.raw
	High	kVLGAFSDGLAHLDNLk	P68871;P02042;Q14477;Q6J1Z7;Q670S4	32	5	HCD	N-Term(TMT6plex), K1(TMT6plex), K17(TMT6plex)	104.072	3.71346	1	1	26031	Not Unique	Not Used	0.313454	1.22829	1.07549	4	622.124	2485.48	0.435093	108.17	12975	12975	MS2	28/96	Sample.raw
	High	vLGAFSDGLAHLDNLk	P68871;P02042;Q14477;Q6J1Z7;Q670S4	32	5	HCD	N-Term(TMT6plex), K16(TMT6plex)	115.335	3.67831	1	1	27120	Not Unique	Not Used	0.303488	1.32097	1.02145	2	1064.61	2128.22	1.65262	117.16	14173	14173	MS2	16/30	Sample.raw
	High	vLGAFSDGLAHLDNLk	P68871;P02042;Q14477;Q6J1Z7;Q670S4	32	5	HCD	N-Term(TMT6plex), K16(TMT6plex)	88.9052	3.58076	1	1	26465	Not Unique	Not Used	0.631799	1.47579	1.19002	3	710.077	2128.22	0.154997	111.792	13452	13452	MS2	21/60	Sample.raw
	High	vLGAFSDGLAHLDNLk	P68871;P02042;Q14477;Q6J1Z7;Q670S4	32	5	HCD	N-Term(TMT6plex), K16(TMT6plex)	95.2632	3.57024	1	1	26406	Not Unique	Not Used	0.490057	1.32954	1.0003	3	710.077	2128.22	0.154997	111.282	13387	13387	MS2	24/60	Sample.raw
	High	gTFATLSELHcDk	P68871;Q6J1Z7;Q670S4;Q4TZM4	25	4	HCD	N-Term(TMT6plex), C11(Carbamidomethyl), K13(TMT6plex)	79.6132	3.56294	1	1	23450	Not Unique	Not Used	0.261177	1.16266	0.958314	3	646.346	1937.02	1.24414	84.6321	10135	10135	MS2	16/48	Sample.raw
	High	gTFATLSELHcDk	P68871;Q6J1Z7;Q670S4;Q4TZM4	25	4	HCD	N-Term(TMT6plex), C11(Carbamidomethyl), K13(TMT6plex)	94.3582	3.46276	1	1	23451	Not Unique	Not Used	0.301637	1.18001	0.895272	2	969.015	1937.02	0.746927	84.6434	10136	10136	MS2	14/24	Sample.raw
	High	lLVVYPWTQR	P68871;P02042;Q14476;Q14477;Q6J1Z7;Q670S4;Q4TZM4	52	7	HCD	N-Term(TMT6plex)	24.9148	3.41039	1	1	26651	Not Unique	Not Used	0.265231	1.21453	0.930357	2	752.448	1503.89	0.685334	113.437	13657	13657	MS2	14/18	Sample.raw
	High	lLVVYPWTQR	P68871;P02042;Q14476;Q14477;Q6J1Z7;Q670S4;Q4TZM4	52	7	HCD	N-Term(TMT6plex)	6.34426	3.23133	1	1	26726	Not Unique	Not Used	0.595419	1.48143	1.25304	2	752.449	1503.89	1.49703	114.049	13739	13739	MS2	14/18	Sample.raw
	Medium	lHVDPENFR	P68871;P02042;Q6J1Z7;Q670S4;Q4TZM4	30	5	HCD	N-Term(TMT6plex)	29.2601	2.4555	1	1	21630	Not Unique	Not Used	0.352662	1.51382	0.977257	2	678.367	1355.73	0.189677	69.7514	8133	8133	MS2	12/16	Sample.raw
E7EV99	6.96	51	5	632	70.0124	6.45557	52.3211	1.08843	13	22.8472	1.64718	13	18.0162	1.24315	13	19.4862	Alpha-adducin OS=Homo sapiens GN=ADD1 PE=4 SV=1 - [E7EV99_HUMAN]
	Confidence Icon	Sequence	Protein Accessions	# Proteins	# Protein Groups	Activation Type	Modifications	Probability	XCorr	Δ Score	Rank	QuanResultID	Quan Info	Quan Usage	129/128	130/127	131/126	Charge	m/z [Da]	MH+ [Da]	ΔM [ppm]	RT [min]	First Scan	Last Scan	MS Order	Ions Matched	Spectrum File	Annotation
	High	sRsPGsPVGEGTGSPPk	E7EV99	10	1	HCD	N-Term(TMT6plex), S3(Phospho), S6(Phospho), K17(TMT6plex)	18.8102	4.51805	0.0597345	1	19931	Unique	Used	1.08843	1.64077	1.22259	3	739.023	2215.05	-0.794467	54.9338	6263	6263	MS2	37/124	Sample.raw
	High	sRsPGsPVGEGTGSPPk	E7EV99	10	1	HCD	N-Term(TMT6plex), S3(Phospho), S6(Phospho), K17(TMT6plex)	38.7144	4.38444	0.0821918	1	19953	Unique	Used	1.16943	1.64718	1.2727	3	739.024	2215.06	0.280166	55.1364	6288	6288	MS2	32/124	Sample.raw
	High	sRsPGsPVGEGTGSPPk	E7EV99	10	1	HCD	N-Term(TMT6plex), S3(Phospho), S6(Phospho), K17(TMT6plex)	31.2026	4.3732	0.0823799	1	19937	Unique	Used	1.08577	1.74383	1.41603	3	739.023	2215.06	-0.546475	54.9827	6270	6270	MS2	35/124	Sample.raw
	High	sRSPGsPVGEGTGSPPk	E7EV99	10	1	HCD	N-Term(TMT6plex), S1(Phospho), S6(Phospho), K17(TMT6plex)	10.5601	4.24818		2	19931	Redundant	Not Used	1.08843	1.64077	1.22259	3	739.023	2215.05	-0.794467	54.9338	6263	6263	MS2	44/158	Sample.raw
	High	sRsPGSPVGEGtGSPPk	E7EV99	10	1	HCD	N-Term(TMT6plex), S3(Phospho), T12(Phospho), K17(TMT6plex)	3.94164	4.14034		3	19931	Redundant	Not Used	1.08843	1.64077	1.22259	3	739.023	2215.05	-0.794467	54.9338	6263	6263	MS2	33/124	Sample.raw
	High	sRSPGsPVGEGTGSPPk	E7EV99	10	1	HCD	N-Term(TMT6plex), S1(Phospho), S6(Phospho), K17(TMT6plex)	28.3427	4.02191		2	19953	Redundant	Not Used	1.16943	1.64718	1.2727	3	739.024	2215.06	0.280166	55.1364	6288	6288	MS2	37/158	Sample.raw
	High	sRSPGsPVGEGTGSPPk	E7EV99	10	1	HCD	N-Term(TMT6plex), S1(Phospho), S6(Phospho), K17(TMT6plex)	21.4827	4.01101		2	19937	Redundant	Not Used	1.08577	1.74383	1.41603	3	739.023	2215.06	-0.546475	54.9827	6270	6270	MS2	42/158	Sample.raw
	High	sRSPGsPVGEGTGsPPk	E7EV99	10	1	HCD	N-Term(TMT6plex), S6(Phospho), S14(Phospho), K17(TMT6plex)	3.94164	3.9361		4	19931	Redundant	Not Used	1.08843	1.64077	1.22259	3	739.023	2215.05	-0.794467	54.9338	6263	6263	MS2	29/124	Sample.raw
	High	sRsPGSPVGEGtGSPPk	E7EV99	10	1	HCD	N-Term(TMT6plex), S3(Phospho), T12(Phospho), K17(TMT6plex)	5.51495	3.88905		3	19937	Redundant	Not Used	1.08577	1.74383	1.41603	3	739.023	2215.06	-0.546475	54.9827	6270	6270	MS2	36/124	Sample.raw
	High	sRSPGSPVGEGtGSPPk	E7EV99	10	1	HCD	N-Term(TMT6plex), S1(Phospho), T12(Phospho), K17(TMT6plex)	1	3.85526		5	19931	Redundant	Not Used	1.08843	1.64077	1.22259	3	739.023	2215.05	-0.794467	54.9338	6263	6263	MS2	39/158	Sample.raw
	High	gsEENLDEAR	E7EV99	8	1	HCD	N-Term(TMT6plex), S2(Phospho)	19.2413	3.82218	0.384817	1	18568	Unique	Used	1.26729	1.96663	1.32407	2	714.814	1428.62	0.297475	44.6144	4764	4764	MS2	21/26	Sample.raw
	High	qkGsEENLDEAR	E7EV99	8	1	HCD	N-Term(TMT6plex), K2(TMT6plex), S4(Phospho)	1	3.80457	1	1	18133	Unique	Used	0.87906	1.30838	0.904784	3	638.65	1913.94	-0.430467	41.3587	4286	4286	MS2	30/64	Sample.raw
	High	sPGsPVGEGTGSPPk	E7EV99	10	1	HCD	N-Term(TMT6plex), S4(Phospho), K15(TMT6plex)	33.5931	3.73796	0.136364	1	20784	Unique	Used	0.847577	1.44487	1.06748	2	946.482	1891.96	0.493087	62.5591	7202	7202	MS2	17/41	Sample.raw
	High	sRsPGSPVGEGtGSPPk	E7EV99	10	1	HCD	N-Term(TMT6plex), S3(Phospho), T12(Phospho), K17(TMT6plex)	4.00153	3.66217		3	19953	Redundant	Not Used	1.16943	1.64718	1.2727	3	739.024	2215.06	0.280166	55.1364	6288	6288	MS2	32/124	Sample.raw
	High	sRsPGSPVGEGTGsPPk	E7EV99	10	1	HCD	N-Term(TMT6plex), S3(Phospho), S14(Phospho), K17(TMT6plex)	1	3.58905		6	19931	Redundant	Not Used	1.08843	1.64077	1.22259	3	739.023	2215.05	-0.794467	54.9338	6263	6263	MS2	33/124	Sample.raw
	High	sRsPGSPVGEGTGSPPk	E7EV99	10	1	HCD	N-Term(TMT6plex), S1(Phospho), S3(Phospho), K17(TMT6plex)	10.5601	3.5651		7	19931	Redundant	Not Used	1.08843	1.64077	1.22259	3	739.023	2215.05	-0.794467	54.9338	6263	6263	MS2	36/158	Sample.raw
	High	sRSPGSPVGEGtGSPPk	E7EV99	10	1	HCD	N-Term(TMT6plex), S1(Phospho), T12(Phospho), K17(TMT6plex)	1	3.51001		4	19937	Redundant	Not Used	1.08577	1.74383	1.41603	3	739.023	2215.06	-0.546475	54.9827	6270	6270	MS2	41/158	Sample.raw
	High	sRSPGsPVGEGtGSPPk	E7EV99	10	1	HCD	N-Term(TMT6plex), S6(Phospho), T12(Phospho), K17(TMT6plex)	18.8102	3.48874		8	19931	Redundant	Not Used	1.08843	1.64077	1.22259	3	739.023	2215.05	-0.794467	54.9338	6263	6263	MS2	29/124	Sample.raw
	Medium	aAVVTsPPPTTAPHk	E7EV99	10	1	HCD	N-Term(TMT6plex), S6(Phospho), K15(TMT6plex)	60.0468	3.45943	0.0202312	1	21170	Unique	Used	1.09218	1.49844	1.24315	3	671.371	2012.1	-0.0435448	65.8381	7627	7627	MS2	26/82	Sample.raw
	High	sPGsPVGEGTGSPPk	E7EV99	10	1	HCD	N-Term(TMT6plex), S4(Phospho), K15(TMT6plex)	35.754	3.44983	0.144928	1	20851	Unique	Used	0.800937	1.46012	1.11847	2	946.482	1891.96	0.0414429	63.1167	7276	7276	MS2	17/41	Sample.raw
	Medium	aAVVTsPPPTTAPHk	E7EV99	10	1	HCD	N-Term(TMT6plex), S6(Phospho), K15(TMT6plex)	63.792	3.42487	0.0292398	1	21118	Unique	Used	1.08558	1.6966	1.22318	3	671.371	2012.1	-0.134547	65.3821	7569	7569	MS2	25/82	Sample.raw
	Medium	aAVVtSPPPTTAPHk	E7EV99	10	1	HCD	N-Term(TMT6plex), T5(Phospho), K15(TMT6plex)	60.0468	3.38871		2	21170	Redundant	Not Used	1.09218	1.49844	1.24315	3	671.371	2012.1	-0.0435448	65.8381	7627	7627	MS2	26/82	Sample.raw
	Medium	sRSPGsPVGEGTGsPPk	E7EV99	10	1	HCD	N-Term(TMT6plex), S6(Phospho), S14(Phospho), K17(TMT6plex)	4.00153	3.37944		4	19953	Redundant	Not Used	1.16943	1.64718	1.2727	3	739.024	2215.06	0.280166	55.1364	6288	6288	MS2	29/124	Sample.raw
	High	qkGsEENLDEAR	E7EV99	8	1	HCD	N-Term(TMT6plex), K2(TMT6plex), S4(Phospho)	16.4529	3.37164	1	1	18136	Unique	Used	0.855715	1.39177	0.947367	2	957.472	1913.94	-0.582891	41.3797	4289	4289	MS2	14/32	Sample.raw
	Medium	sRsPGSPVGEGTGsPPk	E7EV99	10	1	HCD	N-Term(TMT6plex), S3(Phospho), S14(Phospho), K17(TMT6plex)	1	3.37064		5	19937	Redundant	Not Used	1.08577	1.74383	1.41603	3	739.023	2215.06	-0.546475	54.9827	6270	6270	MS2	37/124	Sample.raw
	Medium	sRSPGsPVGEGTGsPPk	E7EV99	10	1	HCD	N-Term(TMT6plex), S6(Phospho), S14(Phospho), K17(TMT6plex)	5.51495	3.32358		6	19937	Redundant	Not Used	1.08577	1.74383	1.41603	3	739.023	2215.06	-0.546475	54.9827	6270	6270	MS2	29/124	Sample.raw
	Medium	aAVVtSPPPTTAPHk	E7EV99	10	1	HCD	N-Term(TMT6plex), T5(Phospho), K15(TMT6plex)	63.792	3.3216		2	21118	Redundant	Not Used	1.08558	1.6966	1.22318	3	671.371	2012.1	-0.134547	65.3821	7569	7569	MS2	24/82	Sample.raw
	Medium	aAVVTsPPPTTAPHk	E7EV99	10	1	HCD	N-Term(TMT6plex), S6(Phospho), K15(TMT6plex)	66.9358	3.31328	0.0271903	1	21232	Unique	Used	1.21098	1.80076	1.44257	3	671.371	2012.1	0.684473	66.3681	7695	7695	MS2	24/82	Sample.raw
	Medium	sRSPGSPVGEGTGsPPk	E7EV99	10	1	HCD	N-Term(TMT6plex), S1(Phospho), S14(Phospho), K17(TMT6plex)	1	3.30396		9	19931	Redundant	Not Used	1.08843	1.64077	1.22259	3	739.023	2215.05	-0.794467	54.9338	6263	6263	MS2	40/158	Sample.raw
	Medium	sRsPGSPVGEGTGSPPk	E7EV99	10	1	HCD	N-Term(TMT6plex), S1(Phospho), S3(Phospho), K17(TMT6plex)	28.3427	3.30143		5	19953	Redundant	Not Used	1.16943	1.64718	1.2727	3	739.024	2215.06	0.280166	55.1364	6288	6288	MS2	34/158	Sample.raw
	Medium	sRSPGSPVGEGtGSPPk	E7EV99	10	1	HCD	N-Term(TMT6plex), S1(Phospho), T12(Phospho), K17(TMT6plex)	1	3.28372		6	19953	Redundant	Not Used	1.16943	1.64718	1.2727	3	739.024	2215.06	0.280166	55.1364	6288	6288	MS2	37/158	Sample.raw
	Medium	sRsPGSPVGEGTGSPPk	E7EV99	10	1	HCD	N-Term(TMT6plex), S3(Phospho), K17(TMT6plex)	12.0337	3.25557	0.0582822	1	18601	Unique	Used	1.44236	2.01646	1.67706	3	712.368	2135.09	0.101046	44.8509	4800	4800	MS2	29/94	Sample.raw
	High	sPGSPVGEGTGSPPk	E7EV99	10	1	HCD	N-Term(TMT6plex), S1(Phospho), K15(TMT6plex)	13.7881	3.234		2	20784	Redundant	Not Used	0.847577	1.44487	1.06748	2	946.482	1891.96	0.493087	62.5591	7202	7202	MS2	23/56	Sample.raw
	Medium	aAVVtSPPPTTAPHk	E7EV99	10	1	HCD	N-Term(TMT6plex), T5(Phospho), K15(TMT6plex)	66.9358	3.22258		2	21232	Redundant	Not Used	1.21098	1.80076	1.44257	3	671.371	2012.1	0.684473	66.3681	7695	7695	MS2	24/82	Sample.raw
	Medium	sRsPGSPVGEGTGsPPk	E7EV99	10	1	HCD	N-Term(TMT6plex), S3(Phospho), S14(Phospho), K17(TMT6plex)	1	3.20577		7	19953	Redundant	Not Used	1.16943	1.64718	1.2727	3	739.024	2215.06	0.280166	55.1364	6288	6288	MS2	31/124	Sample.raw
	Medium	sRSPGsPVGEGTGSPPk	E7EV99	10	1	HCD	N-Term(TMT6plex), S6(Phospho), K17(TMT6plex)	29.9411	3.06921		2	18601	Redundant	Not Used	1.44236	2.01646	1.67706	3	712.368	2135.09	0.101046	44.8509	4800	4800	MS2	30/94	Sample.raw
	Medium	sRSPGSPVGEGTGSPPk	E7EV99	10	1	HCD	N-Term(TMT6plex), S1(Phospho), K17(TMT6plex)	5.05745	3.06196		3	18601	Redundant	Not Used	1.44236	2.01646	1.67706	3	712.368	2135.09	0.101046	44.8509	4800	4800	MS2	35/128	Sample.raw
	Medium	sRsPGSPVGEGTGSPPk	E7EV99	10	1	HCD	N-Term(TMT6plex), S1(Phospho), S3(Phospho), K17(TMT6plex)	21.4827	3.02004		7	19937	Redundant	Not Used	1.08577	1.74383	1.41603	3	739.023	2215.06	-0.546475	54.9827	6270	6270	MS2	36/158	Sample.raw
	Medium	sRSPGSPVGEGTGsPPk	E7EV99	10	1	HCD	N-Term(TMT6plex), S1(Phospho), S14(Phospho), K17(TMT6plex)	1	2.9916		8	19937	Redundant	Not Used	1.08577	1.74383	1.41603	3	739.023	2215.06	-0.546475	54.9827	6270	6270	MS2	45/158	Sample.raw
	High	sPGSPVGEGTGSPPk	E7EV99	10	1	HCD	N-Term(TMT6plex), S1(Phospho), K15(TMT6plex)	7.18519	2.95127		2	20851	Redundant	Not Used	0.800937	1.46012	1.11847	2	946.482	1891.96	0.0414429	63.1167	7276	7276	MS2	22/56	Sample.raw
	Medium	sRSPGsPVGEGtGSPPk	E7EV99	10	1	HCD	N-Term(TMT6plex), S6(Phospho), T12(Phospho), K17(TMT6plex)	18.9665	2.89953		8	19953	Redundant	Not Used	1.16943	1.64718	1.2727	3	739.024	2215.06	0.280166	55.1364	6288	6288	MS2	30/124	Sample.raw
	Medium	sRSPGsPVGEGtGSPPk	E7EV99	10	1	HCD	N-Term(TMT6plex), S6(Phospho), T12(Phospho), K17(TMT6plex)	21.4827	2.8629		9	19937	Redundant	Not Used	1.08577	1.74383	1.41603	3	739.023	2215.06	-0.546475	54.9827	6270	6270	MS2	28/124	Sample.raw
	Medium	aAVVTSPPPtTAPHk	E7EV99	10	1	HCD	N-Term(TMT6plex), T10(Phospho), K15(TMT6plex)	30.2898	2.85972		3	21232	Redundant	Not Used	1.21098	1.80076	1.44257	3	671.371	2012.1	0.684473	66.3681	7695	7695	MS2	20/82	Sample.raw
	Medium	aAVVTSPPPtTAPHk	E7EV99	10	1	HCD	N-Term(TMT6plex), T10(Phospho), K15(TMT6plex)	18.6129	2.84505		3	21118	Redundant	Not Used	1.08558	1.6966	1.22318	3	671.371	2012.1	-0.134547	65.3821	7569	7569	MS2	20/82	Sample.raw
	High	sPGsPVGEGTGSPPk	E7EV99	10	1	HCD	N-Term(TMT6plex), S4(Phospho), K15(TMT6plex)	24.1241	2.84271	0.140845	1	20926	Unique	Used	3.12775	3.65098	3.21465	2	946.483	1891.96	1.4609	63.714	7358	7358	MS2	17/41	Sample.raw
	Medium	sRSPGSPVGEGTGsPPk	E7EV99	10	1	HCD	N-Term(TMT6plex), S1(Phospho), S14(Phospho), K17(TMT6plex)	1	2.82732		9	19953	Redundant	Not Used	1.16943	1.64718	1.2727	3	739.024	2215.06	0.280166	55.1364	6288	6288	MS2	36/158	Sample.raw
	Medium	sPGSPVGEGtGSPPk	E7EV99	10	1	HCD	N-Term(TMT6plex), T10(Phospho), K15(TMT6plex)	23.1218	2.62887		3	20784	Redundant	Not Used	0.847577	1.44487	1.06748	2	946.482	1891.96	0.493087	62.5591	7202	7202	MS2	10/41	Sample.raw
	Medium	sPGSPVGEGtGSPPk	E7EV99	10	1	HCD	N-Term(TMT6plex), T10(Phospho), K15(TMT6plex)	35.754	2.53901		3	20851	Redundant	Not Used	0.800937	1.46012	1.11847	2	946.482	1891.96	0.0414429	63.1167	7276	7276	MS2	12/41	Sample.raw
	Medium	sPGSPVGEGTGSPPk	E7EV99	10	1	HCD	N-Term(TMT6plex), S1(Phospho), K15(TMT6plex)	6.61834	2.44314		2	20926	Redundant	Not Used	3.12775	3.65098	3.21465	2	946.483	1891.96	1.4609	63.714	7358	7358	MS2	20/56	Sample.raw
	Medium	sPGSPVGEGTGsPPk	E7EV99	10	1	HCD	N-Term(TMT6plex), S12(Phospho), K15(TMT6plex)	15.4112	2.36681		4	20851	Redundant	Not Used	0.800937	1.46012	1.11847	2	946.482	1891.96	0.0414429	63.1167	7276	7276	MS2	12/41	Sample.raw
	Medium	sPGSPVGEGTGsPPk	E7EV99	10	1	HCD	N-Term(TMT6plex), S12(Phospho), K15(TMT6plex)	13.7881	2.27734		4	20784	Redundant	Not Used	0.847577	1.44487	1.06748	2	946.482	1891.96	0.493087	62.5591	7202	7202	MS2	8/41	Sample.raw
Q6VFQ6	100	11	4	42	4.51041	8.23584	44.6085	0.484998	3	5.97943	1.06032	3	8.78378	1.11373	3	2.94237	Hemoglobin beta chain (Fragment) OS=Homo sapiens GN=HBB PE=2 SV=1 - [Q6VFQ6_HUMAN]
	Confidence Icon	Sequence	Protein Accessions	# Proteins	# Protein Groups	Activation Type	Modifications	Probability	XCorr	Δ Score	Rank	QuanResultID	Quan Info	Quan Usage	129/128	130/127	131/126	Charge	m/z [Da]	MH+ [Da]	ΔM [ppm]	RT [min]	First Scan	Last Scan	MS Order	Ions Matched	Spectrum File	Annotation
	High	vVAGVANALAHk	P68871;P02042;Q6VFQ6	8	3	HCD	N-Term(TMT6plex), K12(TMT6plex)	73.8667	5.16063	1	1	23769	Not Unique	Not Used	0.4284	1.26176	0.995133	2	804.504	1608	0.688302	87.9302	10486	10486	MS2	20/22	Sample.raw
	High	lLGNVLVcVLAHHFGk	P68871;Q6VFQ6	9	2	HCD	N-Term(TMT6plex), C8(Carbamidomethyl), K16(TMT6plex)	84.7564	4.10852	1	1	28034	Not Unique	Not Used	0.350376	1.53517	1.08399	3	745.779	2235.32	0.547534	124.332	15179	15179	MS2	24/60	Sample.raw
	High	vVAGVANALAHk	P68871;P02042;Q6VFQ6	8	3	HCD	N-Term(TMT6plex), K12(TMT6plex)	66.291	3.95011	1	1	23767	Not Unique	Not Used	0.339074	1.35197	0.942758	3	536.672	1608	0.907683	87.9211	10484	10484	MS2	25/44	Sample.raw
	High	vVAGVANALAHk	P68871;P02042;Q6VFQ6	8	3	HCD	N-Term(TMT6plex), K12(TMT6plex)	76.5727	3.87822	1	1	23817	Not Unique	Not Used	0.437165	1.38457	1.13062	2	804.504	1608	0.840131	88.4288	10539	10539	MS2	16/22	Sample.raw
	High	lLGNVLVcVLAHHFGk	P68871;Q6VFQ6	9	2	HCD	N-Term(TMT6plex), C8(Carbamidomethyl), K16(TMT6plex)	83.8263	3.56076	1	1	28500	Not Unique	Not Used	0.402439	1.43423	0.912176	4	559.586	2235.32	0.159251	127.435	15692	15692	MS2	30/90	Sample.raw
	High	eFTPPVQAAYEk	Q6VFQ6	1	1	HCD	N-Term(TMT6plex), K12(TMT6plex)	30.9	3.39919	1	1	23967	Unique	Used	0.465844	1.06032	1.09184	2	919.509	1838.01	0.322314	89.9146	10704	10704	MS2	15/22	Sample.raw
	High	eFTPPVQAAYEk	Q6VFQ6	1	1	HCD	N-Term(TMT6plex), K12(TMT6plex)	36.7076	3.39643	1	1	23981	Unique	Used	0.484998	0.99944	1.11373	2	919.509	1838.01	0.388728	90.076	10719	10719	MS2	14/22	Sample.raw
	Medium	vVAGVANALAHkYH	P68871;P02042;Q6VFQ6	7	3	HCD	N-Term(TMT6plex), K12(TMT6plex)	99.8516	3.36667	1	1	24023	Not Unique	Not Used	0.840437	1.05417	1.70179	3	636.713	1908.12	0.521294	90.5014	10766	10766	MS2	23/52	Sample.raw
	Medium	vVAGVANALAHk	P68871;P02042;Q6VFQ6	8	3	HCD	N-Term(TMT6plex), K12(TMT6plex)	67.4441	3.08075	1	1	23284	Not Unique	Not Used	0.531128	1.30466	0.991944	3	536.671	1608	-0.00328873	83.1324	9952	9952	MS2	22/44	Sample.raw
	Medium	vVAGVANALAHk	P68871;P02042;Q6VFQ6	8	3	HCD	N-Term(TMT6plex), K12(TMT6plex)	69.7561	2.79974	1	1	23816	Not Unique	Not Used	0.29782	1.23751	1.05792	3	536.672	1608	1.13543	88.4172	10538	10538	MS2	20/44	Sample.raw
	Medium	eFtPPVQAAYEk	Q6VFQ6	1	1	HCD	N-Term(TMT6plex), T3(Phospho), K12(TMT6plex)	8.11341	2.29007	1	1	21946	Unique	Used	0.846017	1.4209	1.2455	2	959.487	1917.97	-5.11269	72.2698	8480	8480	MS2	8/32	Sample.raw
Q8IEC8	2.46	13	2	651	75.824	6.69775	41.4997	54.1886	6	47.2294	52.4631	9	95.7557	73.3466	9	48.4936	DnaJ/SEC63 protein, putative OS=Plasmodium falciparum (isolate 3D7) GN=PF13_0102 PE=4 SV=1 - [Q8IEC8_PLAF7]
	Confidence Icon	Sequence	Protein Accessions	# Proteins	# Protein Groups	Activation Type	Modifications	Probability	XCorr	Δ Score	Rank	QuanResultID	Quan Info	Quan Usage	129/128	130/127	131/126	Charge	m/z [Da]	MH+ [Da]	ΔM [ppm]	RT [min]	First Scan	Last Scan	MS Order	Ions Matched	Spectrum File	Annotation
	High	rVSsDDEDDDDNEQGk	Q8IEC8	1	1	HCD	N-Term(TMT6plex), S4(Phospho), K16(TMT6plex)	17.3167	5.66939	0.0123457	1	17239	Unique	Used	100	50.6945	73.3466	3	788.008	2362.01	0.246001	34.6053	3302	3302	MS2	35/88	Sample.raw
	High	rVsSDDEDDDDNEQGk	Q8IEC8	1	1	HCD	N-Term(TMT6plex), S3(Phospho), K16(TMT6plex)	17.3167	5.59837		2	17239	Redundant	Not Used	100	50.6945	73.3466	3	788.008	2362.01	0.246001	34.6053	3302	3302	MS2	34/88	Sample.raw
	High	rVssDDEDDDDNEQGk	Q8IEC8	1	1	HCD	N-Term(TMT6plex), S3(Phospho), S4(Phospho), K16(TMT6plex)	5.52721	4.93418	1	1	18795	Unique	Used	45.8711	35.1574	56.7421	3	814.664	2441.98	0.703658	46.3334	5014	5014	MS2	34/116	Sample.raw
	High	rVssDDEDDDDNEQGk	Q8IEC8	1	1	HCD	N-Term(TMT6plex), S3(Phospho), S4(Phospho), K16(TMT6plex)	6.38148	4.62503	1	1	18937	Unique	Used	64.0143	52.4631	60.4002	3	814.663	2441.98	0.103799	47.381	5170	5170	MS2	32/116	Sample.raw
	High	rVssDDEDDDDNEQGk	Q8IEC8	1	1	HCD	N-Term(TMT6plex), S3(Phospho), S4(Phospho), K16(TMT6plex)	9.33919	4.25716	1	1	19021	Unique	Used	45.5529	30.4479	35.1308	3	814.663	2441.97	-0.0461665	47.9843	5262	5262	MS2	34/116	Sample.raw
	High	rVssDDEDDDDNEQGk	Q8IEC8	1	1	HCD	N-Term(TMT6plex), S3(Phospho), S4(Phospho), K16(TMT6plex)	10.2099	4.23562	1	1	18867	Unique	Used	100	53.4877	87.6793	3	814.664	2441.98	0.553693	46.8691	5093	5093	MS2	34/116	Sample.raw
	High	rVsSDDEDDDDNEQGk	Q8IEC8	1	1	HCD	N-Term(TMT6plex), S3(Phospho), K16(TMT6plex)	1.63182	3.61899	0.0441989	1	17310	Unique	Used	35.1893	15.6602	29.7636	3	788.008	2362.01	-0.141605	35.1803	3380	3380	MS2	28/88	Sample.raw
	Medium	rVSsDDEDDDDNEQGk	Q8IEC8	1	1	HCD	N-Term(TMT6plex), S4(Phospho), K16(TMT6plex)	1.63182	3.45593		2	17310	Redundant	Not Used	35.1893	15.6602	29.7636	3	788.008	2362.01	-0.141605	35.1803	3380	3380	MS2	27/88	Sample.raw
	High	rVSsDDEDDDDNEQGk	Q8IEC8	1	1	HCD	N-Term(TMT6plex), S4(Phospho), K16(TMT6plex)	5.14437	3.03837	0.0361842	1	17250	Unique	Used		100	100	2	1181.51	2362.01	2.52564	34.6872	3314	3314	MS2	16/44	Sample.raw
	High	rVsSDDEDDDDNEQGk	Q8IEC8	1	1	HCD	N-Term(TMT6plex), S3(Phospho), K16(TMT6plex)	5.14437	2.92587		2	17250	Redundant	Not Used		100	100	2	1181.51	2362.01	2.52564	34.6872	3314	3314	MS2	16/44	Sample.raw
	Medium	vSsDDEDDDDNEQGk	Q8IEC8	1	1	HCD	N-Term(TMT6plex), S3(Phospho), K15(TMT6plex)	16.6038	2.5322	0.0197628	1	19770	Unique	Used		100	100	2	1103.46	2205.91	1.17566	53.7711	6086	6086	MS2	14/41	Sample.raw
	Medium	vsSDDEDDDDNEQGk	Q8IEC8	1	1	HCD	N-Term(TMT6plex), S2(Phospho), K15(TMT6plex)	8.16029	2.47582		2	19770	Redundant	Not Used		100	100	2	1103.46	2205.91	1.17566	53.7711	6086	6086	MS2	14/41	Sample.raw
	Medium	vSsDDEDDDDNEQGk	Q8IEC8	1	1	HCD	N-Term(TMT6plex), S3(Phospho), K15(TMT6plex)	27.2667	2.34	1	1	19714	Unique	Used		100	100	2	1103.46	2205.91	0.400934	53.3686	6025	6025	MS2	14/41	Sample.raw
Q4VB87	6.34	23	2	615	68.3662	5.90967	39.7468	1.17936	9	44.8053	1.85019	9	41.0043	1.37592	9	26.6506	EPB41 protein (Fragment) OS=Homo sapiens GN=EPB41 PE=2 SV=1 - [Q4VB87_HUMAN]
	Confidence Icon	Sequence	Protein Accessions	# Proteins	# Protein Groups	Activation Type	Modifications	Probability	XCorr	Δ Score	Rank	QuanResultID	Quan Info	Quan Usage	129/128	130/127	131/126	Charge	m/z [Da]	MH+ [Da]	ΔM [ppm]	RT [min]	First Scan	Last Scan	MS Order	Ions Matched	Spectrum File	Annotation
	High	sLDGAAAVDSADRSPRPTsAPAITQGQVAEGGVLDASAk	Q4VB87	7	1	HCD	N-Term(TMT6plex), S19(Phospho), K39(TMT6plex)	78.0851	4.72778	0.012685	1	24348	Unique	Used	0.815475	1.59714	1.15309	4	1069.55	4275.17	1.0518	93.3324	11123	11123	MS2	41/339	Sample.raw
	High	sLDGAAAVDSADRSPRPTSAPAItQGQVAEGGVLDASAk	Q4VB87	7	1	HCD	N-Term(TMT6plex), T24(Phospho), K39(TMT6plex)	78.0851	4.6689		2	24348	Redundant	Not Used	0.815475	1.59714	1.15309	4	1069.55	4275.17	1.0518	93.3324	11123	11123	MS2	40/339	Sample.raw
	High	sLDGAAAVDSADRsPRPTSAPAITQGQVAEGGVLDASAk	Q4VB87	7	1	HCD	N-Term(TMT6plex), S14(Phospho), K39(TMT6plex)	78.0851	4.48182		3	24348	Redundant	Not Used	0.815475	1.59714	1.15309	4	1069.55	4275.17	1.0518	93.3324	11123	11123	MS2	41/339	Sample.raw
	High	sLDGAAAVDSADRSPRPtSAPAITQGQVAEGGVLDASAk	Q4VB87	7	1	HCD	N-Term(TMT6plex), T18(Phospho), K39(TMT6plex)	78.0851	4.35836		4	24348	Redundant	Not Used	0.815475	1.59714	1.15309	4	1069.55	4275.17	1.0518	93.3324	11123	11123	MS2	39/339	Sample.raw
	High	sLDGAAAVDSADR	Q4VB87	7	1	HCD	N-Term(TMT6plex), S1(Phospho)	10.0251	4.34348	0.43318	1	22180	Unique	Used	1.57376	2.82234	2.10265	2	778.862	1556.72	0.267025	74.1729	8738	8738	MS2	23/48	Sample.raw
	High	sLDGAAAVDSADR	Q4VB87	7	1	HCD	N-Term(TMT6plex), S1(Phospho)	14.1224	4.20971	0.415677	1	22110	Unique	Used	1.17936	3.14589	2.29301	2	778.862	1556.72	0.110194	73.6015	8661	8661	MS2	24/48	Sample.raw
	High	sLDGAAAVDSADRSPRPTSAPAItQGQVAEGGVLDASAk	Q4VB87	7	1	HCD	N-Term(TMT6plex), T24(Phospho), K39(TMT6plex)	69.8871	4.20331	0.0119048	1	24364	Unique	Used	0.879971	1.4182	1.25528	4	1069.55	4275.17	1.62287	93.4644	11141	11141	MS2	44/339	Sample.raw
	High	sLDGAAAVDsADRSPRPTSAPAITQGQVAEGGVLDASAk	Q4VB87	7	1	HCD	N-Term(TMT6plex), S10(Phospho), K39(TMT6plex)	59.0475	4.15233		5	24348	Redundant	Not Used	0.815475	1.59714	1.15309	4	1069.55	4275.17	1.0518	93.3324	11123	11123	MS2	41/339	Sample.raw
	High	sLDGAAAVDSADRSPRPTsAPAITQGQVAEGGVLDASAk	Q4VB87	7	1	HCD	N-Term(TMT6plex), S19(Phospho), K39(TMT6plex)	69.8871	4.14593		2	24364	Redundant	Not Used	0.879971	1.4182	1.25528	4	1069.55	4275.17	1.62287	93.4644	11141	11141	MS2	46/339	Sample.raw
	High	sLDGAAAVDSADRsPRPTSAPAITQGQVAEGGVLDASAk	Q4VB87	7	1	HCD	N-Term(TMT6plex), S14(Phospho), K39(TMT6plex)	69.8871	4.09647		3	24364	Redundant	Not Used	0.879971	1.4182	1.25528	4	1069.55	4275.17	1.62287	93.4644	11141	11141	MS2	47/339	Sample.raw
	High	sLDGAAAVDsADRSPRPTSAPAITQGQVAEGGVLDASAk	Q4VB87	7	1	HCD	N-Term(TMT6plex), S10(Phospho), K39(TMT6plex)	51.8528	4.05743		4	24364	Redundant	Not Used	0.879971	1.4182	1.25528	4	1069.55	4275.17	1.62287	93.4644	11141	11141	MS2	45/339	Sample.raw
	High	sLDGAAAVDSADRSPRPtSAPAITQGQVAEGGVLDASAk	Q4VB87	7	1	HCD	N-Term(TMT6plex), T18(Phospho), K39(TMT6plex)	69.8871	3.98172		5	24364	Redundant	Not Used	0.879971	1.4182	1.25528	4	1069.55	4275.17	1.62287	93.4644	11141	11141	MS2	44/339	Sample.raw
	High	sLDGAAAVDSADR	Q4VB87	7	1	HCD	N-Term(TMT6plex), S1(Phospho)	13.3709	3.97006	0.413098	1	22260	Unique	Used	1.09982	1.59926	1.24813	2	778.862	1556.72	0.423855	74.7925	8826	8826	MS2	22/48	Sample.raw
	High	sLDGAAAVDSADR	Q4VB87	7	1	HCD	N-Term(TMT6plex), S1(Phospho)	5.8863	3.93217	0.282443	1	22052	Unique	Used	1.31721	1.85019	1.37592	2	778.862	1556.72	0.110194	73.1044	8597	8597	MS2	23/48	Sample.raw
	High	sLDGAAAVDSADR	Q4VB87	7	1	HCD	N-Term(TMT6plex), S1(Phospho)	9.6261	3.86334	0.310881	1	22195	Unique	Used	1.63188	2.95304	2.36369	2	778.861	1556.72	0.0317788	74.2924	8754	8754	MS2	22/48	Sample.raw
	High	sLDGAAAVDSADRSPRPTSAPAITQGQVAEGGVLDAsAk	Q4VB87	7	1	HCD	N-Term(TMT6plex), S37(Phospho), K39(TMT6plex)	6.7926	3.74817		6	24348	Redundant	Not Used	0.815475	1.59714	1.15309	4	1069.55	4275.17	1.0518	93.3324	11123	11123	MS2	38/339	Sample.raw
	High	sLDGAAAVDsADR	Q4VB87	7	1	HCD	N-Term(TMT6plex), S10(Phospho)	56.3758	3.44211	1	1	21318	Unique	Used	1.07046	1.78353	1.37323	2	778.861	1556.71	-0.909206	67.0874	7789	7789	MS2	18/35	Sample.raw
	High	sLDGAAAVDsADR	Q4VB87	7	1	HCD	N-Term(TMT6plex), S10(Phospho)	13.9523	2.8194		2	22052	Redundant	Not Used	1.31721	1.85019	1.37592	2	778.862	1556.72	0.110194	73.1044	8597	8597	MS2	15/35	Sample.raw
	High	sLDGAAAVDsADR	Q4VB87	7	1	HCD	N-Term(TMT6plex), S10(Phospho)	60.8648	2.76555	1	1	21527	Unique	Used	3.08431	2.79759	2.71972	2	778.862	1556.72	0.50227	68.869	8019	8019	MS2	17/35	Sample.raw
	High	sLDGAAAVDsADR	Q4VB87	7	1	HCD	N-Term(TMT6plex), S10(Phospho)	1	2.65742		2	22195	Redundant	Not Used	1.63188	2.95304	2.36369	2	778.861	1556.72	0.0317788	74.2924	8754	8754	MS2	15/35	Sample.raw
	Medium	sLDGAAAVDsADR	Q4VB87	7	1	HCD	N-Term(TMT6plex), S10(Phospho)	23.811	2.46237		2	22110	Redundant	Not Used	1.17936	3.14589	2.29301	2	778.862	1556.72	0.110194	73.6015	8661	8661	MS2	16/35	Sample.raw
	Medium	sLDGAAAVDsADR	Q4VB87	7	1	HCD	N-Term(TMT6plex), S10(Phospho)	10.0251	2.45846		2	22180	Redundant	Not Used	1.57376	2.82234	2.10265	2	778.862	1556.72	0.267025	74.1729	8738	8738	MS2	15/35	Sample.raw
	Medium	sLDGAAAVDsADR	Q4VB87	7	1	HCD	N-Term(TMT6plex), S10(Phospho)	22.9668	2.32573		2	22260	Redundant	Not Used	1.09982	1.59926	1.24813	2	778.862	1556.72	0.423855	74.7925	8826	8826	MS2	16/35	Sample.raw
Q8IJI0	6.32	12	4	538	62.08	9.979	38.0625	33.3832	7	54.2478	13.7332	8	40.0191	22.0548	8	36.0602	Pre-mRNA splicing factor, putative OS=Plasmodium falciparum (isolate 3D7) GN=PF10_0217 PE=4 SV=1 - [Q8IJI0_PLAF7]
	Confidence Icon	Sequence	Protein Accessions	# Proteins	# Protein Groups	Activation Type	Modifications	Probability	XCorr	Δ Score	Rank	QuanResultID	Quan Info	Quan Usage	129/128	130/127	131/126	Charge	m/z [Da]	MH+ [Da]	ΔM [ppm]	RT [min]	First Scan	Last Scan	MS Order	Ions Matched	Spectrum File	Annotation
	High	nAssDFkR	Q8IJI0	1	1	HCD	N-Term(TMT6plex), S3(Phospho), S4(Phospho), K7(TMT6plex)	8.96903	3.05692	1	1	20090	Unique	Used	46.4397	14.5866	28.8649	2	771.86	1542.71	0.253172	56.3088	6438	6438	MS2	14/26	Sample.raw
	High	nAsSDFkR	Q8IJI0	1	1	HCD	N-Term(TMT6plex), S3(Phospho), K7(TMT6plex)	8.25083	2.91762	0.0582192	1	17857	Unique	Used	33.3832	9.63879	24.7591	2	731.876	1462.75	-0.385292	39.3661	3982	3982	MS2	14/20	Sample.raw
	High	yRNDYsPk	Q8IJI0	1	1	HCD	N-Term(TMT6plex), S6(Phospho), K8(TMT6plex)	10.21	2.89712	0.0931034	1	18511	Unique	Used	21.6991	12.3441	16.2112	2	790.898	1580.79	0.743627	44.1887	4701	4701	MS2	11/20	Sample.raw
	High	yRNDYsPk	Q8IJI0	1	1	HCD	N-Term(TMT6plex), S6(Phospho), K8(TMT6plex)	5.98962	2.81088	0.0711744	1	18526	Unique	Used	19.3197	12.9298	18.4307	2	790.897	1580.79	-0.337469	44.3072	4718	4718	MS2	11/20	Sample.raw
	High	nASsDFkR	Q8IJI0	1	1	HCD	N-Term(TMT6plex), S4(Phospho), K7(TMT6plex)	8.25083	2.74927		2	17857	Redundant	Not Used	33.3832	9.63879	24.7591	2	731.876	1462.75	-0.385292	39.3661	3982	3982	MS2	14/20	Sample.raw
	High	eLNsDDDkk	Q8IJI0	1	1	HCD	N-Term(TMT6plex), S4(Phospho), K8(TMT6plex), K9(TMT6plex)	19.0232	2.6962	1	1	19357	Unique	Used		100	100	2	915.976	1830.94	-0.548768	50.5255	5632	5632	MS2	14/23	Sample.raw
	High	tVsEDRsER	Q8IJI0	1	1	HCD	N-Term(TMT6plex), S3(Phospho), S7(Phospho)	2.75406	2.67862	0.141791	1	15626	Unique	Used	47.8468	34.2398	29.8067	2	734.308	1467.61	0.812994	21.651	1528	1528	MS2	14/30	Sample.raw
	High	nAssDFkR	Q8IJI0	1	1	HCD	N-Term(TMT6plex), S3(Phospho), S4(Phospho), K7(TMT6plex)	11.8818	2.67484	1	1	20020	Unique	Used	38.6508	5.22861	18.0107	2	771.86	1542.71	0.174045	55.7199	6361	6361	MS2	12/26	Sample.raw
	Medium	tVsEDRsER	Q8IJI0	1	1	HCD	N-Term(TMT6plex), S3(Phospho), S7(Phospho)	1	2.65331	1	1	15691	Unique	Used	23.7002	16.2116	19.646	2	734.307	1467.61	-0.268298	22.1895	1599	1599	MS2	14/30	Sample.raw
	Medium	yRNDySPk	Q8IJI0	1	1	HCD	N-Term(TMT6plex), Y5(Phospho), K8(TMT6plex)	10.21	2.63496		2	18511	Redundant	Not Used	21.6991	12.3441	16.2112	2	790.898	1580.79	0.743627	44.1887	4701	4701	MS2	10/20	Sample.raw
	Medium	yRNDySPk	Q8IJI0	1	1	HCD	N-Term(TMT6plex), Y5(Phospho), K8(TMT6plex)	5.98962	2.61477		2	18526	Redundant	Not Used	19.3197	12.9298	18.4307	2	790.897	1580.79	-0.337469	44.3072	4718	4718	MS2	11/20	Sample.raw
	Medium	tVSEDRsER	Q8IJI0	1	1	HCD	N-Term(TMT6plex), T1(Phospho), S7(Phospho)	1	2.30025		2	15626	Redundant	Not Used	47.8468	34.2398	29.8067	2	734.308	1467.61	0.812994	21.651	1528	1528	MS2	15/39	Sample.raw
Q8IK01	18.15	8	4	281	32.6337	7.43018	36.8321	100	4	0	39.0078	5	104.129	100	5	0	Membrane skeletal protein IMC1-related OS=Plasmodium falciparum (isolate 3D7) GN=PF10_0039 PE=4 SV=1 - [Q8IK01_PLAF7]
	Confidence Icon	Sequence	Protein Accessions	# Proteins	# Protein Groups	Activation Type	Modifications	Probability	XCorr	Δ Score	Rank	QuanResultID	Quan Info	Quan Usage	129/128	130/127	131/126	Charge	m/z [Da]	MH+ [Da]	ΔM [ppm]	RT [min]	First Scan	Last Scan	MS Order	Ions Matched	Spectrum File	Annotation
	High	qIEDsEEIIk	Q8IK01	1	1	HCD	N-Term(TMT6plex), S5(Phospho), K10(TMT6plex)	14.6445	3.52542	1	1	23897	Unique	Used	100	100	100	2	871.455	1741.9	-0.316414	89.2137	10627	10627	MS2	17/26	Sample.raw
	Medium	rLssEEIkPAGccSAAcT	Q8IK01	1	1	HCD	N-Term(TMT6plex), S3(Phospho), S4(Phospho), K8(TMT6plex), C12(Carbamidomethyl), C13(Carbamidomethyl), C17(Carbamidomethyl)	1	2.87952	1	1	23282	Unique	Used	32.9721	21.8835	29.222	3	872.387	2615.15	0.116534	83.1209	9950	9950	MS2	25/132	Sample.raw
	High	sIQASNFEPSGsmQLk	Q8IK01	1	1	HCD	N-Term(TMT6plex), S12(Phospho), M13(Oxidation), K16(TMT6plex)	46.1578	2.67516	0.0149254	1	24367	Unique	Used	100	39.0078	100	2	1139.56	2278.12	0.766381	93.4824	11144	11144	MS2	13/44	Sample.raw
	Medium	sIQASNFEPsGSmQLk	Q8IK01	1	1	HCD	N-Term(TMT6plex), S10(Phospho), M13(Oxidation), K16(TMT6plex)	46.1578	2.63688		2	24367	Redundant	Not Used	100	39.0078	100	2	1139.56	2278.12	0.766381	93.4824	11144	11144	MS2	11/44	Sample.raw
	Medium	sYELLNk	Q8IK01	1	1	HCD	N-Term(TMT6plex), S1(Phospho), K7(TMT6plex)	1	2.4345	1	1	24333	Unique	Used	100	29.2185	34.8423	2	702.881	1404.75	0.469812	93.1979	11107	11107	MS2	14/24	Sample.raw
	Medium	sIQASNFEPsGsmQLk	Q8IK01	1	1	HCD	N-Term(TMT6plex), S10(Phospho), S12(Phospho), M13(Oxidation), K16(TMT6plex)	7.35734	2.41978	0.0165289	1	25735	Unique	Used		100	100	2	1179.55	2358.09	0.316757	105.628	12649	12649	MS2	10/58	Sample.raw
	Medium	sIQASNFEPSGsmQLk	Q8IK01	1	1	HCD	N-Term(TMT6plex), S1(Phospho), S12(Phospho), M13(Oxidation), K16(TMT6plex)	1	2.38183		2	25735	Redundant	Not Used		100	100	2	1179.55	2358.09	0.316757	105.628	12649	12649	MS2	14/74	Sample.raw
	Medium	sIQAsNFEPSGsmQLk	Q8IK01	1	1	HCD	N-Term(TMT6plex), S5(Phospho), S12(Phospho), M13(Oxidation), K16(TMT6plex)	1	2.37672		3	25735	Redundant	Not Used		100	100	2	1179.55	2358.09	0.316757	105.628	12649	12649	MS2	12/58	Sample.raw
P04921	21.09	8	2	128	13.8017	4.84326	32.8275	0.800802	5	15.8218	1.74917	5	10.2886	0.957593	5	14.2756	Glycophorin-C OS=Homo sapiens GN=GYPC PE=1 SV=1 - [GLPC_HUMAN]
	Confidence Icon	Sequence	Protein Accessions	# Proteins	# Protein Groups	Activation Type	Modifications	Probability	XCorr	Δ Score	Rank	QuanResultID	Quan Info	Quan Usage	129/128	130/127	131/126	Charge	m/z [Da]	MH+ [Da]	ΔM [ppm]	RT [min]	First Scan	Last Scan	MS Order	Ions Matched	Spectrum File	Annotation
	High	gTEFAESADAALQGDPALQDAGDsSRk	P04921	1	1	HCD	N-Term(TMT6plex), S24(Phospho), K27(TMT6plex)	33.9426	4.33509	0.0184332	1	25218	Unique	Used	0.996481	1.73539	1.15428	3	1082.52	3245.54	0.625793	101.08	12080	12080	MS2	33/154	Sample.raw
	High	gTEFAESADAALQGDPALQDAGDSsRk	P04921	1	1	HCD	N-Term(TMT6plex), S25(Phospho), K27(TMT6plex)	33.9426	4.265		2	25218	Redundant	Not Used	0.996481	1.73539	1.15428	3	1082.52	3245.54	0.625793	101.08	12080	12080	MS2	34/154	Sample.raw
	High	gTEFAESADAALQGDPALQDAGDSsRk	P04921	1	1	HCD	N-Term(TMT6plex), S25(Phospho), K27(TMT6plex)	55.8764	3.99066	0.0350877	1	25273	Unique	Used	0.800802	1.87452	0.87011	3	1082.52	3245.54	0.174453	101.577	12141	12141	MS2	32/154	Sample.raw
	High	gTEFAESADAALQGDPALQDAGDsSRk	P04921	1	1	HCD	N-Term(TMT6plex), S24(Phospho), K27(TMT6plex)	55.8764	3.84877		2	25273	Redundant	Not Used	0.800802	1.87452	0.87011	3	1082.52	3245.54	0.174453	101.577	12141	12141	MS2	30/154	Sample.raw
	Medium	gTEFAESADAALQGDPALQDAGDsSR	P04921	1	1	HCD	N-Term(TMT6plex), S24(Phospho)	1.12664	2.86407	1	1	26361	Unique	Used	1.31346	2.40223	1.59711	3	963.432	2888.28	0.924374	110.925	13338	13338	MS2	23/148	Sample.raw
	High	gTEFAEsADAALQGDPALQDAGDSSR	P04921	1	1	HCD	N-Term(TMT6plex), S7(Phospho)	48.4013	2.7691	1	1	25790	Unique	Used	0.72022	1.74917	0.882712	2	1444.65	2888.29	3.29581	106.075	12709	12709	MS2	15/74	Sample.raw
	Medium	gTEFAESADAALQGDPALQDAGDSsR	P04921	1	1	HCD	N-Term(TMT6plex), S25(Phospho)	29.2321	2.65061	0.045283	1	26364	Unique	Used	0.763998	1.44147	0.957593	2	1444.65	2888.28	2.11242	110.939	13341	13341	MS2	14/74	Sample.raw
	Medium	gTEFAESADAALQGDPALQDAGDsSR	P04921	1	1	HCD	N-Term(TMT6plex), S24(Phospho)	29.2321	2.53333		2	26364	Redundant	Not Used	0.763998	1.44147	0.957593	2	1444.65	2888.28	2.11242	110.939	13341	13341	MS2	13/74	Sample.raw
Q8IDV0	6.57	8	2	411	47.7466	7.38623	31.9834	92.7162	8	11.2478	40.552	7	100.302	45.4695	8	71.5552	Elongation factor 1-gamma, putative OS=Plasmodium falciparum (isolate 3D7) GN=PF13_0214 PE=4 SV=2 - [Q8IDV0_PLAF7]
	Confidence Icon	Sequence	Protein Accessions	# Proteins	# Protein Groups	Activation Type	Modifications	Probability	XCorr	Δ Score	Rank	QuanResultID	Quan Info	Quan Usage	129/128	130/127	131/126	Charge	m/z [Da]	MH+ [Da]	ΔM [ppm]	RT [min]	First Scan	Last Scan	MS Order	Ions Matched	Spectrum File	Annotation
	High	dDNNNNNNNDADNQHADLLsDDLAEk	Q8IDV0	1	1	HCD	N-Term(TMT6plex), S20(Phospho), K26(TMT6plex)	51.467	4.84864	1	1	23988	Unique	Used	100	71.1903	100	3	1146.17	3436.49	-0.892506	90.1508	10727	10727	MS2	26/148	Sample.raw
	High	kDDNNNNNNNDADNQHADLLsDDLAEk	Q8IDV0	1	1	HCD	N-Term(TMT6plex), K1(TMT6plex), S21(Phospho), K27(TMT6plex)	35.2399	4.46074	1	1	23262	Unique	Used	47.7295	40.552	36.2915	4	949.193	3793.75	0.371031	82.9387	9928	9928	MS2	38/231	Sample.raw
	High	kDDNNNNNNNDADNQHADLLsDDLAEk	Q8IDV0	1	1	HCD	N-Term(TMT6plex), K1(TMT6plex), S21(Phospho), K27(TMT6plex)	56.5192	3.69306	1	1	23265	Unique	Used	100	100	100	3	1265.26	3793.75	0.519371	82.9574	9931	9931	MS2	24/154	Sample.raw
	High	kDDNNNNNNNDADNQHADLLsDDLAEk	Q8IDV0	1	1	HCD	N-Term(TMT6plex), K1(TMT6plex), S21(Phospho), K27(TMT6plex)	43.7404	3.57692	1	1	23483	Unique	Used	62.8574	39.6447	26.8617	4	949.189	3793.73	-4.39114	84.9026	10171	10171	MS2	34/231	Sample.raw
	Medium	dDNNNNNNNDADNQHADLLsDDLAEk	Q8IDV0	1	1	HCD	N-Term(TMT6plex), S20(Phospho), K26(TMT6plex)	73.3163	3.45656	1	1	24246	Unique	Used	100	12.9091	54.4256	3	1146.16	3436.47	-7.39304	92.4831	11011	11011	MS2	24/148	Sample.raw
	Medium	dDNNNNNNNDADNQHADLLsDDLAEk	Q8IDV0	1	1	HCD	N-Term(TMT6plex), S20(Phospho), K26(TMT6plex)	72.7729	3.4186	1	1	24525	Unique	Used	100		100	3	1146.16	3436.48	-3.98292	94.8699	11318	11318	MS2	23/148	Sample.raw
	Medium	dDNNNNNNNDADNQHADLLsDDLAEk	Q8IDV0	1	1	HCD	N-Term(TMT6plex), S20(Phospho), K26(TMT6plex)	57.0362	3.09664	1	1	24041	Unique	Used	31.4446	19.8089	37.9871	3	1146.17	3436.5	2.94384	90.6615	10785	10785	MS2	24/148	Sample.raw
	Medium	kDDNNNNNNNDADNQHADLLsDDLAEk	Q8IDV0	1	1	HCD	N-Term(TMT6plex), K1(TMT6plex), S21(Phospho), K27(TMT6plex)	45.6778	3.07039	1	1	23294	Unique	Used	85.9629	42.0606	32.3299	3	1265.26	3793.76	1.48467	83.2166	9963	9963	MS2	20/154	Sample.raw
B7Z556	5.31	19	2	245	27.3369	6.52197	29.5792	1.12815	8	10.3429	1.40811	8	9.85964	1.16161	8	17.6418	cDNA FLJ56822, highly similar to Alpha-2-HS-glycoprotein OS=Homo sapiens PE=2 SV=1 - [B7Z556_HUMAN]
	Confidence Icon	Sequence	Protein Accessions	# Proteins	# Protein Groups	Activation Type	Modifications	Probability	XCorr	Δ Score	Rank	QuanResultID	Quan Info	Quan Usage	129/128	130/127	131/126	Charge	m/z [Da]	MH+ [Da]	ΔM [ppm]	RT [min]	First Scan	Last Scan	MS Order	Ions Matched	Spectrum File	Annotation
	High	cDSSPDsAEDVRk	B7Z556	3	1	HCD	N-Term(TMT6plex), C1(Carbamidomethyl), S7(Phospho), K13(TMT6plex)	51.5641	4.1377	1	1	18454	Unique	Used	1.0076	1.2414	1.15699	3	668.644	2003.92	0.830183	43.8061	4639	4639	MS2	26/70	Sample.raw
	High	cDSSPDsAEDVR	B7Z556	3	1	HCD	N-Term(TMT6plex), C1(Carbamidomethyl), S7(Phospho)	29.932	4.13589	0.214976	1	17837	Unique	Used	1.11536	1.51295	1.06655	2	823.832	1646.66	0.183232	39.2195	3960	3960	MS2	18/32	Sample.raw
	High	cDSSPDsAEDVRk	B7Z556	3	1	HCD	N-Term(TMT6plex), C1(Carbamidomethyl), S7(Phospho), K13(TMT6plex)	32.8051	4.11274	0.226277	1	18457	Unique	Used	1.05265	1.29043	1.16624	2	1002.46	2003.92	0.471398	43.8189	4642	4642	MS2	16/35	Sample.raw
	High	cDSSPDsAEDVR	B7Z556	3	1	HCD	N-Term(TMT6plex), C1(Carbamidomethyl), S7(Phospho)	37.0395	3.96999	0.236776	1	17903	Unique	Used	1.01877	1.32495	0.968857	2	823.832	1646.66	-0.261561	39.6997	4033	4033	MS2	19/32	Sample.raw
	High	cDSSPDsAEDVRk	B7Z556	3	1	HCD	N-Term(TMT6plex), C1(Carbamidomethyl), S7(Phospho), K13(TMT6plex)	31.8267	3.67958	1	1	18544	Unique	Used	1.20981	1.42133	1.38849	3	668.643	2003.91	-0.540425	44.4431	4738	4738	MS2	26/70	Sample.raw
	High	cDSSPDsAEDVR	B7Z556	3	1	HCD	N-Term(TMT6plex), C1(Carbamidomethyl), S7(Phospho)	36.1614	3.5455	0.247887	1	17974	Unique	Used	1.14108	1.44483	1.07169	2	823.832	1646.66	0.257364	40.2188	4111	4111	MS2	20/32	Sample.raw
	High	cDSsPDSAEDVR	B7Z556	3	1	HCD	N-Term(TMT6plex), C1(Carbamidomethyl), S4(Phospho)	10.0225	3.2456		2	17837	Redundant	Not Used	1.11536	1.51295	1.06655	2	823.832	1646.66	0.183232	39.2195	3960	3960	MS2	14/32	Sample.raw
	High	cDSsPDSAEDVRk	B7Z556	3	1	HCD	N-Term(TMT6plex), C1(Carbamidomethyl), S4(Phospho), K13(TMT6plex)	12.5238	3.17543		2	18457	Redundant	Not Used	1.05265	1.29043	1.16624	2	1002.46	2003.92	0.471398	43.8189	4642	4642	MS2	13/35	Sample.raw
	High	cDSSPDsAEDVRk	B7Z556	3	1	HCD	N-Term(TMT6plex), C1(Carbamidomethyl), S7(Phospho), K13(TMT6plex)	20.0468	3.05191	0.24918	1	18581	Unique	Used	1.14664	1.67888	1.35065	2	1002.46	2003.92	0.349567	44.7061	4778	4778	MS2	16/35	Sample.raw
	High	cDSsPDSAEDVR	B7Z556	3	1	HCD	N-Term(TMT6plex), C1(Carbamidomethyl), S4(Phospho)	15.7296	3.03392		2	17903	Redundant	Not Used	1.01877	1.32495	0.968857	2	823.832	1646.66	-0.261561	39.6997	4033	4033	MS2	16/32	Sample.raw
	High	cDsSPDSAEDVRk	B7Z556	3	1	HCD	N-Term(TMT6plex), C1(Carbamidomethyl), S3(Phospho), K13(TMT6plex)	4.865	3.02242		3	18457	Redundant	Not Used	1.05265	1.29043	1.16624	2	1002.46	2003.92	0.471398	43.8189	4642	4642	MS2	12/35	Sample.raw
	High	cDsSPDSAEDVR	B7Z556	3	1	HCD	N-Term(TMT6plex), C1(Carbamidomethyl), S3(Phospho)	3.05832	2.94865		3	17837	Redundant	Not Used	1.11536	1.51295	1.06655	2	823.832	1646.66	0.183232	39.2195	3960	3960	MS2	13/32	Sample.raw
	High	cDSSPDsAEDVRk	B7Z556	3	1	HCD	N-Term(TMT6plex), C1(Carbamidomethyl), S7(Phospho), K13(TMT6plex)	26.4616	2.94592	0.162712	1	18534	Unique	Used	1.22449	1.39503	1.39635	2	1002.46	2003.91	-0.0159288	44.3719	4727	4727	MS2	15/35	Sample.raw
	High	cDsSPDSAEDVR	B7Z556	3	1	HCD	N-Term(TMT6plex), C1(Carbamidomethyl), S3(Phospho)	1.69345	2.70859		3	17903	Redundant	Not Used	1.01877	1.32495	0.968857	2	823.832	1646.66	-0.261561	39.6997	4033	4033	MS2	15/32	Sample.raw
	High	cDSsPDSAEDVR	B7Z556	3	1	HCD	N-Term(TMT6plex), C1(Carbamidomethyl), S4(Phospho)	15.1132	2.66756		2	17974	Redundant	Not Used	1.14108	1.44483	1.07169	2	823.832	1646.66	0.257364	40.2188	4111	4111	MS2	16/32	Sample.raw
	Medium	cDSsPDSAEDVRk	B7Z556	3	1	HCD	N-Term(TMT6plex), C1(Carbamidomethyl), S4(Phospho), K13(TMT6plex)	7.60158	2.46978		2	18534	Redundant	Not Used	1.22449	1.39503	1.39635	2	1002.46	2003.91	-0.0159288	44.3719	4727	4727	MS2	15/35	Sample.raw
	Medium	cDsSPDSAEDVR	B7Z556	3	1	HCD	N-Term(TMT6plex), C1(Carbamidomethyl), S3(Phospho)	6.92391	2.39307		3	17974	Redundant	Not Used	1.14108	1.44483	1.07169	2	823.832	1646.66	0.257364	40.2188	4111	4111	MS2	15/32	Sample.raw
	Medium	cDsSPDSAEDVRk	B7Z556	3	1	HCD	N-Term(TMT6plex), C1(Carbamidomethyl), S3(Phospho), K13(TMT6plex)	1.62918	2.36261		3	18534	Redundant	Not Used	1.22449	1.39503	1.39635	2	1002.46	2003.91	-0.0159288	44.3719	4727	4727	MS2	14/35	Sample.raw
	Medium	cDSsPDSAEDVRk	B7Z556	3	1	HCD	N-Term(TMT6plex), C1(Carbamidomethyl), S4(Phospho), K13(TMT6plex)	10.9654	2.29203		2	18581	Redundant	Not Used	1.14664	1.67888	1.35065	2	1002.46	2003.92	0.349567	44.7061	4778	4778	MS2	13/35	Sample.raw
P00915	36.78	8	7	261	28.8524	7.12256	29.3203	0.61334	8	86.8136	1.68489	8	26.1898	1.13425	8	46.7915	Carbonic anhydrase 1 OS=Homo sapiens GN=CA1 PE=1 SV=2 - [CAH1_HUMAN]
	Confidence Icon	Sequence	Protein Accessions	# Proteins	# Protein Groups	Activation Type	Modifications	Probability	XCorr	Δ Score	Rank	QuanResultID	Quan Info	Quan Usage	129/128	130/127	131/126	Charge	m/z [Da]	MH+ [Da]	ΔM [ppm]	RT [min]	First Scan	Last Scan	MS Order	Ions Matched	Spectrum File	Annotation
	High	eSISVSSEQLAQFR	P00915	5	1	HCD	N-Term(TMT6plex)	53.2539	4.86099	1	1	24225	Unique	Used	1.34572	1.97269	1.63197	2	905.483	1809.96	2.114	92.3072	10988	10988	MS2	20/26	Sample.raw
	High	ySSLAEAASk	P00915	10	1	HCD	N-Term(TMT6plex), K10(TMT6plex)	43.3095	4.09271	1	1	22415	Unique	Used	0.416323	1.32141	0.895431	2	742.922	1484.84	-0.00547598	75.9788	8996	8996	MS2	17/18	Sample.raw
	High	eIINVGHSFHVNFEDNDNR	P00915	8	1	HCD	N-Term(TMT6plex)	88.7092	3.99583	1	1	23907	Unique	Used	0.779168	1.70653	1.23288	4	622.057	2485.2	-0.450941	89.2927	10638	10638	MS2	31/108	Sample.raw
	High	sLLSNVEGDNAVPmQHNNRPTQPLk	P00915	3	1	HCD	N-Term(TMT6plex), M14(Oxidation), K25(TMT6plex)	70.5658	3.95928	1	1	22597	Unique	Used	1.65111	2.28124	1.77746	4	809.183	3233.71	0.259756	77.3674	9196	9196	MS2	37/144	Sample.raw
	High	eIINVGHSFHVNFEDNDNR	P00915	8	1	HCD	N-Term(TMT6plex)	110.156	3.81598	1	1	23917	Unique	Used	2.20783	2.41026	2.10173	3	829.074	2485.21	0.168455	89.4036	10649	10649	MS2	24/72	Sample.raw
	High	vLDALQAIk	P00915	7	1	HCD	N-Term(TMT6plex), K9(TMT6plex)	39.7716	3.71763	1	1	26225	Unique	Used	0.32877	1.39368	0.95958	2	714.964	1428.92	0.796626	109.71	13188	13188	MS2	15/16	Sample.raw
	Medium	aDGLAVIGVLmk	P00915	8	1	HCD	N-Term(TMT6plex), M11(Oxidation), K12(TMT6plex)	57.9354	2.5249	1	1	26285	Unique	Used	0.461112	1.46294	1.04352	2	831.008	1661.01	0.355085	110.241	13254	13254	MS2	11/22	Sample.raw
	Medium	vGEANPk	P00915	7	1	HCD	N-Term(TMT6plex), K7(TMT6plex)	9.57469	2.35298	1	1	17065	Unique	Used	0.482805	1.66353	0.59084	2	586.856	1172.7	0.139729	33.325	3111	3111	MS2	10/12	Sample.raw
P02549	2.81	8	6	2419	279.842	5.04639	28.1949	1.15384	8	26.5824	1.63855	8	12.4772	1.44868	8	24.931	Spectrin alpha chain, erythrocytic 1 OS=Homo sapiens GN=SPTA1 PE=1 SV=5 - [SPTA1_HUMAN]
	Confidence Icon	Sequence	Protein Accessions	# Proteins	# Protein Groups	Activation Type	Modifications	Probability	XCorr	Δ Score	Rank	QuanResultID	Quan Info	Quan Usage	129/128	130/127	131/126	Charge	m/z [Da]	MH+ [Da]	ΔM [ppm]	RT [min]	First Scan	Last Scan	MS Order	Ions Matched	Spectrum File	Annotation
	High	gTQLHEANQQLQFENNAEDLQR	P02549	2	1	HCD	N-Term(TMT6plex)	80.6224	4.58695	1	1	22503	Unique	Used	1.29142	2.38216	1.69823	3	938.132	2812.38	-0.370206	76.691	9093	9093	MS2	29/84	Sample.raw
	High	kEsLNEAQk	P02549	2	1	HCD	N-Term(TMT6plex), K1(TMT6plex), S3(Phospho), K9(TMT6plex)	8.19184	3.66293	1	1	19444	Unique	Used	0.860608	1.49839	1.00807	3	605.339	1814	0.271086	51.1977	5728	5728	MS2	20/46	Sample.raw
	High	kEsLNEAQk	P02549	2	1	HCD	N-Term(TMT6plex), K1(TMT6plex), S3(Phospho), K9(TMT6plex)	1.65577	3.32189	1	1	19471	Unique	Used	1.09926	1.64901	1.49246	2	907.505	1814	0.0766185	51.3983	5757	5757	MS2	15/23	Sample.raw
	High	vLQEESQNk	P02549	1	1	HCD	N-Term(TMT6plex), K9(TMT6plex)	38.4535	3.19348	1	1	19397	Unique	Used	0.932353	1.51188	1.12702	2	766.938	1532.87	0.140027	50.8235	5676	5676	MS2	15/16	Sample.raw
	Medium	rEEPGNITQR	P02549	2	1	HCD	N-Term(TMT6plex)	19.8189	3.14952	1	1	15369	Unique	Used	1.467	1.25227	2.00558	3	476.931	1428.78	1.65632	19.0571	1245	1245	MS2	24/36	Sample.raw
	High	aLsNAANLQR	P02549	2	1	HCD	N-Term(TMT6plex), S3(Phospho)	1	2.97989	1	1	21329	Unique	Used	1.36142	1.78786	1.57967	2	683.856	1366.7	0.324242	67.1827	7801	7801	MS2	16/26	Sample.raw
	High	gLAEVQNR	P02549	2	1	HCD	N-Term(TMT6plex)	27.0093	2.67608	1	1	17297	Unique	Used	1.21112	1.71432	1.40618	2	558.323	1115.64	0.810076	35.0692	3366	3366	MS2	14/14	Sample.raw
	High	kEsLNEAQk	P02549	2	1	HCD	N-Term(TMT6plex), K1(TMT6plex), S3(Phospho), K9(TMT6plex)	7.38704	2.67479	1	1	19459	Unique	Used	0.956993	1.62817	1.21936	2	907.505	1814	0.0766185	51.3011	5744	5744	MS2	14/23	Sample.raw
Q8I5S6	2.83	15	4	1377	165.959	6.81494	26.5084	100	8	0	46.246	7	85.1181	66.0627	8	60.5006	Eukaryotic translation initiation factor 3 subunit 10, putative OS=Plasmodium falciparum (isolate 3D7) GN=PFL0625c PE=4 SV=1 - [Q8I5S6_PLAF7]
	Confidence Icon	Sequence	Protein Accessions	# Proteins	# Protein Groups	Activation Type	Modifications	Probability	XCorr	Δ Score	Rank	QuanResultID	Quan Info	Quan Usage	129/128	130/127	131/126	Charge	m/z [Da]	MH+ [Da]	ΔM [ppm]	RT [min]	First Scan	Last Scan	MS Order	Ions Matched	Spectrum File	Annotation
	High	kNDDEEAsDGGDFTVFk	Q8I5S6	1	1	HCD	N-Term(TMT6plex), K1(TMT6plex), S8(Phospho), K17(TMT6plex)	27.84	4.60452	0.391304	1	24590	Unique	Used	100	27.7793	62.1227	3	881.093	2641.26	0.37762	95.438	11389	11389	MS2	26/94	Sample.raw
	High	kSsIDDDLTWR	Q8I5S6	1	1	HCD	N-Term(TMT6plex), K1(TMT6plex), S3(Phospho)	15.5702	4.15277	0.13253	1	23920	Unique	Used	46.7113	27.4195	25.7278	3	625.32	1873.95	-0.279876	89.4241	10652	10652	MS2	28/58	Sample.raw
	High	ksSIDDDLTWR	Q8I5S6	1	1	HCD	N-Term(TMT6plex), K1(TMT6plex), S2(Phospho)	6.56074	3.59963		2	23920	Redundant	Not Used	46.7113	27.4195	25.7278	3	625.32	1873.95	-0.279876	89.4241	10652	10652	MS2	26/58	Sample.raw
	High	kSsIDDDLTWR	Q8I5S6	1	1	HCD	N-Term(TMT6plex), K1(TMT6plex), S3(Phospho)	29.4932	3.45481	0.0724638	1	23922	Unique	Used	100	49.157	47.3418	2	937.479	1873.95	2.6912	89.4408	10654	10654	MS2	17/29	Sample.raw
	High	ksSIDDDLTWR	Q8I5S6	1	1	HCD	N-Term(TMT6plex), K1(TMT6plex), S2(Phospho)	29.4932	3.19669		2	23922	Redundant	Not Used	100	49.157	47.3418	2	937.479	1873.95	2.6912	89.4408	10654	10654	MS2	16/29	Sample.raw
	Medium	akHEtsEENTk	Q8I5S6	1	1	HCD	N-Term(TMT6plex), K2(TMT6plex), T5(Phospho), S6(Phospho), K11(TMT6plex)	1.69969	3.15389	1	1	16647	Unique	Used	93.7854	46.246	47.0767	3	707.679	2121.02	-0.594252	29.8714	2651	2651	MS2	22/76	Sample.raw
	Medium	akHEtSEENTk	Q8I5S6	1	1	HCD	N-Term(TMT6plex), K2(TMT6plex), T5(Phospho), K11(TMT6plex)	4.64606	3.08865	0.0647249	1	15664	Unique	Used	100	100	100	3	681.023	2041.06	-0.63646	21.9726	1570	1570	MS2	18/58	Sample.raw
	Medium	akHETsEENTk	Q8I5S6	1	1	HCD	N-Term(TMT6plex), K2(TMT6plex), S6(Phospho), K11(TMT6plex)	4.64606	2.88952		2	15664	Redundant	Not Used	100	100	100	3	681.023	2041.06	-0.63646	21.9726	1570	1570	MS2	18/58	Sample.raw
	Medium	akHEtsEENTk	Q8I5S6	1	1	HCD	N-Term(TMT6plex), K2(TMT6plex), T5(Phospho), S6(Phospho), K11(TMT6plex)	12.8387	2.85677	1	1	16775	Unique	Used	100	66.3659	100	3	707.679	2121.02	-0.939568	30.9478	2792	2792	MS2	23/76	Sample.raw
	Medium	kNDDEEASDGGDFtVFk	Q8I5S6	1	1	HCD	N-Term(TMT6plex), K1(TMT6plex), T14(Phospho), K17(TMT6plex)	3.4307	2.80101		2	24590	Redundant	Not Used	100	27.7793	62.1227	3	881.093	2641.26	0.37762	95.438	11389	11389	MS2	19/94	Sample.raw
	Medium	akHEtsEENTk	Q8I5S6	1	1	HCD	N-Term(TMT6plex), K2(TMT6plex), T5(Phospho), S6(Phospho), K11(TMT6plex)	6.6609	2.79331	1	1	16704	Unique	Used	87.627		100	3	707.679	2121.02	-0.939568	30.3618	2714	2714	MS2	21/76	Sample.raw
	Medium	kSSIDDDLtWR	Q8I5S6	1	1	HCD	N-Term(TMT6plex), K1(TMT6plex), T9(Phospho)	18.261	2.50831		3	23922	Redundant	Not Used	100	49.157	47.3418	2	937.479	1873.95	2.6912	89.4408	10654	10654	MS2	13/29	Sample.raw
	Medium	hETSEENtk	Q8I5S6	1	1	HCD	N-Term(TMT6plex), T8(Phospho), K9(TMT6plex)	1	2.40371	0.0291667	1	15307	Unique	Used	100	28.1083	70.2527	2	806.886	1612.76	1.4978	18.3716	1177	1177	MS2	13/23	Sample.raw
	Medium	hEtSEENTk	Q8I5S6	1	1	HCD	N-Term(TMT6plex), T3(Phospho), K9(TMT6plex)	37.4177	2.3311		2	15307	Redundant	Not Used	100	28.1083	70.2527	2	806.886	1612.76	1.4978	18.3716	1177	1177	MS2	12/23	Sample.raw
	Medium	hETsEENTk	Q8I5S6	1	1	HCD	N-Term(TMT6plex), S4(Phospho), K9(TMT6plex)	24.1637	2.28966		3	15307	Redundant	Not Used	100	28.1083	70.2527	2	806.886	1612.76	1.4978	18.3716	1177	1177	MS2	12/23	Sample.raw
Q8IIQ7	3.3	13	6	1483	173.819	9.17334	25.6796	100	7	0	25.9618	7	731.142	43.7978	7	143.999	Asparagine-rich antigen OS=Plasmodium falciparum (isolate 3D7) GN=PF11_0111 PE=4 SV=1 - [Q8IIQ7_PLAF7]
	Confidence Icon	Sequence	Protein Accessions	# Proteins	# Protein Groups	Activation Type	Modifications	Probability	XCorr	Δ Score	Rank	QuanResultID	Quan Info	Quan Usage	129/128	130/127	131/126	Charge	m/z [Da]	MH+ [Da]	ΔM [ppm]	RT [min]	First Scan	Last Scan	MS Order	Ions Matched	Spectrum File	Annotation
	High	yEcLGDADEsDk	Q8IIQ7	1	1	HCD	N-Term(TMT6plex), C3(Carbamidomethyl), S10(Phospho), K12(TMT6plex)	30.9512	3.18111	1	1	23272	Unique	Used	100	100	89.5058	2	970.423	1939.84	-0.415248	83.0258	9939	9939	MS2	15/32	Sample.raw
	High	gGSsYDYNNR	Q8IIQ7	1	1	HCD	N-Term(TMT6plex), S4(Phospho)	11.8317	3.02599	0.00660066	1	17649	Unique	Used	47.3498	25.7521	24.1483	2	721.301	1441.59	-0.354115	37.8211	3753	3753	MS2	14/26	Sample.raw
	Medium	kDDHADsVTTk	Q8IIQ7	1	1	HCD	N-Term(TMT6plex), K1(TMT6plex), S7(Phospho), K11(TMT6plex)	15.9927	3.01754	0.0529801	1	17488	Unique	Used	100	25.9618	44.74	3	662.017	1984.04	0.932645	36.6104	3576	3576	MS2	21/58	Sample.raw
	High	gGSSYDyNNR	Q8IIQ7	1	1	HCD	N-Term(TMT6plex), Y7(Phospho)	21.4986	3.00977		2	17649	Redundant	Not Used	47.3498	25.7521	24.1483	2	721.301	1441.59	-0.354115	37.8211	3753	3753	MS2	14/26	Sample.raw
	Medium	kDDHADSVTtk	Q8IIQ7	1	1	HCD	N-Term(TMT6plex), K1(TMT6plex), T10(Phospho), K11(TMT6plex)	6.74514	2.85816		2	17488	Redundant	Not Used	100	25.9618	44.74	3	662.017	1984.04	0.932645	36.6104	3576	3576	MS2	22/58	Sample.raw
	Medium	nRYEcLGDADEsDk	Q8IIQ7	1	1	HCD	N-Term(TMT6plex), C5(Carbamidomethyl), S12(Phospho), K14(TMT6plex)	1	2.84265	1	1	21101	Unique	Used	9.39378	6.68309	8.01982	3	737.333	2209.98	-0.0147215	65.2516	7551	7551	MS2	23/76	Sample.raw
	High	gGSSyDYNNR	Q8IIQ7	1	1	HCD	N-Term(TMT6plex), Y5(Phospho)	21.4986	2.80716		3	17649	Redundant	Not Used	47.3498	25.7521	24.1483	2	721.301	1441.59	-0.354115	37.8211	3753	3753	MS2	14/26	Sample.raw
	High	gGsSYDYNNR	Q8IIQ7	1	1	HCD	N-Term(TMT6plex), S3(Phospho)	11.8317	2.79126		4	17649	Redundant	Not Used	47.3498	25.7521	24.1483	2	721.301	1441.59	-0.354115	37.8211	3753	3753	MS2	14/26	Sample.raw
	Medium	sVPLDQk	Q8IIQ7	1	1	HCD	N-Term(TMT6plex), S1(Phospho), K7(TMT6plex)	10.7775	2.56242	1	1	22014	Unique	Used	100	37.2503	43.7978	2	662.868	1324.73	0.279841	72.8059	8555	8555	MS2	12/24	Sample.raw
	Medium	gGSsYDYNNR	Q8IIQ7	1	1	HCD	N-Term(TMT6plex), S4(Phospho)	6.04931	2.46767	0.0728745	1	17732	Unique	Used	10.826	6.60473	8.47106	2	721.301	1441.6	0.40798	38.4502	3844	3844	MS2	15/26	Sample.raw
	Medium	hRDsYDk	Q8IIQ7	1	1	HCD	N-Term(TMT6plex), S4(Phospho), K7(TMT6plex)	1	2.42359	0.0578512	1	15109	Unique	Used	100	100	100	2	729.862	1458.72	1.75372	15.9288	959	959	MS2	11/17	Sample.raw
	Medium	gGsSYDYNNR	Q8IIQ7	1	1	HCD	N-Term(TMT6plex), S3(Phospho)	1	2.2858		2	17732	Redundant	Not Used	10.826	6.60473	8.47106	2	721.301	1441.6	0.40798	38.4502	3844	3844	MS2	15/26	Sample.raw
	Medium	hRDSyDk	Q8IIQ7	1	1	HCD	N-Term(TMT6plex), Y5(Phospho), K7(TMT6plex)	1	2.28181		2	15109	Redundant	Not Used	100	100	100	2	729.862	1458.72	1.75372	15.9288	959	959	MS2	11/17	Sample.raw
B3KVN0	5.77	5	1	416	45.8393	8.60205	25.1199	1.06774	5	14.2425	1.73997	5	29.9323	0.760496	5	10.194	cDNA FLJ16785 fis, clone NT2RI2015342, highly similar to Solute carrier family 2, facilitated glucose transporter member 1 OS=Homo sapiens PE=2 SV=1 - [B3KVN0_HUMAN]
	Confidence Icon	Sequence	Protein Accessions	# Proteins	# Protein Groups	Activation Type	Modifications	Probability	XCorr	Δ Score	Rank	QuanResultID	Quan Info	Quan Usage	129/128	130/127	131/126	Charge	m/z [Da]	MH+ [Da]	ΔM [ppm]	RT [min]	First Scan	Last Scan	MS Order	Ions Matched	Spectrum File	Annotation
	High	qGGASQSDkTPEELFHPLGADsQV	B3KVN0	5	1	HCD	N-Term(TMT6plex), K9(TMT6plex), S22(Phospho)	72.156	3.89782	1	1	25442	Unique	Used	0.929313	1.26818	0.775164	3	1012.83	3036.47	0.468092	103.077	12327	12327	MS2	25/136	Sample.raw
	Medium	qGGASQSDkTPEELFHPLGADsQV	B3KVN0	5	1	HCD	N-Term(TMT6plex), K9(TMT6plex), S22(Phospho)	2.38387	3.28403	1	1	25679	Unique	Used	2.56226	3.60572	2.0192	3	1012.83	3036.47	0.0459778	105.15	12587	12587	MS2	19/136	Sample.raw
	Medium	qGGASQSDkTPEELFHPLGADsQV	B3KVN0	5	1	HCD	N-Term(TMT6plex), K9(TMT6plex), S22(Phospho)	1	3.05224	1	1	25644	Unique	Used	1.17483	1.76058	0.710089	3	1012.83	3036.47	0.287186	104.872	12549	12549	MS2	14/136	Sample.raw
	Medium	qGGASQSDktPEELFHPLGADsQV	B3KVN0	5	1	HCD	N-Term(TMT6plex), K9(TMT6plex), T10(Phospho), S22(Phospho)	4.11093	2.91378	1	1	26413	Unique	Used	1.0587	1.42802	0.664339	3	1039.48	3116.44	0.64474	111.352	13395	13395	MS2	25/180	Sample.raw
	Medium	qGGASQSDkTPEELFHPLGADsQV	B3KVN0	5	1	HCD	N-Term(TMT6plex), K9(TMT6plex), S22(Phospho)	1.39899	2.88379	1	1	25238	Unique	Used	1.06774	1.73997	0.760496	3	1012.83	3036.47	0.528394	101.259	12102	12102	MS2	19/136	Sample.raw
C6KSY4	6.57	14	5	853	96.9184	7.79639	24.2273	37.1353	6	122.477	19.7404	6	55.5684	21.8662	6	53.6856	Organic anion transporter OS=Plasmodium falciparum (isolate 3D7) GN=PFF0690c PE=4 SV=1 - [C6KSY4_PLAF7]
	Confidence Icon	Sequence	Protein Accessions	# Proteins	# Protein Groups	Activation Type	Modifications	Probability	XCorr	Δ Score	Rank	QuanResultID	Quan Info	Quan Usage	129/128	130/127	131/126	Charge	m/z [Da]	MH+ [Da]	ΔM [ppm]	RT [min]	First Scan	Last Scan	MS Order	Ions Matched	Spectrum File	Annotation
	Medium	skQDDPHVsNDFk	C6KSY4	1	1	HCD	N-Term(TMT6plex), S1(Phospho), K2(TMT6plex), S9(Phospho), K13(TMT6plex)	5.69576	3.43092	1	1	22129	Unique	Used	27.4912	16.0839	20.8249	3	788.713	2364.12	0.129239	73.7466	8681	8681	MS2	37/118	Sample.raw
	Medium	nISsGksIDDSTDNSk	C6KSY4	1	1	HCD	N-Term(TMT6plex), S4(Phospho), K6(TMT6plex), S7(Phospho), K16(TMT6plex)	36.9925	3.13998	0.0191083	1	22547	Unique	Used	41.5523	24.2281	22.9597	3	839.07	2515.2	0.753944	77.0006	9141	9141	MS2	29/116	Sample.raw
	Medium	nIsSGksIDDSTDNSk	C6KSY4	1	1	HCD	N-Term(TMT6plex), S3(Phospho), K6(TMT6plex), S7(Phospho), K16(TMT6plex)	26.4964	3.08384		2	22547	Redundant	Not Used	41.5523	24.2281	22.9597	3	839.07	2515.2	0.753944	77.0006	9141	9141	MS2	29/116	Sample.raw
	Medium	nIssGkSIDDSTDNSk	C6KSY4	1	1	HCD	N-Term(TMT6plex), S3(Phospho), S4(Phospho), K6(TMT6plex), K16(TMT6plex)	26.4964	3.03375		3	22547	Redundant	Not Used	41.5523	24.2281	22.9597	3	839.07	2515.2	0.753944	77.0006	9141	9141	MS2	27/116	Sample.raw
	High	tNTSyEHPLNk	C6KSY4	1	1	HCD	N-Term(TMT6plex), Y5(Phospho), K11(TMT6plex)	21.6221	3.00618	0.0299003	1	20713	Unique	Used	100	42.0028	52.2186	2	921.464	1841.92	0.288533	61.9672	7124	7124	MS2	12/29	Sample.raw
	Medium	nISsGkSIDDsTDNSk	C6KSY4	1	1	HCD	N-Term(TMT6plex), S4(Phospho), K6(TMT6plex), S11(Phospho), K16(TMT6plex)	2.72142	3.003		4	22547	Redundant	Not Used	41.5523	24.2281	22.9597	3	839.07	2515.2	0.753944	77.0006	9141	9141	MS2	28/116	Sample.raw
	Medium	nIsSGkSIDDsTDNSk	C6KSY4	1	1	HCD	N-Term(TMT6plex), S3(Phospho), K6(TMT6plex), S11(Phospho), K16(TMT6plex)	1	2.95237		5	22547	Redundant	Not Used	41.5523	24.2281	22.9597	3	839.07	2515.2	0.753944	77.0006	9141	9141	MS2	28/116	Sample.raw
	High	tNTsYEHPLNk	C6KSY4	1	1	HCD	N-Term(TMT6plex), S4(Phospho), K11(TMT6plex)	11.5495	2.92338		2	20713	Redundant	Not Used	100	42.0028	52.2186	2	921.464	1841.92	0.288533	61.9672	7124	7124	MS2	12/29	Sample.raw
	Medium	nISSGksIDDsTDNSk	C6KSY4	1	1	HCD	N-Term(TMT6plex), K6(TMT6plex), S7(Phospho), S11(Phospho), K16(TMT6plex)	8.91657	2.90661		6	22547	Redundant	Not Used	41.5523	24.2281	22.9597	3	839.07	2515.2	0.753944	77.0006	9141	9141	MS2	27/116	Sample.raw
	Medium	nktNtSYEHPLNk	C6KSY4	1	1	HCD	N-Term(TMT6plex), K2(TMT6plex), T3(Phospho), T5(Phospho), K13(TMT6plex)	13.4119	2.84162	1	1	21282	Unique	Used	100	28.5599	35.7323	3	798.401	2393.19	0.0328605	66.7977	7750	7750	MS2	21/92	Sample.raw
	Medium	hSGNNsYINNNLDk	C6KSY4	1	1	HCD	N-Term(TMT6plex), S6(Phospho), K14(TMT6plex)	38.0132	2.83081	1	1	20785	Unique	Used	5.77785	5.58328	8.91297	3	710.013	2128.02	0.224185	62.5646	7203	7203	MS2	25/76	Sample.raw
	Medium	nISsGkSIDDStDNSk	C6KSY4	1	1	HCD	N-Term(TMT6plex), S4(Phospho), K6(TMT6plex), T12(Phospho), K16(TMT6plex)	2.72142	2.82583		7	22547	Redundant	Not Used	41.5523	24.2281	22.9597	3	839.07	2515.2	0.753944	77.0006	9141	9141	MS2	28/116	Sample.raw
	High	tNtSYEHPLNk	C6KSY4	1	1	HCD	N-Term(TMT6plex), T3(Phospho), K11(TMT6plex)	3.72586	2.81186		3	20713	Redundant	Not Used	100	42.0028	52.2186	2	921.464	1841.92	0.288533	61.9672	7124	7124	MS2	12/29	Sample.raw
	Medium	skQDDPHVsNDFk	C6KSY4	1	1	HCD	N-Term(TMT6plex), S1(Phospho), K2(TMT6plex), S9(Phospho), K13(TMT6plex)	2.09091	2.81037	1	1	22138	Unique	Used	33.1878	14.1855	18.1231	3	788.713	2364.13	0.593948	73.8219	8691	8691	MS2	33/118	Sample.raw
B2RMN7	3.7	13	5	2137	246.416	5.2749	24.183	0.959158	6	40.7675	1.54925	6	18.3834	1.43056	6	19.9873	Spectrin, beta, erythrocytic OS=Homo sapiens GN=SPTB PE=2 SV=1 - [B2RMN7_HUMAN]
	Confidence Icon	Sequence	Protein Accessions	# Proteins	# Protein Groups	Activation Type	Modifications	Probability	XCorr	Δ Score	Rank	QuanResultID	Quan Info	Quan Usage	129/128	130/127	131/126	Charge	m/z [Da]	MH+ [Da]	ΔM [ppm]	RT [min]	First Scan	Last Scan	MS Order	Ions Matched	Spectrum File	Annotation
	High	qIAERPAEETGPQEEEGETAGEAPVsHHAATER	B2RMN7	5	1	HCD	N-Term(TMT6plex), S26(Phospho)	24.2404	5.00062	0.162	1	18998	Unique	Used	1.23339	1.32656	1.5438	4	956.443	3822.75	2.71926	47.8203	5237	5237	MS2	50/285	Sample.raw
	High	qIAERPAEETGPQEEEGETAGEAPVSHHAAtER	B2RMN7	5	1	HCD	N-Term(TMT6plex), T31(Phospho)	2.81326	4.19302		2	18998	Redundant	Not Used	1.23339	1.32656	1.5438	4	956.443	3822.75	2.71926	47.8203	5237	5237	MS2	51/285	Sample.raw
	High	lLTSQDVsYDEAR	B2RMN7	4	1	HCD	N-Term(TMT6plex), S8(Phospho)	49.6785	4.17173	0.0623501	1	24195	Unique	Used	45.9761	54.1846	42.3346	2	903.429	1805.85	-0.848816	92.0431	10955	10955	MS2	19/35	Sample.raw
	High	lLTSQDVSyDEAR	B2RMN7	4	1	HCD	N-Term(TMT6plex), Y9(Phospho)	37.046	3.90724		2	24195	Redundant	Not Used	45.9761	54.1846	42.3346	2	903.429	1805.85	-0.848816	92.0431	10955	10955	MS2	19/35	Sample.raw
	High	qIAERPAEETGPQEEEGEtAGEAPVSHHAATER	B2RMN7	5	1	HCD	N-Term(TMT6plex), T19(Phospho)	16.0559	3.82992		3	18998	Redundant	Not Used	1.23339	1.32656	1.5438	4	956.443	3822.75	2.71926	47.8203	5237	5237	MS2	41/285	Sample.raw
	High	lLTsQDVSYDEAR	B2RMN7	4	1	HCD	N-Term(TMT6plex), S4(Phospho)	7.54614	3.1226		3	24195	Redundant	Not Used	45.9761	54.1846	42.3346	2	903.429	1805.85	-0.848816	92.0431	10955	10955	MS2	15/35	Sample.raw
	High	wDAPDDELDNDNSsAR	B2RMN7	3	1	HCD	N-Term(TMT6plex), S14(Phospho)	25.2492	2.93666	0.0408163	1	24564	Unique	Used	0.745902	1.61348	1.32562	2	1064.94	2128.87	0.285775	95.252	11361	11361	MS2	13/44	Sample.raw
	Medium	wDAPDDELDNDNSsAR	B2RMN7	3	1	HCD	N-Term(TMT6plex), S14(Phospho)	5.7022	2.85947	1	1	24598	Unique	Used	1.27882	1.48757	1.60649	3	710.293	2128.87	-0.379957	95.5088	11398	11398	MS2	26/88	Sample.raw
	High	wDAPDDELDNDNsSAR	B2RMN7	3	1	HCD	N-Term(TMT6plex), S13(Phospho)	25.2492	2.82393		2	24564	Redundant	Not Used	0.745902	1.61348	1.32562	2	1064.94	2128.87	0.285775	95.252	11361	11361	MS2	12/44	Sample.raw
	Medium	lLtSQDVSYDEAR	B2RMN7	4	1	HCD	N-Term(TMT6plex), T3(Phospho)	1.74527	2.62569		4	24195	Redundant	Not Used	45.9761	54.1846	42.3346	2	903.429	1805.85	-0.848816	92.0431	10955	10955	MS2	14/35	Sample.raw
	Medium	sTAsWAER	B2RMN7	7	1	HCD	N-Term(TMT6plex), S4(Phospho)	7.51924	2.49019	1	1	20018	Unique	Used	0.743172	1.27296	1.11336	2	608.782	1216.56	-0.138504	55.7047	6359	6359	MS2	13/20	Sample.raw
	Medium	tSPVSLWSR	B2RMN7	2	1	HCD	N-Term(TMT6plex), T1(Phospho)	1	2.36765	0.0295359	1	24696	Unique	Used	0.72941	1.69641	1.23006	2	671.342	1341.68	-0.282662	96.3674	11506	11506	MS2	16/32	Sample.raw
	Medium	tsPVSLWSR	B2RMN7	2	1	HCD	N-Term(TMT6plex), S2(Phospho)	1	2.29511		2	24696	Redundant	Not Used	0.72941	1.69641	1.23006	2	671.342	1341.68	-0.282662	96.3674	11506	11506	MS2	13/23	Sample.raw
Q8IHW1	17.96	18	2	167	18.5896	5.66846	24.1116	33.0284	4	71.535	23.1359	6	263.684	34.5057	6	106.534	Conserved Plasmodium protein OS=Plasmodium falciparum (isolate 3D7) GN=PF11_0415 PE=4 SV=1 - [Q8IHW1_PLAF7]
	Confidence Icon	Sequence	Protein Accessions	# Proteins	# Protein Groups	Activation Type	Modifications	Probability	XCorr	Δ Score	Rank	QuanResultID	Quan Info	Quan Usage	129/128	130/127	131/126	Charge	m/z [Da]	MH+ [Da]	ΔM [ppm]	RT [min]	First Scan	Last Scan	MS Order	Ions Matched	Spectrum File	Annotation
	High	dAHMNsLHENYNVSTk	Q8IHW1	1	1	HCD	N-Term(TMT6plex), S6(Phospho), K16(TMT6plex)	45.6227	4.35092	0.301149	1	21087	Unique	Used	8.84618	6.57009	7.4327	3	800.047	2398.13	-0.0339617	65.11	7535	7535	MS2	28/88	Sample.raw
	High	dAHmNsLHENYNVSTk	Q8IHW1	1	1	HCD	N-Term(TMT6plex), M4(Oxidation), S6(Phospho), K16(TMT6plex)	50.0612	4.21841	0.206161	1	19102	Unique	Used	57.0755	19.3207	36.9559	3	805.378	2414.12	-0.228093	48.6065	5351	5351	MS2	24/88	Sample.raw
	High	tAsVNGsEENVYLk	Q8IHW1	1	1	HCD	N-Term(TMT6plex), S3(Phospho), S7(Phospho), K14(TMT6plex)	19.3371	3.73123	0.10992	1	25420	Unique	Used	45.4925	27.7045	32.2179	2	1065	2128.99	-1.18598	102.866	12302	12302	MS2	18/50	Sample.raw
	Medium	dAHmNsLHENYNVSTk	Q8IHW1	1	1	HCD	N-Term(TMT6plex), M4(Oxidation), S6(Phospho), K16(TMT6plex)	56.0431	3.40539	1	1	19166	Unique	Used	23.9792	11.6784	27.5974	3	805.379	2414.12	0.454536	49.0929	5422	5422	MS2	22/88	Sample.raw
	Medium	dAHmNSLHENyNVSTk	Q8IHW1	1	1	HCD	N-Term(TMT6plex), M4(Oxidation), Y11(Phospho), K16(TMT6plex)	17.55	3.35154		2	19102	Redundant	Not Used	57.0755	19.3207	36.9559	3	805.378	2414.12	-0.228093	48.6065	5351	5351	MS2	18/88	Sample.raw
	High	tASVNGsEENVYLk	Q8IHW1	1	1	HCD	N-Term(TMT6plex), T1(Phospho), S7(Phospho), K14(TMT6plex)	2.78663	3.32096		2	25420	Redundant	Not Used	45.4925	27.7045	32.2179	2	1065	2128.99	-1.18598	102.866	12302	12302	MS2	20/64	Sample.raw
	High	tAsVNGSEENVyLk	Q8IHW1	1	1	HCD	N-Term(TMT6plex), S3(Phospho), Y12(Phospho), K14(TMT6plex)	1	3.15947		3	25420	Redundant	Not Used	45.4925	27.7045	32.2179	2	1065	2128.99	-1.18598	102.866	12302	12302	MS2	13/50	Sample.raw
	Medium	dAHMNSLHENyNVSTk	Q8IHW1	1	1	HCD	N-Term(TMT6plex), Y11(Phospho), K16(TMT6plex)	33.9404	3.03629		2	21087	Redundant	Not Used	8.84618	6.57009	7.4327	3	800.047	2398.13	-0.0339617	65.11	7535	7535	MS2	19/88	Sample.raw
	High	tASVNGsEENVyLk	Q8IHW1	1	1	HCD	N-Term(TMT6plex), S7(Phospho), Y12(Phospho), K14(TMT6plex)	2.78663	2.9976		4	25420	Redundant	Not Used	45.4925	27.7045	32.2179	2	1065	2128.99	-1.18598	102.866	12302	12302	MS2	13/50	Sample.raw
	High	tAsVNGsEENVYLk	Q8IHW1	1	1	HCD	N-Term(TMT6plex), S3(Phospho), S7(Phospho), K14(TMT6plex)	22.0723	2.90443	0.0896552	1	25433	Unique	Used		100	100	2	1065	2129	0.419462	102.98	12317	12317	MS2	16/50	Sample.raw
	High	tAsVNGsEENVYLk	Q8IHW1	1	1	HCD	N-Term(TMT6plex), S3(Phospho), S7(Phospho), K14(TMT6plex)	16.7935	2.76386	0.17029	1	25498	Unique	Used		86.6257	89.3472	2	1065	2129	1.68087	103.564	12388	12388	MS2	15/50	Sample.raw
	High	tASVNGSEENVyLk	Q8IHW1	1	1	HCD	N-Term(TMT6plex), T1(Phospho), Y12(Phospho), K14(TMT6plex)	1	2.7492		5	25420	Redundant	Not Used	45.4925	27.7045	32.2179	2	1065	2128.99	-1.18598	102.866	12302	12302	MS2	14/64	Sample.raw
	Medium	tAsVNGSEENVyLk	Q8IHW1	1	1	HCD	N-Term(TMT6plex), S3(Phospho), Y12(Phospho), K14(TMT6plex)	1	2.63779		2	25433	Redundant	Not Used		100	100	2	1065	2129	0.419462	102.98	12317	12317	MS2	15/50	Sample.raw
	Medium	tASVNGsEENVYLk	Q8IHW1	1	1	HCD	N-Term(TMT6plex), T1(Phospho), S7(Phospho), K14(TMT6plex)	4.93234	2.54978		3	25433	Redundant	Not Used		100	100	2	1065	2129	0.419462	102.98	12317	12317	MS2	17/64	Sample.raw
	Medium	tAsVNGSEENVYLk	Q8IHW1	1	1	HCD	N-Term(TMT6plex), T1(Phospho), S3(Phospho), K14(TMT6plex)	2.78663	2.39332		6	25420	Redundant	Not Used	45.4925	27.7045	32.2179	2	1065	2128.99	-1.18598	102.866	12302	12302	MS2	17/64	Sample.raw
	Medium	tASVNGsEENVyLk	Q8IHW1	1	1	HCD	N-Term(TMT6plex), S7(Phospho), Y12(Phospho), K14(TMT6plex)	1	2.34049		4	25433	Redundant	Not Used		100	100	2	1065	2129	0.419462	102.98	12317	12317	MS2	13/50	Sample.raw
	Medium	tASVNGsEENVYLk	Q8IHW1	1	1	HCD	N-Term(TMT6plex), T1(Phospho), S7(Phospho), K14(TMT6plex)	1	2.28947		2	25498	Redundant	Not Used		86.6257	89.3472	2	1065	2129	1.68087	103.564	12388	12388	MS2	15/64	Sample.raw
	Medium	tASVNGSEENVyLk	Q8IHW1	1	1	HCD	N-Term(TMT6plex), T1(Phospho), Y12(Phospho), K14(TMT6plex)	1	2.28314		5	25433	Redundant	Not Used		100	100	2	1065	2129	0.419462	102.98	12317	12317	MS2	15/64	Sample.raw
Q8I374	7.53	8	3	279	33.1052	6.75635	24.0792	37.7976	6	134.544	30.0217	6	169.577	36.8955	6	98.2481	Subunit of proteaseome activator complex, putative OS=Plasmodium falciparum (isolate 3D7) GN=PFI0370c PE=4 SV=1 - [Q8I374_PLAF7]
	Confidence Icon	Sequence	Protein Accessions	# Proteins	# Protein Groups	Activation Type	Modifications	Probability	XCorr	Δ Score	Rank	QuanResultID	Quan Info	Quan Usage	129/128	130/127	131/126	Charge	m/z [Da]	MH+ [Da]	ΔM [ppm]	RT [min]	First Scan	Last Scan	MS Order	Ions Matched	Spectrum File	Annotation
	High	gNNsSDFDER	Q8I374	1	1	HCD	N-Term(TMT6plex), S4(Phospho)	14.9322	3.36911	0.0474777	1	17680	Unique	Used	22.6126	17.5093	18.9772	2	725.296	1449.58	-0.346531	38.0488	3787	3787	MS2	19/26	Sample.raw
	High	gNNSsDFDER	Q8I374	1	1	HCD	N-Term(TMT6plex), S5(Phospho)	25.1939	3.2122		2	17680	Redundant	Not Used	22.6126	17.5093	18.9772	2	725.296	1449.58	-0.346531	38.0488	3787	3787	MS2	19/26	Sample.raw
	High	gNNssDFDEREk	Q8I374	1	1	HCD	N-Term(TMT6plex), S4(Phospho), S5(Phospho), K12(TMT6plex)	46.2649	3.16059	1	1	20386	Unique	Used	100	65.2617	77.9699	2	1008.43	2015.85	-0.000665662	59.1148	6764	6764	MS2	14/42	Sample.raw
	High	hFsNNEDSk	Q8I374	1	1	HCD	N-Term(TMT6plex), S3(Phospho), K9(TMT6plex)	30.3639	2.91824	1	1	17390	Unique	Used	30.0717	11.8436	23.8062	2	808.38	1615.75	0.422531	35.8385	3468	3468	MS2	15/23	Sample.raw
	High	gNNsSDFDER	Q8I374	1	1	HCD	N-Term(TMT6plex), S4(Phospho)	36.9936	2.78878	0.0143369	1	17748	Unique	Used	11.5418	7.78002	4.12872	2	725.296	1449.59	0.495574	38.5808	3862	3862	MS2	18/26	Sample.raw
	High	gNNSsDFDER	Q8I374	1	1	HCD	N-Term(TMT6plex), S5(Phospho)	14.852	2.75377		2	17748	Redundant	Not Used	11.5418	7.78002	4.12872	2	725.296	1449.59	0.495574	38.5808	3862	3862	MS2	16/26	Sample.raw
	Medium	gNNssDFDEREk	Q8I374	1	1	HCD	N-Term(TMT6plex), S4(Phospho), S5(Phospho), K12(TMT6plex)	45.611	2.48644	1	1	20487	Unique	Used	89.0981	51.4757	57.5157	2	1008.43	2015.85	-0.242887	59.9797	6875	6875	MS2	13/42	Sample.raw
	Medium	gNNssDFDEREk	Q8I374	1	1	HCD	N-Term(TMT6plex), S4(Phospho), S5(Phospho), K12(TMT6plex)	40.3842	2.44001	1	1	20428	Unique	Used	47.5084	66.3896	57.1816	2	1008.43	2015.85	0.968217	59.4597	6810	6810	MS2	13/42	Sample.raw
Q8I2W3	4.83	14	2	269	31.8068	4.38623	23.8872	100	5	0	59.7083	5	89.1197	100	8	0	Nucleosome assembly protein OS=Plasmodium falciparum (isolate 3D7) GN=PFI0930c PE=3 SV=1 - [Q8I2W3_PLAF7]
	Confidence Icon	Sequence	Protein Accessions	# Proteins	# Protein Groups	Activation Type	Modifications	Probability	XCorr	Δ Score	Rank	QuanResultID	Quan Info	Quan Usage	129/128	130/127	131/126	Charge	m/z [Da]	MH+ [Da]	ΔM [ppm]	RT [min]	First Scan	Last Scan	MS Order	Ions Matched	Spectrum File	Annotation
	High	dRsENSVENtDPk	Q8I2W3	1	1	HCD	N-Term(TMT6plex), S3(Phospho), T10(Phospho), K13(TMT6plex)	8.06185	3.22759	0.105263	1	19005	Unique	Used			100	2	1054.97	2108.93	1.21466	47.8755	5245	5245	MS2	17/46	Sample.raw
	Medium	dRSENsVENTDPk	Q8I2W3	1	1	HCD	N-Term(TMT6plex), S6(Phospho), K13(TMT6plex)	12.1853	3.05846	1	1	17473	Unique	Used	100		100	3	676.993	2028.96	0.00350433	36.5037	3560	3560	MS2	30/70	Sample.raw
	High	dRsENSVENtDPk	Q8I2W3	1	1	HCD	N-Term(TMT6plex), S3(Phospho), T10(Phospho), K13(TMT6plex)	13.8043	3.00295	0.0833333	1	19134	Unique	Used	59.9933	100	100	2	1054.97	2108.93	0.404301	48.8692	5387	5387	MS2	15/46	Sample.raw
	High	dRSENsVENtDPk	Q8I2W3	1	1	HCD	N-Term(TMT6plex), S6(Phospho), T10(Phospho), K13(TMT6plex)	8.06185	2.89318		2	19005	Redundant	Not Used			100	2	1054.97	2108.93	1.21466	47.8755	5245	5245	MS2	14/46	Sample.raw
	Medium	dRsENSVENtDPk	Q8I2W3	1	1	HCD	N-Term(TMT6plex), S3(Phospho), T10(Phospho), K13(TMT6plex)	1	2.88638	0.017301	1	19173	Unique	Used	100	19.3525	32.3092	3	703.648	2108.93	-0.238783	49.1503	5430	5430	MS2	28/92	Sample.raw
	Medium	dRsENsVENTDPk	Q8I2W3	1	1	HCD	N-Term(TMT6plex), S3(Phospho), S6(Phospho), K13(TMT6plex)	1	2.84118		2	19173	Redundant	Not Used	100	19.3525	32.3092	3	703.648	2108.93	-0.238783	49.1503	5430	5430	MS2	29/92	Sample.raw
	High	dRSENsVENtDPk	Q8I2W3	1	1	HCD	N-Term(TMT6plex), S6(Phospho), T10(Phospho), K13(TMT6plex)	5.82898	2.7462		2	19134	Redundant	Not Used	59.9933	100	100	2	1054.97	2108.93	0.404301	48.8692	5387	5387	MS2	12/46	Sample.raw
	Medium	dRsENsVENTDPk	Q8I2W3	1	1	HCD	N-Term(TMT6plex), S3(Phospho), S6(Phospho), K13(TMT6plex)	1.89402	2.61615		3	19005	Redundant	Not Used			100	2	1054.97	2108.93	1.21466	47.8755	5245	5245	MS2	14/46	Sample.raw
	Medium	dRSENsVENTDPk	Q8I2W3	1	1	HCD	N-Term(TMT6plex), S6(Phospho), K13(TMT6plex)	2.95605	2.53238	1	1	17483	Unique	Used			100	2	1014.99	2028.97	0.792261	36.5796	3571	3571	MS2	12/35	Sample.raw
	Medium	dRsENsVENTDPk	Q8I2W3	1	1	HCD	N-Term(TMT6plex), S3(Phospho), S6(Phospho), K13(TMT6plex)	1	2.48456		3	19134	Redundant	Not Used	59.9933	100	100	2	1054.97	2108.93	0.404301	48.8692	5387	5387	MS2	15/46	Sample.raw
	Medium	dRsENSVENtDPk	Q8I2W3	1	1	HCD	N-Term(TMT6plex), S3(Phospho), T10(Phospho), K13(TMT6plex)	2.29236	2.39239	0.0167364	1	19211	Unique	Used	40.5608	44.4496	35.0826	2	1054.97	2108.93	0.288536	49.4377	5471	5471	MS2	11/46	Sample.raw
	Medium	dRSENsVENtDPk	Q8I2W3	1	1	HCD	N-Term(TMT6plex), S6(Phospho), T10(Phospho), K13(TMT6plex)	17.7923	2.34649		2	19211	Redundant	Not Used	40.5608	44.4496	35.0826	2	1054.97	2108.93	0.288536	49.4377	5471	5471	MS2	9/46	Sample.raw
	Medium	sENSVENtDPk	Q8I2W3	1	1	HCD	N-Term(TMT6plex), T8(Phospho), K11(TMT6plex)	26.1064	2.29589	1	1	19264	Unique	Used		100	100	2	879.421	1757.84	-0.255702	49.8517	5530	5530	MS2	10/29	Sample.raw
	Medium	sENsVENTDPk	Q8I2W3	1	1	HCD	N-Term(TMT6plex), S4(Phospho), K11(TMT6plex)	5.14177	2.28726	1	1	19335	Unique	Used	100	59.7083	43.4359	2	879.421	1757.84	-0.186259	50.3729	5608	5608	MS2	11/29	Sample.raw
Q8IB24	6.2	8	4	677	73.8685	5.66846	23.4221	79.4154	5	35.1928	40.5216	6	54.7817	53.2067	6	114.771	Heat shock 70 kDa protein OS=Plasmodium falciparum (isolate 3D7) GN=PF08_0054 PE=3 SV=1 - [Q8IB24_PLAF7]
	Confidence Icon	Sequence	Protein Accessions	# Proteins	# Protein Groups	Activation Type	Modifications	Probability	XCorr	Δ Score	Rank	QuanResultID	Quan Info	Quan Usage	129/128	130/127	131/126	Charge	m/z [Da]	MH+ [Da]	ΔM [ppm]	RT [min]	First Scan	Last Scan	MS Order	Ions Matched	Spectrum File	Annotation
	High	nENVDIIANDQGNR	Q8IB24	1	1	HCD	N-Term(TMT6plex)	43.0127	3.45176	1	1	21026	Unique	Used		50.5175	100	2	900.956	1800.9	0.00715891	64.5271	7468	7468	MS2	15/26	Sample.raw
	Medium	gRLsQDEIDR	Q8IB24	1	1	HCD	N-Term(TMT6plex), S4(Phospho)	2.70987	3.43403	1	1	18357	Unique	Used	10.0533	14.5818	21.6508	3	499.914	1497.73	0.742583	43.073	4532	4532	MS2	19/52	Sample.raw
	High	nsLENYcYGVk	Q8IB24	1	1	HCD	N-Term(TMT6plex), S2(Phospho), C7(Carbamidomethyl), K11(TMT6plex)	13.9681	3.37512	0.106509	1	24146	Unique	Used	100	44.2372	100	2	942.953	1884.9	0.855605	91.6575	10901	10901	MS2	14/29	Sample.raw
	High	gRLsQDEIDR	Q8IB24	1	1	HCD	N-Term(TMT6plex), S4(Phospho)	1.65525	3.10986	1	1	18344	Unique	Used	19.4771	25.3112	29.0359	2	749.367	1497.73	-0.206108	42.9825	4518	4518	MS2	15/26	Sample.raw
	High	nSLENycYGVk	Q8IB24	1	1	HCD	N-Term(TMT6plex), Y6(Phospho), C7(Carbamidomethyl), K11(TMT6plex)	36.7372	3.02185		2	24146	Redundant	Not Used	100	44.2372	100	2	942.953	1884.9	0.855605	91.6575	10901	10901	MS2	12/29	Sample.raw
	High	gRLsQDEIDR	Q8IB24	1	1	HCD	N-Term(TMT6plex), S4(Phospho)	3.2145	2.92877	1	1	18413	Unique	Used	100	65.8861	82.4578	2	749.366	1497.73	-0.45062	43.484	4594	4594	MS2	16/26	Sample.raw
	High	nSLENYcyGVk	Q8IB24	1	1	HCD	N-Term(TMT6plex), C7(Carbamidomethyl), Y8(Phospho), K11(TMT6plex)	13.9681	2.70848		3	24146	Redundant	Not Used	100	44.2372	100	2	942.953	1884.9	0.855605	91.6575	10901	10901	MS2	10/29	Sample.raw
	Medium	ssLEDQk	Q8IB24	1	1	HCD	N-Term(TMT6plex), S2(Phospho), K7(TMT6plex)	1	2.28058	1	1	19728	Unique	Used	79.4154	37.118	34.3322	2	672.844	1344.68	-0.321689	53.4672	6040	6040	MS2	12/17	Sample.raw
Q8IJD0	4.07	10	2	393	43.9032	9.70068	23.1644	57.9604	4	96.0717	30.7776	4	13.049	42.0129	4	87.8361	Merozoite capping protein 1 OS=Plasmodium falciparum (isolate 3D7) GN=PF10_0268 PE=4 SV=1 - [Q8IJD0_PLAF7]
	Confidence Icon	Sequence	Protein Accessions	# Proteins	# Protein Groups	Activation Type	Modifications	Probability	XCorr	Δ Score	Rank	QuanResultID	Quan Info	Quan Usage	129/128	130/127	131/126	Charge	m/z [Da]	MH+ [Da]	ΔM [ppm]	RT [min]	First Scan	Last Scan	MS Order	Ions Matched	Spectrum File	Annotation
	Medium	kSstSTQk	Q8IJD0	1	1	HCD	N-Term(TMT6plex), K1(TMT6plex), S3(Phospho), T4(Phospho), K8(TMT6plex)	1	2.53885	0.015748	1	17439	Unique	Used	100	28.4227	94.8949	2	857.444	1713.88	0.670638	36.2359	3522	3522	MS2	11/26	Sample.raw
	Medium	gSVsSSNk	Q8IJD0	1	1	HCD	N-Term(TMT6plex), S4(Phospho), K8(TMT6plex)	1	2.50961	0.0199203	1	16571	Unique	Used	22.0019	17.5081	21.7377	2	652.337	1303.67	-0.097584	29.2465	2567	2567	MS2	14/20	Sample.raw
	Medium	ksSTsTQk	Q8IJD0	1	1	HCD	N-Term(TMT6plex), K1(TMT6plex), S2(Phospho), S5(Phospho), K8(TMT6plex)	1	2.50063		2	17439	Redundant	Not Used	100	28.4227	94.8949	2	857.444	1713.88	0.670638	36.2359	3522	3522	MS2	12/26	Sample.raw
	Medium	gsVSSSNk	Q8IJD0	1	1	HCD	N-Term(TMT6plex), S2(Phospho), K8(TMT6plex)	1	2.46429		2	16571	Redundant	Not Used	22.0019	17.5081	21.7377	2	652.337	1303.67	-0.097584	29.2465	2567	2567	MS2	14/20	Sample.raw
	Medium	ksStSTQk	Q8IJD0	1	1	HCD	N-Term(TMT6plex), K1(TMT6plex), S2(Phospho), T4(Phospho), K8(TMT6plex)	1	2.4429		3	17439	Redundant	Not Used	100	28.4227	94.8949	2	857.444	1713.88	0.670638	36.2359	3522	3522	MS2	12/26	Sample.raw
	Medium	gSVSsSNk	Q8IJD0	1	1	HCD	N-Term(TMT6plex), S5(Phospho), K8(TMT6plex)	1	2.44082		3	16571	Redundant	Not Used	22.0019	17.5081	21.7377	2	652.337	1303.67	-0.097584	29.2465	2567	2567	MS2	14/20	Sample.raw
	Medium	gSVSSsNk	Q8IJD0	1	1	HCD	N-Term(TMT6plex), S6(Phospho), K8(TMT6plex)	1	2.42423		4	16571	Redundant	Not Used	22.0019	17.5081	21.7377	2	652.337	1303.67	-0.097584	29.2465	2567	2567	MS2	14/20	Sample.raw
	Medium	kSstSTQk	Q8IJD0	1	1	HCD	N-Term(TMT6plex), K1(TMT6plex), S3(Phospho), T4(Phospho), K8(TMT6plex)	1	2.35235	1	1	17522	Unique	Used	100	33.3276	60.2888	2	857.444	1713.88	0.670638	36.845	3613	3613	MS2	11/26	Sample.raw
	Medium	gsVSSSNk	Q8IJD0	1	1	HCD	N-Term(TMT6plex), S2(Phospho), K8(TMT6plex)	1	2.34714	1	1	16575	Unique	Used	33.5941	33.8682	29.2771	2	652.336	1303.67	-0.472129	29.2878	2572	2572	MS2	15/20	Sample.raw
	Medium	kSsTsTQk	Q8IJD0	1	1	HCD	N-Term(TMT6plex), K1(TMT6plex), S3(Phospho), S5(Phospho), K8(TMT6plex)	1	2.28365		4	17439	Redundant	Not Used	100	28.4227	94.8949	2	857.444	1713.88	0.670638	36.2359	3522	3522	MS2	11/26	Sample.raw
Q8IIS9	2.34	14	5	3334	381.639	7.04932	23.0926	63.6443	4	75.2619	23.6665	5	53.4642	47.4669	5	154.555	MIF4G domain containing protein OS=Plasmodium falciparum (isolate 3D7) GN=PF11_0086 PE=4 SV=1 - [Q8IIS9_PLAF7]
	Confidence Icon	Sequence	Protein Accessions	# Proteins	# Protein Groups	Activation Type	Modifications	Probability	XCorr	Δ Score	Rank	QuanResultID	Quan Info	Quan Usage	129/128	130/127	131/126	Charge	m/z [Da]	MH+ [Da]	ΔM [ppm]	RT [min]	First Scan	Last Scan	MS Order	Ions Matched	Spectrum File	Annotation
	High	dNENNQEYDNNEDHNNNNNR	Q8IIS9	1	1	HCD	N-Term(TMT6plex)	93.9771	4.09055	1	1	14948	Unique	Used		100	100	3	902.372	2705.1	0.642049	13.6694	782	782	MS2	22/76	Sample.raw
	High	eTDkADDIsVcDTIsVIEk	Q8IIS9	1	1	HCD	N-Term(TMT6plex), K4(TMT6plex), S9(Phospho), C11(Carbamidomethyl), S15(Phospho), K19(TMT6plex)	5.84221	3.56329	0.0252809	1	26316	Unique	Used	100	68.3936	100	3	995.82	2985.44	2.15583	110.527	13288	13288	MS2	25/140	Sample.raw
	High	tSVTNVHNsNDEGTk	Q8IIS9	1	1	HCD	N-Term(TMT6plex), S9(Phospho), K15(TMT6plex)	54.838	3.48504	0.189112	1	17816	Unique	Used	26.2357	16.8755	19.6823	3	714.347	2141.03	0.00783648	39.0688	3937	3937	MS2	22/82	Sample.raw
	Medium	eTDkADDIsVcDtISVIEk	Q8IIS9	1	1	HCD	N-Term(TMT6plex), K4(TMT6plex), S9(Phospho), C11(Carbamidomethyl), T13(Phospho), K19(TMT6plex)	5.84221	3.46996		2	26316	Redundant	Not Used	100	68.3936	100	3	995.82	2985.44	2.15583	110.527	13288	13288	MS2	25/140	Sample.raw
	Medium	ekLsVSsIYEGSNNEk	Q8IIS9	1	1	HCD	N-Term(TMT6plex), K2(TMT6plex), S4(Phospho), S7(Phospho), K16(TMT6plex)	1	3.43519	0.0232558	1	24686	Unique	Used	100	23.6665	47.4669	3	877.771	2631.3	2.23564	96.2779	11495	11495	MS2	30/116	Sample.raw
	Medium	ekLsVsSIYEGSNNEk	Q8IIS9	1	1	HCD	N-Term(TMT6plex), K2(TMT6plex), S4(Phospho), S6(Phospho), K16(TMT6plex)	1	3.35546		2	24686	Redundant	Not Used	100	23.6665	47.4669	3	877.771	2631.3	2.23564	96.2779	11495	11495	MS2	30/116	Sample.raw
	Medium	ekLsVSSIyEGSNNEk	Q8IIS9	1	1	HCD	N-Term(TMT6plex), K2(TMT6plex), S4(Phospho), Y9(Phospho), K16(TMT6plex)	1	3.18466		3	24686	Redundant	Not Used	100	23.6665	47.4669	3	877.771	2631.3	2.23564	96.2779	11495	11495	MS2	29/116	Sample.raw
	Medium	ekLSVssIYEGSNNEk	Q8IIS9	1	1	HCD	N-Term(TMT6plex), K2(TMT6plex), S6(Phospho), S7(Phospho), K16(TMT6plex)	1	3.1321		4	24686	Redundant	Not Used	100	23.6665	47.4669	3	877.771	2631.3	2.23564	96.2779	11495	11495	MS2	27/116	Sample.raw
	Medium	eTDkADDISVcDtIsVIEk	Q8IIS9	1	1	HCD	N-Term(TMT6plex), K4(TMT6plex), C11(Carbamidomethyl), T13(Phospho), S15(Phospho), K19(TMT6plex)	5.84221	2.92211		3	26316	Redundant	Not Used	100	68.3936	100	3	995.82	2985.44	2.15583	110.527	13288	13288	MS2	21/140	Sample.raw
	Medium	ekLSVsSIyEGSNNEk	Q8IIS9	1	1	HCD	N-Term(TMT6plex), K2(TMT6plex), S6(Phospho), Y9(Phospho), K16(TMT6plex)	1	2.88157		5	24686	Redundant	Not Used	100	23.6665	47.4669	3	877.771	2631.3	2.23564	96.2779	11495	11495	MS2	26/116	Sample.raw
	Medium	ekLsVSSIYEGsNNEk	Q8IIS9	1	1	HCD	N-Term(TMT6plex), K2(TMT6plex), S4(Phospho), S12(Phospho), K16(TMT6plex)	1	2.84708		6	24686	Redundant	Not Used	100	23.6665	47.4669	3	877.771	2631.3	2.23564	96.2779	11495	11495	MS2	26/116	Sample.raw
	Medium	tSVTNVHNSNDEGtk	Q8IIS9	1	1	HCD	N-Term(TMT6plex), T14(Phospho), K15(TMT6plex)	5.22358	2.83003		2	17816	Redundant	Not Used	26.2357	16.8755	19.6823	3	714.347	2141.03	0.00783648	39.0688	3937	3937	MS2	18/82	Sample.raw
	Medium	ekLSVSsIyEGSNNEk	Q8IIS9	1	1	HCD	N-Term(TMT6plex), K2(TMT6plex), S7(Phospho), Y9(Phospho), K16(TMT6plex)	1	2.82437		7	24686	Redundant	Not Used	100	23.6665	47.4669	3	877.771	2631.3	2.23564	96.2779	11495	11495	MS2	26/116	Sample.raw
	Medium	aEsVTSEk	Q8IIS9	1	1	HCD	N-Term(TMT6plex), S3(Phospho), K8(TMT6plex)	9.85567	2.57807	1	1	19204	Unique	Used	40.506	20.874	31.7246	2	694.858	1388.71	0.409813	49.3942	5464	5464	MS2	13/20	Sample.raw
Q9U0K8	2.45	6	5	1960	229.981	6.90283	22.4216	100	5	0	46.9574	5	158.479	53.7998	5	115.206	Putative uncharacterized protein OS=Plasmodium falciparum (isolate 3D7) GN=PFD0385w PE=4 SV=1 - [Q9U0K8_PLAF7]
	Confidence Icon	Sequence	Protein Accessions	# Proteins	# Protein Groups	Activation Type	Modifications	Probability	XCorr	Δ Score	Rank	QuanResultID	Quan Info	Quan Usage	129/128	130/127	131/126	Charge	m/z [Da]	MH+ [Da]	ΔM [ppm]	RT [min]	First Scan	Last Scan	MS Order	Ions Matched	Spectrum File	Annotation
	High	sVEFYPPDINSk	Q9U0K8	1	1	HCD	N-Term(TMT6plex), S1(Phospho), K12(TMT6plex)	26.6291	3.13003	0.0638978	1	25961	Unique	Used	45.1903	12.9407	20.9315	2	967.49	1933.97	0.843698	107.538	12897	12897	MS2	16/44	Sample.raw
	High	sVEFyPPDINSk	Q9U0K8	1	1	HCD	N-Term(TMT6plex), Y5(Phospho), K12(TMT6plex)	52.3597	2.92731		2	25961	Redundant	Not Used	45.1903	12.9407	20.9315	2	967.49	1933.97	0.843698	107.538	12897	12897	MS2	12/32	Sample.raw
	Medium	qksDDNQNNmVGk	Q9U0K8	1	1	HCD	N-Term(TMT6plex), K2(TMT6plex), S3(Phospho), M10(Oxidation), K13(TMT6plex)	2.69221	2.86432	1	1	17539	Unique	Used	100	89.3318	100	3	754.378	2261.12	0.268609	36.9682	3632	3632	MS2	19/70	Sample.raw
	High	vQtIQEk	Q9U0K8	1	1	HCD	N-Term(TMT6plex), T3(Phospho), K7(TMT6plex)	15.2722	2.73964	1	1	21029	Unique	Used	80.9651	19.4878	32.39	2	692.386	1383.76	-0.17363	64.5452	7471	7471	MS2	12/17	Sample.raw
	Medium	yNskDGTR	Q9U0K8	1	1	HCD	N-Term(TMT6plex), S3(Phospho), K4(TMT6plex)	6.92175	2.35084	1	1	15997	Unique	Used	100	100	100	2	739.874	1478.74	0.59125	24.7216	1936	1936	MS2	14/20	Sample.raw
	Medium	kSsQTISR	Q9U0K8	1	1	HCD	N-Term(TMT6plex), K1(TMT6plex), S3(Phospho)	11.7694	2.28792	1	1	16032	Unique	Used	100	46.9574	53.7998	2	722.9	1444.79	-0.0126195	24.9957	1974	1974	MS2	11/20	Sample.raw
Q13030	36.47	14	1	85	9.32604	5.31299	21.9749	0.922056	4	7.67415	1.36574	4	7.13811	1.02349	4	5.35209	Glycophorin Erik I-IV OS=Homo sapiens GN=GPErik PE=4 SV=1 - [Q13030_HUMAN]
	Confidence Icon	Sequence	Protein Accessions	# Proteins	# Protein Groups	Activation Type	Modifications	Probability	XCorr	Δ Score	Rank	QuanResultID	Quan Info	Quan Usage	129/128	130/127	131/126	Charge	m/z [Da]	MH+ [Da]	ΔM [ppm]	RT [min]	First Scan	Last Scan	MS Order	Ions Matched	Spectrum File	Annotation
	High	kSPSDVkPLPSPDTDVPLSSVEIENPEtSDQ	Q13030	14	1	HCD	N-Term(TMT6plex), K1(TMT6plex), K7(TMT6plex), T28(Phospho)	33.3355	4.40879	0.00453515	1	25681	Unique	Used	0.9039	1.29422	1.01871	3	1359.03	4075.07	1.70018	105.18	12589	12589	MS2	25/178	Sample.raw
	High	kSPSDVkPLPSPDTDVPLSSVEIENPETsDQ	Q13030	14	1	HCD	N-Term(TMT6plex), K1(TMT6plex), K7(TMT6plex), S29(Phospho)	33.3355	4.39032		2	25681	Redundant	Not Used	0.9039	1.29422	1.01871	3	1359.03	4075.07	1.70018	105.18	12589	12589	MS2	25/178	Sample.raw
	High	kSPSDVkPLPSPDTDVPLsSVEIENPETSDQ	Q13030	14	1	HCD	N-Term(TMT6plex), K1(TMT6plex), K7(TMT6plex), S19(Phospho)	9.37184	4.22035		3	25681	Redundant	Not Used	0.9039	1.29422	1.01871	3	1359.03	4075.07	1.70018	105.18	12589	12589	MS2	24/178	Sample.raw
	High	kSPSDVkPLPSPDTDVPLSsVEIENPETSDQ	Q13030	14	1	HCD	N-Term(TMT6plex), K1(TMT6plex), K7(TMT6plex), S20(Phospho)	9.37184	4.17322		4	25681	Redundant	Not Used	0.9039	1.29422	1.01871	3	1359.03	4075.07	1.70018	105.18	12589	12589	MS2	24/178	Sample.raw
	High	kSPSDVkPLPSPDtDVPLSSVEIENPETSDQ	Q13030	14	1	HCD	N-Term(TMT6plex), K1(TMT6plex), K7(TMT6plex), T14(Phospho)	3.52033	3.80581		5	25681	Redundant	Not Used	0.9039	1.29422	1.01871	3	1359.03	4075.07	1.70018	105.18	12589	12589	MS2	22/178	Sample.raw
	Medium	kSPSDVkPLPsPDTDVPLSSVEIENPETSDQ	Q13030	14	1	HCD	N-Term(TMT6plex), K1(TMT6plex), K7(TMT6plex), S11(Phospho)	1	3.43211		6	25681	Redundant	Not Used	0.9039	1.29422	1.01871	3	1359.03	4075.07	1.70018	105.18	12589	12589	MS2	20/178	Sample.raw
	Medium	kSPSDVkPLPSPDTDVPLSSVEIENPEtsDQ	Q13030	14	1	HCD	N-Term(TMT6plex), K1(TMT6plex), K7(TMT6plex), T28(Phospho), S29(Phospho)	4.16542	3.41785	0.0263158	1	26709	Unique	Used	1.24912	1.42487	1.09493	3	1385.68	4155.04	1.80896	113.925	13721	13721	MS2	24/236	Sample.raw
	Medium	kSPSDVkPLPSPDTDVPLSsVEIENPETsDQ	Q13030	14	1	HCD	N-Term(TMT6plex), K1(TMT6plex), K7(TMT6plex), S20(Phospho), S29(Phospho)	11.094	3.33256		2	26709	Redundant	Not Used	1.24912	1.42487	1.09493	3	1385.68	4155.04	1.80896	113.925	13721	13721	MS2	24/236	Sample.raw
	Medium	kSPSDVkPLPSPDTDVPLsSVEIENPETsDQ	Q13030	14	1	HCD	N-Term(TMT6plex), K1(TMT6plex), K7(TMT6plex), S19(Phospho), S29(Phospho)	11.094	3.26146		3	26709	Redundant	Not Used	1.24912	1.42487	1.09493	3	1385.68	4155.04	1.80896	113.925	13721	13721	MS2	24/236	Sample.raw
	Medium	kSPSDVkPLPSPDtDVPLSSVEIENPEtSDQ	Q13030	14	1	HCD	N-Term(TMT6plex), K1(TMT6plex), K7(TMT6plex), T14(Phospho), T28(Phospho)	1	3.11635		4	26709	Redundant	Not Used	1.24912	1.42487	1.09493	3	1385.68	4155.04	1.80896	113.925	13721	13721	MS2	24/236	Sample.raw
	Medium	kSPSDVkPLPSPDtDVPLSSVEIENPETsDQ	Q13030	14	1	HCD	N-Term(TMT6plex), K1(TMT6plex), K7(TMT6plex), T14(Phospho), S29(Phospho)	4.16542	3.07687		5	26709	Redundant	Not Used	1.24912	1.42487	1.09493	3	1385.68	4155.04	1.80896	113.925	13721	13721	MS2	25/236	Sample.raw
	Medium	kSPSDVkPLPsPDTDVPLSSVEIENPETSDQ	Q13030	14	1	HCD	N-Term(TMT6plex), K1(TMT6plex), K7(TMT6plex), S11(Phospho)	5.9212	2.90651	1	1	25990	Unique	Used	0.848205	1.30906	0.947975	3	1359.03	4075.06	0.262317	107.788	12929	12929	MS2	21/178	Sample.raw
	Medium	kSPSDVkPLPsPDTDVPLSSVEIENPETsDQ	Q13030	14	1	HCD	N-Term(TMT6plex), K1(TMT6plex), K7(TMT6plex), S11(Phospho), S29(Phospho)	11.094	2.89287		6	26709	Redundant	Not Used	1.24912	1.42487	1.09493	3	1385.68	4155.04	1.80896	113.925	13721	13721	MS2	24/236	Sample.raw
	Medium	kSPSDVkPLPSPDTDVPLSSVEIENPETsDQ	Q13030	14	1	HCD	N-Term(TMT6plex), K1(TMT6plex), K7(TMT6plex), S29(Phospho)	35.1802	2.80199	1	1	25818	Unique	Used	0.940577	1.79359	1.02829	3	1359.02	4075.06	-1.26541	106.304	12740	12740	MS2	29/178	Sample.raw
Q8IIK7	9.87	16	3	304	33.8606	9.99365	21.9097	38.4925	4	44.4346	79.9986	6	34.0124	95.0502	6	7.53706	Conserved Plasmodium protein OS=Plasmodium falciparum (isolate 3D7) GN=PF11_0166 PE=4 SV=1 - [Q8IIK7_PLAF7]
	Confidence Icon	Sequence	Protein Accessions	# Proteins	# Protein Groups	Activation Type	Modifications	Probability	XCorr	Δ Score	Rank	QuanResultID	Quan Info	Quan Usage	129/128	130/127	131/126	Charge	m/z [Da]	MH+ [Da]	ΔM [ppm]	RT [min]	First Scan	Last Scan	MS Order	Ions Matched	Spectrum File	Annotation
	High	nVVsEEQSINk	Q8IIK7	1	1	HCD	N-Term(TMT6plex), S4(Phospho), K11(TMT6plex)	28.6575	3.90131	0.125641	1	22850	Unique	Used		63.9977	90.3454	2	892.963	1784.92	-0.144084	79.3797	9475	9475	MS2	18/29	Sample.raw
	High	tTSNVsTNNTTNDHAR	Q8IIK7	1	1	HCD	N-Term(TMT6plex), S6(Phospho)	46.1422	3.83536	0.0390625	1	15153	Unique	Used	63.6158	100	100	3	681.31	2041.92	1.15947	16.4992	1008	1008	MS2	21/88	Sample.raw
	High	tTSNVStNNTTNDHAR	Q8IIK7	1	1	HCD	N-Term(TMT6plex), T7(Phospho)	46.1422	3.69029		2	15153	Redundant	Not Used	63.6158	100	100	3	681.31	2041.92	1.15947	16.4992	1008	1008	MS2	22/88	Sample.raw
	High	nVVSEEQsINk	Q8IIK7	1	1	HCD	N-Term(TMT6plex), S8(Phospho), K11(TMT6plex)	8.00318	3.41038		2	22850	Redundant	Not Used		63.9977	90.3454	2	892.963	1784.92	-0.144084	79.3797	9475	9475	MS2	17/29	Sample.raw
	Medium	nVVsEEQsINkDTk	Q8IIK7	1	1	HCD	N-Term(TMT6plex), S4(Phospho), S8(Phospho), K11(TMT6plex), K14(TMT6plex)	3.91409	3.09369	0.0323625	1	23343	Unique	Used	35.8821	15.955	26.6023	3	813.412	2438.22	0.901043	83.7006	10017	10017	MS2	25/100	Sample.raw
	Medium	nVVSEEQsINkDtk	Q8IIK7	1	1	HCD	N-Term(TMT6plex), S8(Phospho), K11(TMT6plex), T13(Phospho), K14(TMT6plex)	3.91409	2.98917		2	23343	Redundant	Not Used	35.8821	15.955	26.6023	3	813.412	2438.22	0.901043	83.7006	10017	10017	MS2	27/100	Sample.raw
	Medium	tTSNVsTNNTTNDHAR	Q8IIK7	1	1	HCD	N-Term(TMT6plex), S6(Phospho)	38.4427	2.95853	0.0337838	1	15348	Unique	Used	5.31699	4.80085	5.70305	3	681.311	2041.92	1.78719	18.8313	1222	1222	MS2	22/88	Sample.raw
	Medium	tTSNVSTNNtTNDHAR	Q8IIK7	1	1	HCD	N-Term(TMT6plex), T10(Phospho)	16.0127	2.95009		3	15153	Redundant	Not Used	63.6158	100	100	3	681.31	2041.92	1.15947	16.4992	1008	1008	MS2	18/88	Sample.raw
	Medium	tTSNVSTNNTtNDHAR	Q8IIK7	1	1	HCD	N-Term(TMT6plex), T11(Phospho)	8.32882	2.93088		4	15153	Redundant	Not Used	63.6158	100	100	3	681.31	2041.92	1.15947	16.4992	1008	1008	MS2	17/88	Sample.raw
	Medium	tTsNVSTNNTTNDHAR	Q8IIK7	1	1	HCD	N-Term(TMT6plex), S3(Phospho)	49.9984	2.8587		2	15348	Redundant	Not Used	5.31699	4.80085	5.70305	3	681.311	2041.92	1.78719	18.8313	1222	1222	MS2	23/88	Sample.raw
	High	tTSNVstNNTTNDHAR	Q8IIK7	1	1	HCD	N-Term(TMT6plex), S6(Phospho), T7(Phospho)	3.61513	2.73234	0.120879	1	15917	Unique	Used		100	100	2	1061.45	2121.88	1.62932	24.0883	1848	1848	MS2	13/58	Sample.raw
	High	tTSNVsTNNTTNDHAR	Q8IIK7	1	1	HCD	N-Term(TMT6plex), S6(Phospho)	43.3208	2.72561	0.0732601	1	15168	Unique	Used	41.2929	100	100	2	1021.46	2041.92	1.46497	16.7132	1024	1024	MS2	15/44	Sample.raw
	Medium	tTSNVStNNTTNDHAR	Q8IIK7	1	1	HCD	N-Term(TMT6plex), T7(Phospho)	21.3762	2.52954		2	15168	Redundant	Not Used	41.2929	100	100	2	1021.46	2041.92	1.46497	16.7132	1024	1024	MS2	13/44	Sample.raw
	Medium	tTsNVStNNTTNDHAR	Q8IIK7	1	1	HCD	N-Term(TMT6plex), S3(Phospho), T7(Phospho)	1	2.40343		2	15917	Redundant	Not Used		100	100	2	1061.45	2121.88	1.62932	24.0883	1848	1848	MS2	13/58	Sample.raw
	Medium	tTSNVsTNNtTNDHAR	Q8IIK7	1	1	HCD	N-Term(TMT6plex), S6(Phospho), T10(Phospho)	3.61513	2.38181		3	15917	Redundant	Not Used		100	100	2	1061.45	2121.88	1.62932	24.0883	1848	1848	MS2	12/58	Sample.raw
	Medium	ttSNVStNNTTNDHAR	Q8IIK7	1	1	HCD	N-Term(TMT6plex), T2(Phospho), T7(Phospho)	1	2.33595		4	15917	Redundant	Not Used		100	100	2	1061.45	2121.88	1.62932	24.0883	1848	1848	MS2	13/58	Sample.raw
H3BTK3	15.49	6	1	71	7.66492	10.77	21.8002	0.913654	3	55.0167	1.7305	3	4.02264	1.32768	3	18.4182	Calcium-regulated heat stable protein 1 (Fragment) OS=Homo sapiens GN=CARHSP1 PE=4 SV=1 - [H3BTK3_HUMAN]
	Confidence Icon	Sequence	Protein Accessions	# Proteins	# Protein Groups	Activation Type	Modifications	Probability	XCorr	Δ Score	Rank	QuanResultID	Quan Info	Quan Usage	129/128	130/127	131/126	Charge	m/z [Da]	MH+ [Da]	ΔM [ppm]	RT [min]	First Scan	Last Scan	MS Order	Ions Matched	Spectrum File	Annotation
	High	gNVVPsPLPTR	H3BTK3	7	1	HCD	N-Term(TMT6plex), S6(Phospho)	19.9072	2.85814	0.0804196	1	22981	Unique	Used	0.491583	1.52816	1.17379	2	723.389	1445.77	-0.0998751	80.5102	9619	9619	MS2	16/29	Sample.raw
	High	gNVVPsPLPTR	H3BTK3	7	1	HCD	N-Term(TMT6plex), S6(Phospho)	26.5991	2.83927	0.00704225	1	22904	Unique	Used	1.29245	1.77808	1.57267	2	723.39	1445.77	0.575586	79.8113	9534	9534	MS2	14/29	Sample.raw
	High	gNVVPSPLPtR	H3BTK3	7	1	HCD	N-Term(TMT6plex), T10(Phospho)	15.9731	2.82428		2	22904	Redundant	Not Used	1.29245	1.77808	1.57267	2	723.39	1445.77	0.575586	79.8113	9534	9534	MS2	15/29	Sample.raw
	High	gNVVPsPLPTR	H3BTK3	7	1	HCD	N-Term(TMT6plex), S6(Phospho)	18.5123	2.74187	0.135036	1	22920	Unique	Used	0.913654	1.7305	1.32768	2	723.39	1445.77	0.406721	79.9519	9552	9552	MS2	16/29	Sample.raw
	Medium	gNVVPSPLPtR	H3BTK3	7	1	HCD	N-Term(TMT6plex), T10(Phospho)	10.1461	2.62549		2	22981	Redundant	Not Used	0.491583	1.52816	1.17379	2	723.389	1445.77	-0.0998751	80.5102	9619	9619	MS2	18/29	Sample.raw
	Medium	gNVVPSPLPtR	H3BTK3	7	1	HCD	N-Term(TMT6plex), T10(Phospho)	9.00881	2.37172		2	22920	Redundant	Not Used	0.913654	1.7305	1.32768	2	723.39	1445.77	0.406721	79.9519	9552	9552	MS2	14/29	Sample.raw
O77317	4.87	9	4	1171	135.782	8.93896	21.7771	27.5713	6	126.361	21.4114	6	142.001	17.8688	6	42.2243	HAD superfamily protein, putative OS=Plasmodium falciparum (isolate 3D7) GN=PFC0150w PE=4 SV=3 - [O77317_PLAF7]
	Confidence Icon	Sequence	Protein Accessions	# Proteins	# Protein Groups	Activation Type	Modifications	Probability	XCorr	Δ Score	Rank	QuanResultID	Quan Info	Quan Usage	129/128	130/127	131/126	Charge	m/z [Da]	MH+ [Da]	ΔM [ppm]	RT [min]	First Scan	Last Scan	MS Order	Ions Matched	Spectrum File	Annotation
	High	nHGNDQDsDNDEDEDDDDIIDR	O77317	1	1	HCD	N-Term(TMT6plex), S8(Phospho)	111.012	4.33223	1	1	20598	Unique	Used	16.0888	9.99071	13.5069	3	957.362	2870.07	0.145599	60.9836	6997	6997	MS2	26/124	Sample.raw
	High	nHGNDQDsDNDEDEDDDDIIDR	O77317	1	1	HCD	N-Term(TMT6plex), S8(Phospho)	104.189	4.11563	1	1	20604	Unique	Used	10.7122	11.1201	13.9843	3	957.36	2870.07	-1.51316	61.0406	7004	7004	MS2	24/124	Sample.raw
	Medium	sHskGDQDAIFDDDIQNR	O77317	1	1	HCD	N-Term(TMT6plex), S3(Phospho), K4(TMT6plex)	47.0852	3.45313	0.173913	1	22100	Unique	Used	100	69.9947	34.3869	3	867.078	2599.22	-0.139728	73.5204	8650	8650	MS2	27/100	Sample.raw
	High	iNsLSFYEk	O77317	1	1	HCD	N-Term(TMT6plex), S3(Phospho), K9(TMT6plex)	14.0286	3.32433	0.0963855	1	25992	Unique	Used	60.0921	50.7907	38.4384	2	819.932	1638.86	0.932559	107.814	12932	12932	MS2	15/23	Sample.raw
	High	iNSLsFYEk	O77317	1	1	HCD	N-Term(TMT6plex), S5(Phospho), K9(TMT6plex)	14.0286	2.9982		2	25992	Redundant	Not Used	60.0921	50.7907	38.4384	2	819.932	1638.86	0.932559	107.814	12932	12932	MS2	14/23	Sample.raw
	Medium	sHSkGDQDAIFDDDIQNR	O77317	1	1	HCD	N-Term(TMT6plex), S1(Phospho), K4(TMT6plex)	14.9189	2.85185		2	22100	Redundant	Not Used	100	69.9947	34.3869	3	867.078	2599.22	-0.139728	73.5204	8650	8650	MS2	28/136	Sample.raw
	Medium	iNSLSFyEk	O77317	1	1	HCD	N-Term(TMT6plex), Y7(Phospho), K9(TMT6plex)	14.0286	2.59151		3	25992	Redundant	Not Used	60.0921	50.7907	38.4384	2	819.932	1638.86	0.932559	107.814	12932	12932	MS2	13/23	Sample.raw
	Medium	nLsESHVR	O77317	1	1	HCD	N-Term(TMT6plex), S3(Phospho)	7.31373	2.38334	1	1	16234	Unique	Used	41.1989	27.9959	22.8325	2	625.808	1250.61	-0.0286595	26.6224	2197	2197	MS2	14/20	Sample.raw
	Medium	nLsESHVR	O77317	1	1	HCD	N-Term(TMT6plex), S3(Phospho)	8.02671	2.29828	1	1	16176	Unique	Used	18.4513	16.3755	13.688	2	625.808	1250.61	-0.321486	26.1322	2133	2133	MS2	14/20	Sample.raw
F8W696	14.29	6	4	245	27.8913	6.12549	20.7858	1.2573	6	8.26474	1.62299	6	10.9096	1.55296	6	13.2753	Truncated apolipoprotein A-I OS=Homo sapiens GN=APOA1 PE=4 SV=1 - [F8W696_HUMAN]
	Confidence Icon	Sequence	Protein Accessions	# Proteins	# Protein Groups	Activation Type	Modifications	Probability	XCorr	Δ Score	Rank	QuanResultID	Quan Info	Quan Usage	129/128	130/127	131/126	Charge	m/z [Da]	MH+ [Da]	ΔM [ppm]	RT [min]	First Scan	Last Scan	MS Order	Ions Matched	Spectrum File	Annotation
	High	aELQEGAR	F8W696	2	1	HCD	N-Term(TMT6plex)	20.6267	3.65303	0.268493	1	16158	Unique	Used	1.23183	1.57549	1.33894	2	551.807	1102.61	0.278603	25.9849	2113	2113	MS2	13/14	Sample.raw
	Medium	aTEHLSTLSEk	F8W696	3	1	HCD	N-Term(TMT6plex), K11(TMT6plex)	48.5956	2.90342	1	1	19589	Unique	Used	2.53558	2.43906	3.42852	3	558.654	1673.95	0.739739	52.3304	5887	5887	MS2	19/40	Sample.raw
	High	dLEEVk	F8W696	6	1	HCD	N-Term(TMT6plex), K6(TMT6plex)	9.91943	2.75245	1	1	20838	Unique	Used	1.08116	1.41898	1.26272	2	595.856	1190.7	1.11039	63.0051	7261	7261	MS2	10/10	Sample.raw
	Medium	vQPYLDDFQk	F8W696	2	1	HCD	N-Term(TMT6plex), K10(TMT6plex)	28.7874	2.65488	1	1	24769	Unique	Used	1.17048	1.45941	1.55562	2	855.977	1710.95	-0.0189531	97.0068	11586	11586	MS2	12/18	Sample.raw
	Medium	dLEEVk	F8W696	6	1	HCD	N-Term(TMT6plex), K6(TMT6plex)	1.40276	2.53697	1	1	20905	Unique	Used	1.28331	1.67191	1.60028	2	595.855	1190.7	-0.0173267	63.5494	7335	7335	MS2	10/10	Sample.raw
	Medium	vQPYLDDFQk	F8W696	2	1	HCD	N-Term(TMT6plex), K10(TMT6plex)	26.7942	2.34108	1	1	24773	Unique	Used	1.30828	1.69006	1.5503	2	855.977	1710.95	-0.447033	97.0514	11591	11591	MS2	10/18	Sample.raw
K7ESE3	9.74	39	1	308	33.4127	4.71631	18.8648	0.607708	5	8.21838	1.38063	5	10.4613	1.20614	5	6.03855	UV excision repair protein RAD23 homolog A OS=Homo sapiens GN=RAD23A PE=4 SV=1 - [K7ESE3_HUMAN]
	Confidence Icon	Sequence	Protein Accessions	# Proteins	# Protein Groups	Activation Type	Modifications	Probability	XCorr	Δ Score	Rank	QuanResultID	Quan Info	Quan Usage	129/128	130/127	131/126	Charge	m/z [Da]	MH+ [Da]	ΔM [ppm]	RT [min]	First Scan	Last Scan	MS Order	Ions Matched	Spectrum File	Annotation
	High	eDkSPSEEsAPTTSPESVSGSVPSSGSSGR	K7ESE3	4	1	HCD	N-Term(TMT6plex), K3(TMT6plex), S9(Phospho)	1.1203	4.02564	0.00248139	1	22008	Unique	Used	1.04011	2.39957	1.86828	3	1154.21	3460.6	0.547847	72.7556	8548	8548	MS2	27/172	Sample.raw
	High	eDksPSEESAPTTSPESVSGSVPSSGSSGR	K7ESE3	4	1	HCD	N-Term(TMT6plex), K3(TMT6plex), S4(Phospho)	5.94715	4.0182		2	22008	Redundant	Not Used	1.04011	2.39957	1.86828	3	1154.21	3460.6	0.547847	72.7556	8548	8548	MS2	28/172	Sample.raw
	High	eDkSPsEESAPTTSPESVSGSVPSSGSSGR	K7ESE3	4	1	HCD	N-Term(TMT6plex), K3(TMT6plex), S6(Phospho)	5.94715	4.01564		3	22008	Redundant	Not Used	1.04011	2.39957	1.86828	3	1154.21	3460.6	0.547847	72.7556	8548	8548	MS2	27/172	Sample.raw
	High	eDksPSEESAPTTSPESVSGSVPSSGSSGR	K7ESE3	4	1	HCD	N-Term(TMT6plex), K3(TMT6plex), S4(Phospho)	1	3.88711	0.0205656	1	21398	Unique	Used	0.642286	1.38063	1.19548	3	1154.21	3460.61	3.29923	67.7527	7877	7877	MS2	32/172	Sample.raw
	High	eDkSPSEEsAPTTSPESVSGSVPSSGSSGR	K7ESE3	4	1	HCD	N-Term(TMT6plex), K3(TMT6plex), S9(Phospho)	4.10166	3.81986	0.0026178	1	21579	Unique	Used	0.60423	1.48129	1.08558	3	1154.21	3460.6	0.865315	69.2881	8076	8076	MS2	30/172	Sample.raw
	High	eDkSPsEESAPTTSPESVSGSVPSSGSSGR	K7ESE3	4	1	HCD	N-Term(TMT6plex), K3(TMT6plex), S6(Phospho)	1	3.81145		2	21398	Redundant	Not Used	0.642286	1.38063	1.19548	3	1154.21	3460.61	3.29923	67.7527	7877	7877	MS2	31/172	Sample.raw
	High	eDkSPSEESAPtTSPESVSGSVPSSGSSGR	K7ESE3	4	1	HCD	N-Term(TMT6plex), K3(TMT6plex), T12(Phospho)	4.10166	3.81001		2	21579	Redundant	Not Used	0.60423	1.48129	1.08558	3	1154.21	3460.6	0.865315	69.2881	8076	8076	MS2	30/172	Sample.raw
	High	eDkSPSEESAPtTSPESVSGSVPSSGSSGR	K7ESE3	4	1	HCD	N-Term(TMT6plex), K3(TMT6plex), T12(Phospho)	5.94715	3.80111		4	22008	Redundant	Not Used	1.04011	2.39957	1.86828	3	1154.21	3460.6	0.547847	72.7556	8548	8548	MS2	26/172	Sample.raw
	High	eDkSPSEESAPTtSPESVSGSVPSSGSSGR	K7ESE3	4	1	HCD	N-Term(TMT6plex), K3(TMT6plex), T13(Phospho)	4.10166	3.79605		3	21579	Redundant	Not Used	0.60423	1.48129	1.08558	3	1154.21	3460.6	0.865315	69.2881	8076	8076	MS2	29/172	Sample.raw
	High	eDkSPSEESAPTtSPESVSGSVPSSGSSGR	K7ESE3	4	1	HCD	N-Term(TMT6plex), K3(TMT6plex), T13(Phospho)	5.94715	3.78934		5	22008	Redundant	Not Used	1.04011	2.39957	1.86828	3	1154.21	3460.6	0.547847	72.7556	8548	8548	MS2	25/172	Sample.raw
	High	eDkSPsEESAPTTSPESVSGSVPSSGSSGR	K7ESE3	4	1	HCD	N-Term(TMT6plex), K3(TMT6plex), S6(Phospho)	4.10166	3.71959		4	21579	Redundant	Not Used	0.60423	1.48129	1.08558	3	1154.21	3460.6	0.865315	69.2881	8076	8076	MS2	29/172	Sample.raw
	High	eDkSPSEEsAPTTSPESVSGSVPSSGSSGR	K7ESE3	4	1	HCD	N-Term(TMT6plex), K3(TMT6plex), S9(Phospho)	1	3.69222		3	21398	Redundant	Not Used	0.642286	1.38063	1.19548	3	1154.21	3460.61	3.29923	67.7527	7877	7877	MS2	31/172	Sample.raw
	High	eDksPSEESAPTTSPESVSGSVPSSGSSGR	K7ESE3	4	1	HCD	N-Term(TMT6plex), K3(TMT6plex), S4(Phospho)	1	3.67385		5	21579	Redundant	Not Used	0.60423	1.48129	1.08558	3	1154.21	3460.6	0.865315	69.2881	8076	8076	MS2	29/172	Sample.raw
	High	eDkSPSEESAPTTsPESVSGSVPSSGSSGR	K7ESE3	4	1	HCD	N-Term(TMT6plex), K3(TMT6plex), S14(Phospho)	10.6172	3.62955		6	21579	Redundant	Not Used	0.60423	1.48129	1.08558	3	1154.21	3460.6	0.865315	69.2881	8076	8076	MS2	28/172	Sample.raw
	High	eDksPSEESAPTTsPESVSGSVPSSGSSGR	K7ESE3	4	1	HCD	N-Term(TMT6plex), K3(TMT6plex), S4(Phospho), S14(Phospho)	11.1017	3.62316	0.00276243	1	22364	Unique	Used	0.607708	1.33201	1.25623	3	1180.86	3540.57	0.701533	75.5752	8940	8940	MS2	34/228	Sample.raw
	High	eDkSPSEESAPTTsPESVSGSVPSSGSSGR	K7ESE3	4	1	HCD	N-Term(TMT6plex), K3(TMT6plex), S14(Phospho)	5.94715	3.61928		6	22008	Redundant	Not Used	1.04011	2.39957	1.86828	3	1154.21	3460.6	0.547847	72.7556	8548	8548	MS2	24/172	Sample.raw
	High	eDksPSEESAPtTSPESVSGSVPSSGSSGR	K7ESE3	4	1	HCD	N-Term(TMT6plex), K3(TMT6plex), S4(Phospho), T12(Phospho)	11.1017	3.61432		2	22364	Redundant	Not Used	0.607708	1.33201	1.25623	3	1180.86	3540.57	0.701533	75.5752	8940	8940	MS2	34/228	Sample.raw
	High	eDksPSEESAPTtSPESVSGSVPSSGSSGR	K7ESE3	4	1	HCD	N-Term(TMT6plex), K3(TMT6plex), S4(Phospho), T13(Phospho)	11.1017	3.60986		3	22364	Redundant	Not Used	0.607708	1.33201	1.25623	3	1180.86	3540.57	0.701533	75.5752	8940	8940	MS2	33/228	Sample.raw
	High	eDksPSEESAPTTSPEsVSGSVPSSGSSGR	K7ESE3	4	1	HCD	N-Term(TMT6plex), K3(TMT6plex), S4(Phospho), S17(Phospho)	1	3.5828		4	22364	Redundant	Not Used	0.607708	1.33201	1.25623	3	1180.86	3540.57	0.701533	75.5752	8940	8940	MS2	32/228	Sample.raw
	High	eDksPSEEsAPTTSPESVSGSVPSSGSSGR	K7ESE3	4	1	HCD	N-Term(TMT6plex), K3(TMT6plex), S4(Phospho), S9(Phospho)	11.1017	3.57667		5	22364	Redundant	Not Used	0.607708	1.33201	1.25623	3	1180.86	3540.57	0.701533	75.5752	8940	8940	MS2	34/228	Sample.raw
	High	eDkSPSEESAPtTSPESVSGSVPSSGSSGR	K7ESE3	4	1	HCD	N-Term(TMT6plex), K3(TMT6plex), T12(Phospho)	1	3.51698		4	21398	Redundant	Not Used	0.642286	1.38063	1.19548	3	1154.21	3460.61	3.29923	67.7527	7877	7877	MS2	30/172	Sample.raw
	High	eDkSPsEESAPTTSPESVSGSVPSSGSSGR	K7ESE3	4	1	HCD	N-Term(TMT6plex), K3(TMT6plex), S6(Phospho)	3.06485	3.50903	0.014245	1	21652	Unique	Used	0.544651	1.23564	1.20614	3	1154.21	3460.6	0.547847	69.9052	8157	8157	MS2	32/172	Sample.raw
	High	eDkSPSEESAPTtSPESVSGSVPSSGSSGR	K7ESE3	4	1	HCD	N-Term(TMT6plex), K3(TMT6plex), T13(Phospho)	1	3.50516		5	21398	Redundant	Not Used	0.642286	1.38063	1.19548	3	1154.21	3460.61	3.29923	67.7527	7877	7877	MS2	29/172	Sample.raw
	High	eDkSPsEESAPTTsPESVSGSVPSSGSSGR	K7ESE3	4	1	HCD	N-Term(TMT6plex), K3(TMT6plex), S6(Phospho), S14(Phospho)	11.1017	3.5038		6	22364	Redundant	Not Used	0.607708	1.33201	1.25623	3	1180.86	3540.57	0.701533	75.5752	8940	8940	MS2	33/228	Sample.raw
	Medium	eDkSPsEESAPTTSPEsVSGSVPSSGSSGR	K7ESE3	4	1	HCD	N-Term(TMT6plex), K3(TMT6plex), S6(Phospho), S17(Phospho)	1	3.46409		7	22364	Redundant	Not Used	0.607708	1.33201	1.25623	3	1180.86	3540.57	0.701533	75.5752	8940	8940	MS2	31/228	Sample.raw
	Medium	eDksPSEESAPTTSPESVSGSVPSSGSSGR	K7ESE3	4	1	HCD	N-Term(TMT6plex), K3(TMT6plex), S4(Phospho)	3.06485	3.45961		2	21652	Redundant	Not Used	0.544651	1.23564	1.20614	3	1154.21	3460.6	0.547847	69.9052	8157	8157	MS2	33/172	Sample.raw
	Medium	eDkSPSEEsAPTTSPESVSGSVPSSGSSGR	K7ESE3	4	1	HCD	N-Term(TMT6plex), K3(TMT6plex), S9(Phospho)	3.06485	3.43102		3	21652	Redundant	Not Used	0.544651	1.23564	1.20614	3	1154.21	3460.6	0.547847	69.9052	8157	8157	MS2	33/172	Sample.raw
	Medium	eDkSPSEESAPTTSPEsVSGSVPSSGSSGR	K7ESE3	4	1	HCD	N-Term(TMT6plex), K3(TMT6plex), S17(Phospho)	1	3.39544		6	21398	Redundant	Not Used	0.642286	1.38063	1.19548	3	1154.21	3460.61	3.29923	67.7527	7877	7877	MS2	29/172	Sample.raw
	Medium	eDkSPSEESAPtTSPESVSGSVPSSGSSGR	K7ESE3	4	1	HCD	N-Term(TMT6plex), K3(TMT6plex), T12(Phospho)	3.06485	3.38387		4	21652	Redundant	Not Used	0.544651	1.23564	1.20614	3	1154.21	3460.6	0.547847	69.9052	8157	8157	MS2	32/172	Sample.raw
	Medium	eDkSPSEESAPTtSPESVSGSVPSSGSSGR	K7ESE3	4	1	HCD	N-Term(TMT6plex), K3(TMT6plex), T13(Phospho)	3.06485	3.37071		5	21652	Redundant	Not Used	0.544651	1.23564	1.20614	3	1154.21	3460.6	0.547847	69.9052	8157	8157	MS2	31/172	Sample.raw
	Medium	eDkSPSEEsAPTTsPESVSGSVPSSGSSGR	K7ESE3	4	1	HCD	N-Term(TMT6plex), K3(TMT6plex), S9(Phospho), S14(Phospho)	11.1017	3.34625		8	22364	Redundant	Not Used	0.607708	1.33201	1.25623	3	1180.86	3540.57	0.701533	75.5752	8940	8940	MS2	29/228	Sample.raw
	Medium	eDkSPSEESAPTTsPESVSGSVPSSGSSGR	K7ESE3	4	1	HCD	N-Term(TMT6plex), K3(TMT6plex), S14(Phospho)	1	3.32617		7	21398	Redundant	Not Used	0.642286	1.38063	1.19548	3	1154.21	3460.61	3.29923	67.7527	7877	7877	MS2	28/172	Sample.raw
	Medium	eDkSPsEESAPtTSPESVSGSVPSSGSSGR	K7ESE3	4	1	HCD	N-Term(TMT6plex), K3(TMT6plex), S6(Phospho), T12(Phospho)	11.1017	3.29683		9	22364	Redundant	Not Used	0.607708	1.33201	1.25623	3	1180.86	3540.57	0.701533	75.5752	8940	8940	MS2	33/228	Sample.raw
	Medium	eDkSPsEESAPTtSPESVSGSVPSSGSSGR	K7ESE3	4	1	HCD	N-Term(TMT6plex), K3(TMT6plex), S6(Phospho), T13(Phospho)	11.1017	3.29237		10	22364	Redundant	Not Used	0.607708	1.33201	1.25623	3	1180.86	3540.57	0.701533	75.5752	8940	8940	MS2	32/228	Sample.raw
	Medium	eDkSPSEESAPTTSPEsVSGSVPSSGSSGR	K7ESE3	4	1	HCD	N-Term(TMT6plex), K3(TMT6plex), S17(Phospho)	1	3.28188		7	21579	Redundant	Not Used	0.60423	1.48129	1.08558	3	1154.21	3460.6	0.865315	69.2881	8076	8076	MS2	29/172	Sample.raw
	Medium	eDkSPSEESAPTTsPESVSGSVPSSGSSGR	K7ESE3	4	1	HCD	N-Term(TMT6plex), K3(TMT6plex), S14(Phospho)	9.55911	3.1892		6	21652	Redundant	Not Used	0.544651	1.23564	1.20614	3	1154.21	3460.6	0.547847	69.9052	8157	8157	MS2	30/172	Sample.raw
	Medium	eDkSPSEESAPTTSPEsVSGSVPSSGSSGR	K7ESE3	4	1	HCD	N-Term(TMT6plex), K3(TMT6plex), S17(Phospho)	1	3.09243		7	22008	Redundant	Not Used	1.04011	2.39957	1.86828	3	1154.21	3460.6	0.547847	72.7556	8548	8548	MS2	24/172	Sample.raw
	Medium	eDkSPSEESAPTTSPEsVSGSVPSSGSSGR	K7ESE3	4	1	HCD	N-Term(TMT6plex), K3(TMT6plex), S17(Phospho)	1	2.9294		7	21652	Redundant	Not Used	0.544651	1.23564	1.20614	3	1154.21	3460.6	0.547847	69.9052	8157	8157	MS2	30/172	Sample.raw
	Medium	eDkSPSEESAPTTSPESVsGSVPSSGSSGR	K7ESE3	4	1	HCD	N-Term(TMT6plex), K3(TMT6plex), S19(Phospho)	1	2.84966		8	21579	Redundant	Not Used	0.60423	1.48129	1.08558	3	1154.21	3460.6	0.865315	69.2881	8076	8076	MS2	27/172	Sample.raw
Q8IAW1	3.03	3	2	958	117.009	9.17334	18.6691	46.2028	2	164.558	27.8657	2	193.52	33.3862	2	121.647	RNA binding protein, putative OS=Plasmodium falciparum (isolate 3D7) GN=PF08_0086 PE=4 SV=1 - [Q8IAW1_PLAF7]
	Confidence Icon	Sequence	Protein Accessions	# Proteins	# Protein Groups	Activation Type	Modifications	Probability	XCorr	Δ Score	Rank	QuanResultID	Quan Info	Quan Usage	129/128	130/127	131/126	Charge	m/z [Da]	MH+ [Da]	ΔM [ppm]	RT [min]	First Scan	Last Scan	MS Order	Ions Matched	Spectrum File	Annotation
	High	aksVEDNLDEEYDVGk	Q8IAW1	1	1	HCD	N-Term(TMT6plex), K2(TMT6plex), S3(Phospho), K16(TMT6plex)	27.3182	4.24157	1	1	24035	Unique	Used	100	64.6541	63.4925	3	860.102	2578.29	0.592785	90.6231	10779	10779	MS2	32/88	Sample.raw
	High	kQNEDEIsNYENk	Q8IAW1	1	1	HCD	N-Term(TMT6plex), K1(TMT6plex), S8(Phospho), K13(TMT6plex)	9.38545	4.21747	0.101896	1	21804	Unique	Used	21.347	12.01	17.5554	3	793.399	2378.18	-0.319304	71.1389	8324	8324	MS2	23/70	Sample.raw
	High	kQNEDEISNyENk	Q8IAW1	1	1	HCD	N-Term(TMT6plex), K1(TMT6plex), Y10(Phospho), K13(TMT6plex)	2.66691	3.7936		2	21804	Redundant	Not Used	21.347	12.01	17.5554	3	793.399	2378.18	-0.319304	71.1389	8324	8324	MS2	22/70	Sample.raw
Q8I5I8	13.24	4	2	204	23.6173	4.52588	18.4281	36.8862	2	281.123	40.6313	3	222.429	64.4459	3	72.6978	Glideosome-associated protein 45 OS=Plasmodium falciparum (isolate 3D7) GN=GAP45 PE=4 SV=1 - [Q8I5I8_PLAF7]
	Confidence Icon	Sequence	Protein Accessions	# Proteins	# Protein Groups	Activation Type	Modifications	Probability	XCorr	Δ Score	Rank	QuanResultID	Quan Info	Quan Usage	129/128	130/127	131/126	Charge	m/z [Da]	MH+ [Da]	ΔM [ppm]	RT [min]	First Scan	Last Scan	MS Order	Ions Matched	Spectrum File	Annotation
	Medium	eEIDYATQENksFEEk	Q8I5I8	1	1	HCD	N-Term(TMT6plex), K11(TMT6plex), S12(Phospho), K16(TMT6plex)	55.7373	3.11964	1	1	23707	Unique	Used	100	40.6313	64.4459	3	909.785	2727.34	1.29833	87.2494	10417	10417	MS2	21/88	Sample.raw
	Medium	sNsDIYSESQk	Q8I5I8	1	1	HCD	N-Term(TMT6plex), S3(Phospho), K11(TMT6plex)	24.6022	2.63472	0.0380228	1	21558	Unique	Used	13.6059	11.2278	10.0695	2	898.43	1795.85	0.834502	69.1331	8053	8053	MS2	14/29	Sample.raw
	Medium	sNSDIySESQk	Q8I5I8	1	1	HCD	N-Term(TMT6plex), Y6(Phospho), K11(TMT6plex)	24.6022	2.53096		2	21558	Redundant	Not Used	13.6059	11.2278	10.0695	2	898.43	1795.85	0.834502	69.1331	8053	8053	MS2	11/29	Sample.raw
	Medium	eEIDYATQENksFEEk	Q8I5I8	1	1	HCD	N-Term(TMT6plex), K11(TMT6plex), S12(Phospho), K16(TMT6plex)	25.1637	2.37725	1	1	23712	Unique	Used		100	100	2	1364.18	2727.35	3.29499	87.3064	10423	10423	MS2	12/44	Sample.raw
A8K8G0	9.62	5	1	208	22.95	4.55127	18.2776	0.704234	5	17.3641	1.52641	5	4.26577	1.14344	5	10.0492	Hepatoma-derived growth factor OS=Homo sapiens GN=HDGF PE=2 SV=1 - [A8K8G0_HUMAN]
	Confidence Icon	Sequence	Protein Accessions	# Proteins	# Protein Groups	Activation Type	Modifications	Probability	XCorr	Δ Score	Rank	QuanResultID	Quan Info	Quan Usage	129/128	130/127	131/126	Charge	m/z [Da]	MH+ [Da]	ΔM [ppm]	RT [min]	First Scan	Last Scan	MS Order	Ions Matched	Spectrum File	Annotation
	High	gNAEGssDEEGkLVIDEPAk	A8K8G0	8	1	HCD	N-Term(TMT6plex), S6(Phospho), S7(Phospho), K12(TMT6plex), K20(TMT6plex)	61.919	4.37508	1	1	24911	Unique	Used	0.704234	1.48598	1.10445	3	964.802	2892.39	0.637769	98.2893	11742	11742	MS2	28/148	Sample.raw
	High	gNAEGssDEEGkLVIDEPAk	A8K8G0	8	1	HCD	N-Term(TMT6plex), S6(Phospho), S7(Phospho), K12(TMT6plex), K20(TMT6plex)	49.9105	4.15247	1	1	24896	Unique	Used	0.627691	1.48314	1.06868	3	964.802	2892.39	1.39744	98.156	11726	11726	MS2	25/148	Sample.raw
	High	gNAEGssDEEGkLVIDEPAk	A8K8G0	8	1	HCD	N-Term(TMT6plex), S6(Phospho), S7(Phospho), K12(TMT6plex), K20(TMT6plex)	48.9873	3.62287	1	1	24833	Unique	Used	1.24657	1.88401	1.39793	3	964.802	2892.39	1.39744	97.5735	11657	11657	MS2	24/148	Sample.raw
	Medium	gNAEGssDEEGkLVIDEPAk	A8K8G0	8	1	HCD	N-Term(TMT6plex), S6(Phospho), S7(Phospho), K12(TMT6plex), K20(TMT6plex)	50.71	3.28051	1	1	24855	Unique	Used	0.626946	1.52641	1.14344	3	964.802	2892.39	0.701075	97.7969	11681	11681	MS2	23/148	Sample.raw
	Medium	gNAEGssDEEGkLVIDEPAk	A8K8G0	8	1	HCD	N-Term(TMT6plex), S6(Phospho), S7(Phospho), K12(TMT6plex), K20(TMT6plex)	51.0785	2.84663	1	1	24830	Unique	Used	1.53471	2.03198	1.69177	3	964.802	2892.39	0.637769	97.5357	11653	11653	MS2	23/148	Sample.raw
Q8IKS5	4.59	6	3	610	69.4843	9.20264	17.9832	10.5898	5	42.5299	9.44522	5	85.1006	9.05509	5	64.0169	Putative uncharacterized protein OS=Plasmodium falciparum (isolate 3D7) GN=PF14_0527 PE=4 SV=1 - [Q8IKS5_PLAF7]
	Confidence Icon	Sequence	Protein Accessions	# Proteins	# Protein Groups	Activation Type	Modifications	Probability	XCorr	Δ Score	Rank	QuanResultID	Quan Info	Quan Usage	129/128	130/127	131/126	Charge	m/z [Da]	MH+ [Da]	ΔM [ppm]	RT [min]	First Scan	Last Scan	MS Order	Ions Matched	Spectrum File	Annotation
	High	hYNNIsNTk	Q8IKS5	1	1	HCD	N-Term(TMT6plex), S6(Phospho), K9(TMT6plex)	36.8374	3.64708	0.0958904	1	17725	Unique	Used	97.1829	35.6414	42.4338	2	814.913	1628.82	-0.109664	38.3951	3837	3837	MS2	16/23	Sample.raw
	High	hYNNISNtk	Q8IKS5	1	1	HCD	N-Term(TMT6plex), T8(Phospho), K9(TMT6plex)	12.317	3.30192		2	17725	Redundant	Not Used	97.1829	35.6414	42.4338	2	814.913	1628.82	-0.109664	38.3951	3837	3837	MS2	16/23	Sample.raw
	Medium	nHtVsLcNIAk	Q8IKS5	1	1	HCD	N-Term(TMT6plex), T3(Phospho), S5(Phospho), C7(Carbamidomethyl), K11(TMT6plex)	1.4115	3.29602	1	1	23428	Unique	Used	5.93196	2.88365	3.79196	3	625.639	1874.9	1.38291	84.4374	10110	10110	MS2	25/76	Sample.raw
	Medium	nHtVsLcNIAk	Q8IKS5	1	1	HCD	N-Term(TMT6plex), T3(Phospho), S5(Phospho), C7(Carbamidomethyl), K11(TMT6plex)	7.04119	3.12234	1	1	23433	Unique	Used	10.4568	5.74125	6.09847	3	625.638	1874.9	0.0156471	84.4888	10116	10116	MS2	24/76	Sample.raw
	Medium	hYNNIsNTk	Q8IKS5	1	1	HCD	N-Term(TMT6plex), S6(Phospho), K9(TMT6plex)	37.5221	2.79275	1	1	17720	Unique	Used	10.5898	9.44522	9.05509	3	543.612	1628.82	0.556576	38.3461	3831	3831	MS2	15/46	Sample.raw
	Medium	kDsFLDNR	Q8IKS5	1	1	HCD	N-Term(TMT6plex), K1(TMT6plex), S3(Phospho)	5.81675	2.46368	1	1	21641	Unique	Used	13.9421	12.6023	13.1208	2	766.898	1532.79	0.189867	69.8298	8145	8145	MS2	12/20	Sample.raw
O77389	4.85	3	1	309	34.4357	8.49951	17.3706	21.4321	3	126.933	7.24488	3	47.6215	15.8051	3	34.4873	Formate-nitrate transporter, putative OS=Plasmodium falciparum (isolate 3D7) GN=PFC0725c PE=4 SV=2 - [O77389_PLAF7]
	Confidence Icon	Sequence	Protein Accessions	# Proteins	# Protein Groups	Activation Type	Modifications	Probability	XCorr	Δ Score	Rank	QuanResultID	Quan Info	Quan Usage	129/128	130/127	131/126	Charge	m/z [Da]	MH+ [Da]	ΔM [ppm]	RT [min]	First Scan	Last Scan	MS Order	Ions Matched	Spectrum File	Annotation
	Medium	dNNDAQmksLsIELR	O77389	1	1	HCD	N-Term(TMT6plex), M7(Oxidation), K8(TMT6plex), S9(Phospho), S11(Phospho)	36.2843	2.85853	1	1	24462	Unique	Used	11.0684	5.34071	8.17881	3	790.039	2368.1	-0.358848	94.2994	11248	11248	MS2	17/108	Sample.raw
	Medium	dNNDAQmksLsIELR	O77389	1	1	HCD	N-Term(TMT6plex), M7(Oxidation), K8(TMT6plex), S9(Phospho), S11(Phospho)	36.0902	2.82234	1	1	24240	Unique	Used	21.4321	7.24488	15.8051	3	790.039	2368.1	0.182403	92.4298	11004	11004	MS2	21/108	Sample.raw
	Medium	dNNDAQmksLsIELR	O77389	1	1	HCD	N-Term(TMT6plex), M7(Oxidation), K8(TMT6plex), S9(Phospho), S11(Phospho)	59.2532	2.6452	1	1	24282	Unique	Used	51.5346	13.0723	19.8151	2	1184.56	2368.1	0.987071	92.7658	11050	11050	MS2	11/54	Sample.raw
C6KT20	2.52	4	2	795	92.6971	6.84424	17.2831	87.3866	4	20.191	22.7848	4	34.4282	31.0047	4	1.43317	Putative uncharacterized protein OS=Plasmodium falciparum (isolate 3D7) GN=PFF0870w PE=4 SV=1 - [C6KT20_PLAF7]
	Confidence Icon	Sequence	Protein Accessions	# Proteins	# Protein Groups	Activation Type	Modifications	Probability	XCorr	Δ Score	Rank	QuanResultID	Quan Info	Quan Usage	129/128	130/127	131/126	Charge	m/z [Da]	MH+ [Da]	ΔM [ppm]	RT [min]	First Scan	Last Scan	MS Order	Ions Matched	Spectrum File	Annotation
	High	nIsQItIktNDDEk	C6KT20	1	1	HCD	N-Term(TMT6plex), S3(Phospho), T6(Phospho), K8(TMT6plex), T9(Phospho), K14(TMT6plex)	6.61905	3.58361	1	1	25545	Unique	Used	76.3642	25.7623	31.5156	3	849.411	2546.22	0.354971	103.998	12440	12440	MS2	31/124	Sample.raw
	Medium	nIsQItIktNDDEk	C6KT20	1	1	HCD	N-Term(TMT6plex), S3(Phospho), T6(Phospho), K8(TMT6plex), T9(Phospho), K14(TMT6plex)	23.4535	2.98758	1	1	25670	Unique	Used	100	16.4024	30.9122	3	849.411	2546.22	1.00218	105.071	12577	12577	MS2	26/124	Sample.raw
	Medium	nIsQItIktNDDEk	C6KT20	1	1	HCD	N-Term(TMT6plex), S3(Phospho), T6(Phospho), K8(TMT6plex), T9(Phospho), K14(TMT6plex)	8.64571	2.9605	1	1	25605	Unique	Used	100	39.1445	31.0976	3	849.409	2546.21	-1.01137	104.531	12506	12506	MS2	27/124	Sample.raw
	Medium	sLILEk	C6KT20	1	1	HCD	N-Term(TMT6plex), S1(Phospho), K6(TMT6plex)	1.88573	2.34461	1	1	24528	Unique	Used	53.6025	20.1514	24.4358	2	620.87	1240.73	0.79742	94.8865	11321	11321	MS2	13/20	Sample.raw
Q7Z5Y0	4.87	12	1	349	39.1948	7.43018	16.586	0.61887	3	8.92443	1.45941	3	5.64959	1.24068	3	3.34473	EIF4B protein (Fragment) OS=Homo sapiens GN=EIF4B PE=2 SV=1 - [Q7Z5Y0_HUMAN]
	Confidence Icon	Sequence	Protein Accessions	# Proteins	# Protein Groups	Activation Type	Modifications	Probability	XCorr	Δ Score	Rank	QuanResultID	Quan Info	Quan Usage	129/128	130/127	131/126	Charge	m/z [Da]	MH+ [Da]	ΔM [ppm]	RT [min]	First Scan	Last Scan	MS Order	Ions Matched	Spectrum File	Annotation
	High	sQSSDTEQQsPTSGGGk	Q7Z5Y0	7	1	HCD	N-Term(TMT6plex), S10(Phospho), K17(TMT6plex)	77.5832	3.36147	0.0922619	1	17022	Unique	Used	0.66058	1.45941	1.26898	2	1110.02	2219.03	1.325	32.9793	3063	3063	MS2	15/47	Sample.raw
	High	sQSSDTEQQSPtSGGGk	Q7Z5Y0	7	1	HCD	N-Term(TMT6plex), T12(Phospho), K17(TMT6plex)	51.1143	3.05159		2	17022	Redundant	Not Used	0.66058	1.45941	1.26898	2	1110.02	2219.03	1.325	32.9793	3063	3063	MS2	16/47	Sample.raw
	High	sQSSDTEQQsPTSGGGk	Q7Z5Y0	7	1	HCD	N-Term(TMT6plex), S10(Phospho), K17(TMT6plex)	58.0745	2.95243	0.105085	1	17001	Unique	Used	0.61887	1.25765	1.18211	2	1110.02	2219.02	0.884912	32.8017	3040	3040	MS2	15/47	Sample.raw
	High	sQSSDTEQQSPTsGGGk	Q7Z5Y0	7	1	HCD	N-Term(TMT6plex), S13(Phospho), K17(TMT6plex)	39.6489	2.84113		3	17022	Redundant	Not Used	0.66058	1.45941	1.26898	2	1110.02	2219.03	1.325	32.9793	3063	3063	MS2	16/47	Sample.raw
	High	sQSSDtEQQSPTSGGGk	Q7Z5Y0	7	1	HCD	N-Term(TMT6plex), T6(Phospho), K17(TMT6plex)	51.1143	2.74843		4	17022	Redundant	Not Used	0.66058	1.45941	1.26898	2	1110.02	2219.03	1.325	32.9793	3063	3063	MS2	13/47	Sample.raw
	Medium	sQSSDTEQQSPtSGGGk	Q7Z5Y0	7	1	HCD	N-Term(TMT6plex), T12(Phospho), K17(TMT6plex)	34.8432	2.64333		2	17001	Redundant	Not Used	0.61887	1.25765	1.18211	2	1110.02	2219.02	0.884912	32.8017	3040	3040	MS2	14/47	Sample.raw
	Medium	sQSSDTEQQSPTsGGGk	Q7Z5Y0	7	1	HCD	N-Term(TMT6plex), S13(Phospho), K17(TMT6plex)	15.607	2.57946		3	17001	Redundant	Not Used	0.61887	1.25765	1.18211	2	1110.02	2219.02	0.884912	32.8017	3040	3040	MS2	14/47	Sample.raw
	Medium	sQSSDtEQQSPTSGGGk	Q7Z5Y0	7	1	HCD	N-Term(TMT6plex), T6(Phospho), K17(TMT6plex)	34.8432	2.4941		4	17001	Redundant	Not Used	0.61887	1.25765	1.18211	2	1110.02	2219.02	0.884912	32.8017	3040	3040	MS2	14/47	Sample.raw
	Medium	sQSsDTEQQSPTSGGGk	Q7Z5Y0	7	1	HCD	N-Term(TMT6plex), S4(Phospho), K17(TMT6plex)	31.2188	2.45684	0.0162602	1	17542	Unique	Used	0.582786	1.51605	1.24068	2	1110.02	2219.02	0.224783	36.9901	3635	3635	MS2	13/47	Sample.raw
	Medium	sQSSDtEQQSPTSGGGk	Q7Z5Y0	7	1	HCD	N-Term(TMT6plex), T6(Phospho), K17(TMT6plex)	54.087	2.42457		2	17542	Redundant	Not Used	0.582786	1.51605	1.24068	2	1110.02	2219.02	0.224783	36.9901	3635	3635	MS2	12/47	Sample.raw
	Medium	sQSsDTEQQSPTSGGGk	Q7Z5Y0	7	1	HCD	N-Term(TMT6plex), S4(Phospho), K17(TMT6plex)	29.2181	2.35014		5	17022	Redundant	Not Used	0.66058	1.45941	1.26898	2	1110.02	2219.03	1.325	32.9793	3063	3063	MS2	13/47	Sample.raw
	Medium	sQsSDTEQQSPTSGGGk	Q7Z5Y0	7	1	HCD	N-Term(TMT6plex), S3(Phospho), K17(TMT6plex)	31.2188	2.29562		3	17542	Redundant	Not Used	0.582786	1.51605	1.24068	2	1110.02	2219.02	0.224783	36.9901	3635	3635	MS2	12/47	Sample.raw
Q8ILW8	4.44	7	1	496	57.206	6.12549	16.532	25.572	4	25.9964	22.3284	4	28.6542	17.5166	4	19.7255	Deoxyhypusine synthase OS=Plasmodium falciparum (isolate 3D7) GN=PF14_0125 PE=4 SV=1 - [Q8ILW8_PLAF7]
	Confidence Icon	Sequence	Protein Accessions	# Proteins	# Protein Groups	Activation Type	Modifications	Probability	XCorr	Δ Score	Rank	QuanResultID	Quan Info	Quan Usage	129/128	130/127	131/126	Charge	m/z [Da]	MH+ [Da]	ΔM [ppm]	RT [min]	First Scan	Last Scan	MS Order	Ions Matched	Spectrum File	Annotation
	High	iRsDDEcDADSHNEGDNIEDAk	Q8ILW8	1	1	HCD	N-Term(TMT6plex), S3(Phospho), C7(Carbamidomethyl), K22(TMT6plex)	1.46545	4.51937	0.205752	1	20824	Unique	Used	22.6289	5.60543	15.2929	4	761.58	3043.3	0.0837058	62.8873	7246	7246	MS2	43/186	Sample.raw
	High	iRsDDEcDADSHNEGDNIEDAk	Q8ILW8	1	1	HCD	N-Term(TMT6plex), S3(Phospho), C7(Carbamidomethyl), K22(TMT6plex)	11.1806	4.21417	0.0688836	1	20826	Unique	Used	28.898	23.6848	19.9045	3	1015.1	3043.3	-0.192654	62.9003	7248	7248	MS2	31/124	Sample.raw
	High	iRSDDEcDADsHNEGDNIEDAk	Q8ILW8	1	1	HCD	N-Term(TMT6plex), C7(Carbamidomethyl), S11(Phospho), K22(TMT6plex)	35.5842	4.18648	0.0548926	1	20834	Unique	Used	20.4668	21.0497	15.4151	3	1015.1	3043.3	0.46918	62.9713	7257	7257	MS2	27/124	Sample.raw
	High	iRsDDEcDADSHNEGDNIEDAk	Q8ILW8	1	1	HCD	N-Term(TMT6plex), S3(Phospho), C7(Carbamidomethyl), K22(TMT6plex)	25.8321	3.96011		2	20834	Redundant	Not Used	20.4668	21.0497	15.4151	3	1015.1	3043.3	0.46918	62.9713	7257	7257	MS2	32/124	Sample.raw
	High	iRSDDEcDADsHNEGDNIEDAk	Q8ILW8	1	1	HCD	N-Term(TMT6plex), C7(Carbamidomethyl), S11(Phospho), K22(TMT6plex)	19.2336	3.92449		2	20826	Redundant	Not Used	28.898	23.6848	19.9045	3	1015.1	3043.3	-0.192654	62.9003	7248	7248	MS2	27/124	Sample.raw
	High	iRsDDEcDADsHNEGDNIEDAk	Q8ILW8	1	1	HCD	N-Term(TMT6plex), S3(Phospho), C7(Carbamidomethyl), S11(Phospho), K22(TMT6plex)	21.6178	3.61194	1	1	21846	Unique	Used	56.9247	30.748	42.5235	3	1041.76	3123.26	-0.761617	71.4717	8370	8370	MS2	31/164	Sample.raw
	High	iRSDDEcDADsHNEGDNIEDAk	Q8ILW8	1	1	HCD	N-Term(TMT6plex), C7(Carbamidomethyl), S11(Phospho), K22(TMT6plex)	1.46545	3.58716		2	20824	Redundant	Not Used	22.6289	5.60543	15.2929	4	761.58	3043.3	0.0837058	62.8873	7246	7246	MS2	30/186	Sample.raw
B4DF70	23.5	5	5	183	20.0946	8.77783	16.3751	0.792573	5	47.6172	1.41621	5	12.1005	1.13308	5	23.4693	cDNA FLJ60461, highly similar to Peroxiredoxin-2 (EC 1.11.1.15) OS=Homo sapiens PE=2 SV=1 - [B4DF70_HUMAN]
	Confidence Icon	Sequence	Protein Accessions	# Proteins	# Protein Groups	Activation Type	Modifications	Probability	XCorr	Δ Score	Rank	QuanResultID	Quan Info	Quan Usage	129/128	130/127	131/126	Charge	m/z [Da]	MH+ [Da]	ΔM [ppm]	RT [min]	First Scan	Last Scan	MS Order	Ions Matched	Spectrum File	Annotation
	High	lSEDYGVLk	B4DF70	3	1	HCD	N-Term(TMT6plex), K9(TMT6plex)	33.9861	3.75004	1	1	23995	Unique	Used	0.59414	1.36443	0.96924	2	741.434	1481.86	-0.566806	90.2412	10735	10735	MS2	15/16	Sample.raw
	High	qITVNDLPVGR	B4DF70	4	1	HCD	N-Term(TMT6plex)	32.633	3.50743	1	1	23504	Unique	Used	1.07513	1.70273	1.37095	2	720.922	1440.84	0.0517561	85.0736	10194	10194	MS2	17/20	Sample.raw
	High	tDEGIAYR	B4DF70	2	1	HCD	N-Term(TMT6plex)	34.2501	3.22091	1	1	18185	Unique	Used	1.27657	1.72093	1.34444	2	577.307	1153.61	1.3104	41.726	4343	4343	MS2	14/14	Sample.raw
	High	gLFIIDGk	B4DF70	2	1	HCD	N-Term(TMT6plex), K8(TMT6plex)	28.5067	3.01527	1	1	25465	Unique	Used	0.571119	1.41621	1.13308	2	660.919	1320.83	0.704423	103.274	12352	12352	MS2	13/14	Sample.raw
	High	sVDEALR	B4DF70	2	1	HCD	N-Term(TMT6plex)	20.3075	2.88144	1	1	18177	Unique	Used	0.792573	1.3056	0.9947	2	509.791	1018.57	1.04163	41.6683	4334	4334	MS2	12/12	Sample.raw
Q7KQK0	3.17	2	1	441	50.801	7.40088	16.259	86.9644	1		30.1455	1		42.1463	1		CAMP-dependent protein kinase regulatory subunit, putative OS=Plasmodium falciparum (isolate 3D7) GN=PKAr PE=4 SV=1 - [Q7KQK0_PLAF7]
	Confidence Icon	Sequence	Protein Accessions	# Proteins	# Protein Groups	Activation Type	Modifications	Probability	XCorr	Δ Score	Rank	QuanResultID	Quan Info	Quan Usage	129/128	130/127	131/126	Charge	m/z [Da]	MH+ [Da]	ΔM [ppm]	RT [min]	First Scan	Last Scan	MS Order	Ions Matched	Spectrum File	Annotation
	Medium	rLsVSAEAYGDWNk	Q7KQK0	1	1	HCD	N-Term(TMT6plex), S3(Phospho), K14(TMT6plex)	6.07403	3.18845	0.112853	1	24404	Unique	Used	86.9644	30.1455	42.1463	3	712.029	2134.07	-0.164957	93.811	11185	11185	MS2	28/76	Sample.raw
	Medium	rLSVsAEAYGDWNk	Q7KQK0	1	1	HCD	N-Term(TMT6plex), S5(Phospho), K14(TMT6plex)	1	2.82582		2	24404	Redundant	Not Used	86.9644	30.1455	42.1463	3	712.029	2134.07	-0.164957	93.811	11185	11185	MS2	24/76	Sample.raw
Q8IIV1	7.69	4	2	117	13.1171	10.2573	15.5991	100	3	0	51.8241	3	125.896	90.6638	3	14.6083	Histone H2B OS=Plasmodium falciparum (isolate 3D7) GN=PF11_0062 PE=3 SV=1 - [Q8IIV1_PLAF7]
	Confidence Icon	Sequence	Protein Accessions	# Proteins	# Protein Groups	Activation Type	Modifications	Probability	XCorr	Δ Score	Rank	QuanResultID	Quan Info	Quan Usage	129/128	130/127	131/126	Charge	m/z [Da]	MH+ [Da]	ΔM [ppm]	RT [min]	First Scan	Last Scan	MS Order	Ions Matched	Spectrum File	Annotation
	High	kTGtGPDGk	Q8IIV1	1	1	HCD	N-Term(TMT6plex), K1(TMT6plex), T4(Phospho), K9(TMT6plex)	7.88933	3.15281	0.234921	1	17160	Unique	Used	100	100	100	2	814.456	1627.9	1.19551	34.0237	3215	3215	MS2	14/23	Sample.raw
	Medium	kTGtGPDGk	Q8IIV1	1	1	HCD	N-Term(TMT6plex), K1(TMT6plex), T4(Phospho), K9(TMT6plex)	9.53183	3.09346	1	1	17148	Unique	Used	52.9287	23.3299	28.0193	3	543.306	1627.9	0.58736	33.9351	3202	3202	MS2	20/46	Sample.raw
	Medium	ktGTGPDGk	Q8IIV1	1	1	HCD	N-Term(TMT6plex), K1(TMT6plex), T2(Phospho), K9(TMT6plex)	7.88933	2.41036		2	17160	Redundant	Not Used	100	100	100	2	814.456	1627.9	1.19551	34.0237	3215	3215	MS2	13/23	Sample.raw
	Medium	tGtGPDGk	Q8IIV1	1	1	HCD	N-Term(TMT6plex), T3(Phospho), K8(TMT6plex)	9.36504	2.29431	1	1	17093	Unique	Used	100	51.8241	90.6638	2	635.826	1270.64	0.161036	33.5346	3142	3142	MS2	11/20	Sample.raw
C6KTB4	3.51	8	2	997	113.808	7.79639	15.5341	34.4782	3	83.1444	21.5629	3	39.3481	26.9294	3	52.5816	Acetyl-CoA synthetase OS=Plasmodium falciparum (isolate 3D7) GN=PFF1350c PE=4 SV=1 - [C6KTB4_PLAF7]
	Confidence Icon	Sequence	Protein Accessions	# Proteins	# Protein Groups	Activation Type	Modifications	Probability	XCorr	Δ Score	Rank	QuanResultID	Quan Info	Quan Usage	129/128	130/127	131/126	Charge	m/z [Da]	MH+ [Da]	ΔM [ppm]	RT [min]	First Scan	Last Scan	MS Order	Ions Matched	Spectrum File	Annotation
	High	sTHsHQsDHQNDFSLQQEDNNYTk	C6KTB4	1	1	HCD	N-Term(TMT6plex), S4(Phospho), S7(Phospho), K24(TMT6plex)	1	3.8854	0.0385604	1	21459	Unique	Used	34.4782	21.5629	26.9294	4	870.376	3478.48	2.13503	68.2699	7944	7944	MS2	50/270	Sample.raw
	High	stHSHQsDHQNDFSLQQEDNNYTk	C6KTB4	1	1	HCD	N-Term(TMT6plex), T2(Phospho), S7(Phospho), K24(TMT6plex)	1	3.74153		2	21459	Redundant	Not Used	34.4782	21.5629	26.9294	4	870.376	3478.48	2.13503	68.2699	7944	7944	MS2	52/270	Sample.raw
	High	sTHSHQsDHQNDFSLQQEDNNYTk	C6KTB4	1	1	HCD	N-Term(TMT6plex), S1(Phospho), S7(Phospho), K24(TMT6plex)	1	3.63202		3	21459	Redundant	Not Used	34.4782	21.5629	26.9294	4	870.376	3478.48	2.13503	68.2699	7944	7944	MS2	59/342	Sample.raw
	High	sTHsHQSDHQNDFsLQQEDNNYTk	C6KTB4	1	1	HCD	N-Term(TMT6plex), S4(Phospho), S14(Phospho), K24(TMT6plex)	1	3.61835		4	21459	Redundant	Not Used	34.4782	21.5629	26.9294	4	870.376	3478.48	2.13503	68.2699	7944	7944	MS2	40/270	Sample.raw
	High	sTHSHQsDHQNDFsLQQEDNNYTk	C6KTB4	1	1	HCD	N-Term(TMT6plex), S7(Phospho), S14(Phospho), K24(TMT6plex)	1	3.54871		5	21459	Redundant	Not Used	34.4782	21.5629	26.9294	4	870.376	3478.48	2.13503	68.2699	7944	7944	MS2	38/270	Sample.raw
	High	sTHSHQsDHQNDFsLQQEDNNYTk	C6KTB4	1	1	HCD	N-Term(TMT6plex), S7(Phospho), S14(Phospho), K24(TMT6plex)	3.22246	3.52825	1	1	21475	Unique	Used	21.1445	16.6943	19.2974	4	870.374	3478.48	0.450563	68.4091	7962	7962	MS2	41/270	Sample.raw
	Medium	stHSHQSDHQNDFsLQQEDNNYTk	C6KTB4	1	1	HCD	N-Term(TMT6plex), T2(Phospho), S14(Phospho), K24(TMT6plex)	1	3.51187		6	21459	Redundant	Not Used	34.4782	21.5629	26.9294	4	870.376	3478.48	2.13503	68.2699	7944	7944	MS2	42/270	Sample.raw
	Medium	nDHsDDNNkNk	C6KTB4	1	1	HCD	N-Term(TMT6plex), S4(Phospho), K9(TMT6plex), K11(TMT6plex)	13.5851	2.95455	1	1	15244	Unique	Used	100	84.498	95.6838	3	690.008	2068.01	1.54659	17.6767	1108	1108	MS2	21/58	Sample.raw
Q8I3V1	1.54	2	1	456	51.7664	7.91357	15.1162	60.4796	2	86.2207	20.5953	2	68.8351	25.3726	2	32.9014	Metabolite/drug transporter, putative OS=Plasmodium falciparum (isolate 3D7) GN=PFE0785c PE=4 SV=1 - [Q8I3V1_PLAF7]
	Confidence Icon	Sequence	Protein Accessions	# Proteins	# Protein Groups	Activation Type	Modifications	Probability	XCorr	Δ Score	Rank	QuanResultID	Quan Info	Quan Usage	129/128	130/127	131/126	Charge	m/z [Da]	MH+ [Da]	ΔM [ppm]	RT [min]	First Scan	Last Scan	MS Order	Ions Matched	Spectrum File	Annotation
	Medium	aAtFksk	Q8I3V1	1	1	HCD	N-Term(TMT6plex), T3(Phospho), K5(TMT6plex), S6(Phospho), K7(TMT6plex)	1.46341	2.52546	1	1	21708	Unique	Used	36.5779	13.5312	20.4387	2	800.43	1599.85	0.610907	70.3458	8218	8218	MS2	13/22	Sample.raw
	Medium	aAtFksk	Q8I3V1	1	1	HCD	N-Term(TMT6plex), T3(Phospho), K5(TMT6plex), S6(Phospho), K7(TMT6plex)	1	2.34512	1	1	21633	Unique	Used	100	31.3472	31.4975	2	800.43	1599.85	0.687208	69.7723	8136	8136	MS2	11/22	Sample.raw
Q8ID39	5.11	8	3	685	78.5248	9.37842	14.5427	82.5987	4	28.9227	30.9432	4	30.3562	37.1217	4	45.1475	Uncharacterized protein MAL13P1.336 OS=Plasmodium falciparum (isolate 3D7) GN=MAL13P1.336 PE=4 SV=1 - [Y13P2_PLAF7]
	Confidence Icon	Sequence	Protein Accessions	# Proteins	# Protein Groups	Activation Type	Modifications	Probability	XCorr	Δ Score	Rank	QuanResultID	Quan Info	Quan Usage	129/128	130/127	131/126	Charge	m/z [Da]	MH+ [Da]	ΔM [ppm]	RT [min]	First Scan	Last Scan	MS Order	Ions Matched	Spectrum File	Annotation
	High	kIDDEsFPDLLESTEk	Q8ID39	1	1	HCD	N-Term(TMT6plex), K1(TMT6plex), S6(Phospho), K16(TMT6plex)	13.7313	4.15906	0.192308	1	26462	Unique	Used	100	45.5648	51.7591	3	878.458	2633.36	0.844006	111.761	13449	13449	MS2	27/88	Sample.raw
	Medium	kIDDESFPDLLEsTEk	Q8ID39	1	1	HCD	N-Term(TMT6plex), K1(TMT6plex), S13(Phospho), K16(TMT6plex)	22.6921	3.36257		2	26462	Redundant	Not Used	100	45.5648	51.7591	3	878.458	2633.36	0.844006	111.761	13449	13449	MS2	28/88	Sample.raw
	High	tTDGNsTEFNDk	Q8ID39	1	1	HCD	N-Term(TMT6plex), S6(Phospho), K12(TMT6plex)	40.1961	3.27693	0.0457317	1	21224	Unique	Used	100	31.3647	47.5994	2	933.93	1866.85	0.204854	66.2991	7686	7686	MS2	15/32	Sample.raw
	Medium	kIDDESFPDLLEStEk	Q8ID39	1	1	HCD	N-Term(TMT6plex), K1(TMT6plex), T14(Phospho), K16(TMT6plex)	22.6921	3.23118		3	26462	Redundant	Not Used	100	45.5648	51.7591	3	878.458	2633.36	0.844006	111.761	13449	13449	MS2	27/88	Sample.raw
	High	tTDGNStEFNDk	Q8ID39	1	1	HCD	N-Term(TMT6plex), T7(Phospho), K12(TMT6plex)	40.1961	3.12994		2	21224	Redundant	Not Used	100	31.3647	47.5994	2	933.93	1866.85	0.204854	66.2991	7686	7686	MS2	14/32	Sample.raw
	High	tTDGNsTEFNDk	Q8ID39	1	1	HCD	N-Term(TMT6plex), S6(Phospho), K12(TMT6plex)	38.1957	2.90441	0.0758621	1	21280	Unique	Used	68.2255	30.5275	28.9504	2	933.931	1866.85	0.989512	66.7802	7748	7748	MS2	15/32	Sample.raw
	High	tTDGNStEFNDk	Q8ID39	1	1	HCD	N-Term(TMT6plex), T7(Phospho), K12(TMT6plex)	38.1957	2.68072		2	21280	Redundant	Not Used	68.2255	30.5275	28.9504	2	933.931	1866.85	0.989512	66.7802	7748	7748	MS2	14/32	Sample.raw
	Medium	sELskEk	Q8ID39	1	1	HCD	N-Term(TMT6plex), S4(Phospho), K5(TMT6plex), K7(TMT6plex)	11.9163	2.49275	1	1	19241	Unique	Used	26.0474	12.7538	18.964	2	794.453	1587.9	0.953699	49.6595	5504	5504	MS2	11/17	Sample.raw
C0H4A7	1.91	2	2	1259	146.635	6.66846	14.5053	76.2906	2	41.7925	24.604	1		57.7994	2	96.7408	Putative uncharacterized protein OS=Plasmodium falciparum (isolate 3D7) GN=PFD0795w PE=4 SV=1 - [C0H4A7_PLAF7]
	Confidence Icon	Sequence	Protein Accessions	# Proteins	# Protein Groups	Activation Type	Modifications	Probability	XCorr	Δ Score	Rank	QuanResultID	Quan Info	Quan Usage	129/128	130/127	131/126	Charge	m/z [Da]	MH+ [Da]	ΔM [ppm]	RT [min]	First Scan	Last Scan	MS Order	Ions Matched	Spectrum File	Annotation
	High	vEGGsLEVANk	C0H4A7	1	1	HCD	N-Term(TMT6plex), S5(Phospho), K11(TMT6plex)	25.97	4.04273	1	1	23096	Unique	Used	58.2025	24.604	33.4077	2	820.937	1640.87	0.446464	81.5535	9745	9745	MS2	18/29	Sample.raw
	High	nDADGNNsGEENk	C0H4A7	1	1	HCD	N-Term(TMT6plex), S8(Phospho), K13(TMT6plex)	65.8868	3.59873	1	1	16602	Unique	Used	100		100	2	951.417	1901.83	-0.378722	29.4906	2601	2601	MS2	17/35	Sample.raw
Q8IB63	1.87	7	3	1176	138.156	5.36377	14.0323	100	3	0	44.9962	3	36.9116	77.3242	3	36.5306	Putative uncharacterized protein OS=Plasmodium falciparum (isolate 3D7) GN=PF08_0035 PE=4 SV=1 - [Q8IB63_PLAF7]
	Confidence Icon	Sequence	Protein Accessions	# Proteins	# Protein Groups	Activation Type	Modifications	Probability	XCorr	Δ Score	Rank	QuanResultID	Quan Info	Quan Usage	129/128	130/127	131/126	Charge	m/z [Da]	MH+ [Da]	ΔM [ppm]	RT [min]	First Scan	Last Scan	MS Order	Ions Matched	Spectrum File	Annotation
	High	yINDGsDDLETYkk	Q8IB63	1	1	HCD	N-Term(TMT6plex), S6(Phospho), K13(TMT6plex), K14(TMT6plex)	21.6795	4.20012	0.180952	1	24036	Unique	Used	100	44.9962	77.3242	3	810.08	2428.22	-0.123381	90.6289	10780	10780	MS2	30/76	Sample.raw
	Medium	yINDGSDDLETYkk	Q8IB63	1	1	HCD	N-Term(TMT6plex), Y1(Phospho), K13(TMT6plex), K14(TMT6plex)	1	3.43659		2	24036	Redundant	Not Used	100	44.9962	77.3242	3	810.08	2428.22	-0.123381	90.6289	10780	10780	MS2	28/104	Sample.raw
	High	yINDGsDDLETYk	Q8IB63	1	1	HCD	N-Term(TMT6plex), S6(Phospho), K13(TMT6plex)	63.9486	3.41982	0.239766	1	25052	Unique	Used	100	57.262	98.1727	2	1035.99	2070.97	1.05444	99.5339	11898	11898	MS2	16/35	Sample.raw
	Medium	yINDGSDDLEtYk	Q8IB63	1	1	HCD	N-Term(TMT6plex), T11(Phospho), K13(TMT6plex)	36.6883	2.59767		2	25052	Redundant	Not Used	100	57.262	98.1727	2	1035.99	2070.97	1.05444	99.5339	11898	11898	MS2	11/35	Sample.raw
	Medium	dIsYDNVk	Q8IB63	1	1	HCD	N-Term(TMT6plex), S3(Phospho), K8(TMT6plex)	1.96773	2.57154	0.0622568	1	23178	Unique	Used	21.3278	8.52541	13.9166	2	746.379	1491.75	0.0852409	82.2111	9835	9835	MS2	12/20	Sample.raw
	Medium	dISyDNVk	Q8IB63	1	1	HCD	N-Term(TMT6plex), Y4(Phospho), K8(TMT6plex)	9.16086	2.41269		2	23178	Redundant	Not Used	21.3278	8.52541	13.9166	2	746.379	1491.75	0.0852409	82.2111	9835	9835	MS2	12/20	Sample.raw
	Medium	yINDGSDDLETyk	Q8IB63	1	1	HCD	N-Term(TMT6plex), Y12(Phospho), K13(TMT6plex)	25.2979	2.29808		3	25052	Redundant	Not Used	100	57.262	98.1727	2	1035.99	2070.97	1.05444	99.5339	11898	11898	MS2	11/35	Sample.raw
B4DWK8	9.64	4	4	467	53.2535	7.94287	13.8132	1.07386	4	18.2634	1.59544	4	24.6397	1.2161	4	15.0279	Catalase OS=Homo sapiens PE=2 SV=1 - [B4DWK8_HUMAN]
	Confidence Icon	Sequence	Protein Accessions	# Proteins	# Protein Groups	Activation Type	Modifications	Probability	XCorr	Δ Score	Rank	QuanResultID	Quan Info	Quan Usage	129/128	130/127	131/126	Charge	m/z [Da]	MH+ [Da]	ΔM [ppm]	RT [min]	First Scan	Last Scan	MS Order	Ions Matched	Spectrum File	Annotation
	High	nLSVEDAAR	B4DWK8	2	1	HCD	N-Term(TMT6plex)	25.0481	3.72529	1	1	19071	Unique	Used	0.881207	1.45764	1.03839	2	602.33	1203.65	-0.00791704	48.3825	5317	5317	MS2	16/16	Sample.raw
	High	fNTANDDNVTQVR	B4DWK8	3	1	HCD	N-Term(TMT6plex)	73.4579	3.66357	1	1	21143	Unique	Used	1.02493	1.25857	1.1642	2	861.934	1722.86	0.203356	65.5963	7597	7597	MS2	17/24	Sample.raw
	High	aFYVNVLNEEQR	B4DWK8	3	1	HCD	N-Term(TMT6plex)	34.3864	3.57424	1	1	24897	Unique	Used	1.62426	2.21629	1.64594	2	855.956	1710.9	1.84887	98.165	11727	11727	MS2	16/22	Sample.raw
	High	lSQEDPDYGIR	B4DWK8	2	1	HCD	N-Term(TMT6plex)	19.7441	2.85008	1	1	22118	Unique	Used	1.12512	1.74626	1.27031	2	761.392	1521.78	0.723585	73.6562	8669	8669	MS2	13/20	Sample.raw
Q8I5T3	2.81	7	3	1208	133.789	6.48096	13.6146	91.5722	4	13.1089	45.9975	4	20.1368	50.3418	4	27.0404	Non-SERCA-type Ca2+-transporting P-ATPase OS=Plasmodium falciparum (isolate 3D7) GN=ATPase4 PE=3 SV=1 - [Q8I5T3_PLAF7]
	Confidence Icon	Sequence	Protein Accessions	# Proteins	# Protein Groups	Activation Type	Modifications	Probability	XCorr	Δ Score	Rank	QuanResultID	Quan Info	Quan Usage	129/128	130/127	131/126	Charge	m/z [Da]	MH+ [Da]	ΔM [ppm]	RT [min]	First Scan	Last Scan	MS Order	Ions Matched	Spectrum File	Annotation
	High	dSDDIkPSVskEDLINSLk	Q8I5T3	1	1	HCD	N-Term(TMT6plex), K6(TMT6plex), S10(Phospho), K11(TMT6plex), K19(TMT6plex)	45.9078	4.08166	0.0784314	1	25554	Unique	Used	100	40.8949	68.5999	4	775.681	3099.7	0.51113	104.084	12450	12450	MS2	37/159	Sample.raw
	High	dSDDIkPsVSkEDLINSLk	Q8I5T3	1	1	HCD	N-Term(TMT6plex), K6(TMT6plex), S8(Phospho), K11(TMT6plex), K19(TMT6plex)	45.9078	3.75811		2	25554	Redundant	Not Used	100	40.8949	68.5999	4	775.681	3099.7	0.51113	104.084	12450	12450	MS2	37/159	Sample.raw
	High	dSDDIkPsVSkEDLINSLk	Q8I5T3	1	1	HCD	N-Term(TMT6plex), K6(TMT6plex), S8(Phospho), K11(TMT6plex), K19(TMT6plex)	62.1661	3.62407	0.00828729	1	25558	Unique	Used	83.8547	51.7366	52.8646	3	1033.91	3099.7	1.55907	104.118	12454	12454	MS2	27/106	Sample.raw
	High	dSDDIkPSVskEDLINSLk	Q8I5T3	1	1	HCD	N-Term(TMT6plex), K6(TMT6plex), S10(Phospho), K11(TMT6plex), K19(TMT6plex)	50.7894	3.59092		2	25558	Redundant	Not Used	83.8547	51.7366	52.8646	3	1033.91	3099.7	1.55907	104.118	12454	12454	MS2	26/106	Sample.raw
	High	nDDNNsIVkVEESPk	Q8I5T3	1	1	HCD	N-Term(TMT6plex), S6(Phospho), K9(TMT6plex), K15(TMT6plex)	54.8806	3.57717	0.128492	1	22312	Unique	Used	100	53.5145	47.9394	3	819.095	2455.27	0.666914	75.1736	8883	8883	MS2	27/82	Sample.raw
	Medium	nDDNNSIVkVEEsPk	Q8I5T3	1	1	HCD	N-Term(TMT6plex), K9(TMT6plex), S13(Phospho), K15(TMT6plex)	21.1877	3.12241		2	22312	Redundant	Not Used	100	53.5145	47.9394	3	819.095	2455.27	0.666914	75.1736	8883	8883	MS2	18/82	Sample.raw
	Medium	nDDNNsIVk	Q8I5T3	1	1	HCD	N-Term(TMT6plex), S6(Phospho), K9(TMT6plex)	18.7502	2.33175	1	1	19860	Unique	Used	36.0311	12.8549	18.4827	2	778.892	1556.78	2.54009	54.4485	6185	6185	MS2	11/23	Sample.raw
B3KN67	2.19	8	3	823	91.4743	5.12256	13.5754	1.07144	3	5.997	1.84084	3	6.05421	1.49367	3	31.847	cDNA FLJ13779 fis, clone PLACE4000445, highly similar to Homo sapiens GTPase activating protein and VPS9 domains 1 (GAPVD1), mRNA OS=Homo sapiens PE=2 SV=1 - [B3KN67_HUMAN]
	Confidence Icon	Sequence	Protein Accessions	# Proteins	# Protein Groups	Activation Type	Modifications	Probability	XCorr	Δ Score	Rank	QuanResultID	Quan Info	Quan Usage	129/128	130/127	131/126	Charge	m/z [Da]	MH+ [Da]	ΔM [ppm]	RT [min]	First Scan	Last Scan	MS Order	Ions Matched	Spectrum File	Annotation
	High	sRsSDIVSSVR	B3KN67	9	1	HCD	N-Term(TMT6plex), S3(Phospho)	1	3.42582	0.0699708	1	18108	Unique	Used	1.50199	2.15929	1.84204	2	751.382	1501.76	-0.313475	41.169	4258	4258	MS2	16/29	Sample.raw
	High	sRSsDIVSSVR	B3KN67	9	1	HCD	N-Term(TMT6plex), S4(Phospho)	1	3.19376		2	18108	Redundant	Not Used	1.50199	2.15929	1.84204	2	751.382	1501.76	-0.313475	41.169	4258	4258	MS2	15/29	Sample.raw
	High	sRSSDIVSSVR	B3KN67	9	1	HCD	N-Term(TMT6plex), S1(Phospho)	1	3.01627		3	18108	Redundant	Not Used	1.50199	2.15929	1.84204	2	751.382	1501.76	-0.313475	41.169	4258	4258	MS2	19/40	Sample.raw
	High	sSDIVSSVR	B3KN67	9	1	HCD	N-Term(TMT6plex), S1(Phospho)	3.17876	2.9432	0.0748299	1	21075	Unique	Used	1.029	1.84084	1.49367	2	629.816	1258.62	0.476042	64.993	7522	7522	MS2	21/32	Sample.raw
	High	ssDIVSSVR	B3KN67	9	1	HCD	N-Term(TMT6plex), S2(Phospho)	3.17876	2.72241		2	21075	Redundant	Not Used	1.029	1.84084	1.49367	2	629.816	1258.62	0.476042	64.993	7522	7522	MS2	17/23	Sample.raw
	Medium	kDsDDEk	B3KN67	9	1	HCD	N-Term(TMT6plex), K1(TMT6plex), S3(Phospho), K7(TMT6plex)	17.3775	2.45286	1	1	16907	Unique	Used	1.07144	1.76725	0.915234	2	802.412	1603.82	-0.825593	32.016	2937	2937	MS2	13/17	Sample.raw
	Medium	sRSSDIVsSVR	B3KN67	9	1	HCD	N-Term(TMT6plex), S8(Phospho)	1	2.38982		4	18108	Redundant	Not Used	1.50199	2.15929	1.84204	2	751.382	1501.76	-0.313475	41.169	4258	4258	MS2	12/29	Sample.raw
	Medium	sSDIVsSVR	B3KN67	9	1	HCD	N-Term(TMT6plex), S6(Phospho)	3.17876	2.36733		3	21075	Redundant	Not Used	1.029	1.84084	1.49367	2	629.816	1258.62	0.476042	64.993	7522	7522	MS2	14/23	Sample.raw
Q8I4U3	3.57	2	1	392	44.8054	7.85498	13.5745	47.697	2	152.828	23.2401	2	160.741	27.2543	2	203.216	Conserved Plasmodium protein OS=Plasmodium falciparum (isolate 3D7) GN=PFL2355w PE=4 SV=1 - [Q8I4U3_PLAF7]
	Confidence Icon	Sequence	Protein Accessions	# Proteins	# Protein Groups	Activation Type	Modifications	Probability	XCorr	Δ Score	Rank	QuanResultID	Quan Info	Quan Usage	129/128	130/127	131/126	Charge	m/z [Da]	MH+ [Da]	ΔM [ppm]	RT [min]	First Scan	Last Scan	MS Order	Ions Matched	Spectrum File	Annotation
	High	eAAtDDHDNDsDRk	Q8I4U3	1	1	HCD	N-Term(TMT6plex), T4(Phospho), S11(Phospho), K14(TMT6plex)	7.22979	3.66156	1	1	15791	Unique	Used	100	49.7947	64.5651	3	736.307	2206.91	0.311229	23.0294	1709	1709	MS2	31/100	Sample.raw
	Medium	eAATDDHDNDsDRk	Q8I4U3	1	1	HCD	N-Term(TMT6plex), S11(Phospho), K14(TMT6plex)	25.5999	3.3621	1	1	15335	Unique	Used	22.75	10.8466	11.5046	3	709.652	2126.94	1.16565	18.6804	1208	1208	MS2	23/76	Sample.raw
Q8IKF8	0.72	1	1	1656	195.934	6.93213	13.1539	9.80618	1		7.51577	1		7.67254	1		Putative uncharacterized protein OS=Plasmodium falciparum (isolate 3D7) GN=PF14_0647 PE=4 SV=1 - [Q8IKF8_PLAF7]
	Confidence Icon	Sequence	Protein Accessions	# Proteins	# Protein Groups	Activation Type	Modifications	Probability	XCorr	Δ Score	Rank	QuanResultID	Quan Info	Quan Usage	129/128	130/127	131/126	Charge	m/z [Da]	MH+ [Da]	ΔM [ppm]	RT [min]	First Scan	Last Scan	MS Order	Ions Matched	Spectrum File	Annotation
	High	nNtEHNIHISNR	Q8IKF8	1	1	HCD	N-Term(TMT6plex), T3(Phospho)	51.5634	3.56387	1	1	15481	Unique	Used	9.80618	7.51577	7.67254	3	586.615	1757.83	0.836674	20.2621	1368	1368	MS2	21/64	Sample.raw
C0H5J5	2.17	11	2	414	47.8005	9.31982	13.0747	100	2	0	100	3	0	100	3	0	Polyadenylate-binding protein, putative OS=Plasmodium falciparum (isolate 3D7) GN=MAL13P1.303 PE=4 SV=1 - [C0H5J5_PLAF7]
	Confidence Icon	Sequence	Protein Accessions	# Proteins	# Protein Groups	Activation Type	Modifications	Probability	XCorr	Δ Score	Rank	QuanResultID	Quan Info	Quan Usage	129/128	130/127	131/126	Charge	m/z [Da]	MH+ [Da]	ΔM [ppm]	RT [min]	First Scan	Last Scan	MS Order	Ions Matched	Spectrum File	Annotation
	High	sSsNETNkR	C0H5J5	1	1	HCD	N-Term(TMT6plex), S3(Phospho), K8(TMT6plex)	1	3.04742	0.0229508	1	14974	Unique	Used	100	100	100	2	780.894	1560.78	1.41524	14.0741	811	811	MS2	14/23	Sample.raw
	High	sSSNEtNkR	C0H5J5	1	1	HCD	N-Term(TMT6plex), T6(Phospho), K8(TMT6plex)	1	2.97786		2	14974	Redundant	Not Used	100	100	100	2	780.894	1560.78	1.41524	14.0741	811	811	MS2	14/23	Sample.raw
	High	sSSNEtNk	C0H5J5	1	1	HCD	N-Term(TMT6plex), T6(Phospho), K8(TMT6plex)	9.14916	2.89767	0.0310345	1	15792	Unique	Used		100	100	2	702.842	1404.68	0.301566	23.0362	1710	1710	MS2	14/20	Sample.raw
	High	sSsNETNk	C0H5J5	1	1	HCD	N-Term(TMT6plex), S3(Phospho), K8(TMT6plex)	4.04264	2.89403	0.0103806	1	15854	Unique	Used	100	100	100	2	702.842	1404.68	0.301566	23.5872	1779	1779	MS2	13/20	Sample.raw
	High	sSSNEtNk	C0H5J5	1	1	HCD	N-Term(TMT6plex), T6(Phospho), K8(TMT6plex)	1	2.85767		2	15854	Redundant	Not Used	100	100	100	2	702.842	1404.68	0.301566	23.5872	1779	1779	MS2	13/20	Sample.raw
	High	sSsNETNk	C0H5J5	1	1	HCD	N-Term(TMT6plex), S3(Phospho), K8(TMT6plex)	9.14916	2.80752		2	15792	Redundant	Not Used		100	100	2	702.842	1404.68	0.301566	23.0362	1710	1710	MS2	12/20	Sample.raw
	High	ssSNETNkR	C0H5J5	1	1	HCD	N-Term(TMT6plex), S2(Phospho), K8(TMT6plex)	1	2.78792		3	14974	Redundant	Not Used	100	100	100	2	780.894	1560.78	1.41524	14.0741	811	811	MS2	13/23	Sample.raw
	High	ssSNETNk	C0H5J5	1	1	HCD	N-Term(TMT6plex), S2(Phospho), K8(TMT6plex)	2.07119	2.66893		3	15792	Redundant	Not Used		100	100	2	702.842	1404.68	0.301566	23.0362	1710	1710	MS2	12/20	Sample.raw
	Medium	ssSNETNk	C0H5J5	1	1	HCD	N-Term(TMT6plex), S2(Phospho), K8(TMT6plex)	4.04264	2.54984		3	15854	Redundant	Not Used	100	100	100	2	702.842	1404.68	0.301566	23.5872	1779	1779	MS2	12/20	Sample.raw
	Medium	sSSNETNk	C0H5J5	1	1	HCD	N-Term(TMT6plex), S1(Phospho), K8(TMT6plex)	1	2.52839		4	15792	Redundant	Not Used		100	100	2	702.842	1404.68	0.301566	23.0362	1710	1710	MS2	13/28	Sample.raw
	Medium	sSSNETNkR	C0H5J5	1	1	HCD	N-Term(TMT6plex), S1(Phospho), K8(TMT6plex)	1	2.41576		4	14974	Redundant	Not Used	100	100	100	2	780.894	1560.78	1.41524	14.0741	811	811	MS2	11/32	Sample.raw
Q8I5H4	3.66	4	2	875	97.1695	8.88037	12.9843	15.3024	2	68.6003	10.2719	2	77.8512	11.7655	2	58.1178	Polyadenylate-binding protein, putative OS=Plasmodium falciparum (isolate 3D7) GN=PFL1170w PE=4 SV=1 - [Q8I5H4_PLAF7]
	Confidence Icon	Sequence	Protein Accessions	# Proteins	# Protein Groups	Activation Type	Modifications	Probability	XCorr	Δ Score	Rank	QuanResultID	Quan Info	Quan Usage	129/128	130/127	131/126	Charge	m/z [Da]	MH+ [Da]	ΔM [ppm]	RT [min]	First Scan	Last Scan	MS Order	Ions Matched	Spectrum File	Annotation
	High	kDETAAsDcADTPNILYVGPHQSR	Q8I5H4	1	1	HCD	K1(TMT6plex), N-Term(TMT6plex), S7(Phospho), C9(Carbamidomethyl)	22.9094	5.27658	0.100379	1	23234	Unique	Used	23.2634	16.3412	16.929	4	796.635	3183.52	0.425229	82.7128	9897	9897	MS2	52/204	Sample.raw
	High	kDETAASDcADtPNILYVGPHQSR	Q8I5H4	1	1	HCD	K1(TMT6plex), N-Term(TMT6plex), C9(Carbamidomethyl), T12(Phospho)	22.9094	4.75186		2	23234	Redundant	Not Used	23.2634	16.3412	16.929	4	796.635	3183.52	0.425229	82.7128	9897	9897	MS2	50/204	Sample.raw
	High	kDEtAASDcADTPNILYVGPHQSR	Q8I5H4	1	1	HCD	K1(TMT6plex), N-Term(TMT6plex), T4(Phospho), C9(Carbamidomethyl)	7.50497	4.51211		3	23234	Redundant	Not Used	23.2634	16.3412	16.929	4	796.635	3183.52	0.425229	82.7128	9897	9897	MS2	47/204	Sample.raw
	Medium	vAtDEFGk	Q8I5H4	1	1	HCD	N-Term(TMT6plex), T3(Phospho), K8(TMT6plex)	8.66239	2.32533	1	1	23336	Unique	Used	10.0657	6.45686	8.17698	2	702.863	1404.72	0.631556	83.6324	10009	10009	MS2	14/20	Sample.raw
Q8IKF0	4.02	2	2	398	45.2814	5.69385	12.5078	75.1721	2	44.2783	45.2305	2	51.5683	54.5508	2	29.6106	Helicase 45 OS=Plasmodium falciparum (isolate 3D7) GN=H45 PE=3 SV=1 - [Q8IKF0_PLAF7]
	Confidence Icon	Sequence	Protein Accessions	# Proteins	# Protein Groups	Activation Type	Modifications	Probability	XCorr	Δ Score	Rank	QuanResultID	Quan Info	Quan Usage	129/128	130/127	131/126	Charge	m/z [Da]	MH+ [Da]	ΔM [ppm]	RT [min]	First Scan	Last Scan	MS Order	Ions Matched	Spectrum File	Annotation
	High	cHAcVGGtVVREDIDk	Q8IKF0	1	1	HCD	C1(Carbamidomethyl), N-Term(TMT6plex), C4(Carbamidomethyl), T8(Phospho), K16(TMT6plex)	47.0754	4.08077	1	1	21575	Unique	Used	100	62.759	66.3319	3	785.385	2354.14	-0.15028	69.2644	8072	8072	MS2	27/88	Sample.raw
	High	cHAcVGGtVVR	Q8IKF0	1	1	HCD	N-Term(TMT6plex), C1(Carbamidomethyl), C4(Carbamidomethyl), T8(Phospho)	15.19	3.58655	1	1	16594	Unique	Used	56.5084	32.5976	44.8621	2	762.854	1524.7	-0.466392	29.4414	2593	2593	MS2	19/29	Sample.raw
C0H4V6	12.6	7	3	262	30.1737	4.91943	12.3701	12.732	2	2836.34	49.2178	4	142.065	54.0399	4	113.985	14-3-3 protein, putative OS=Plasmodium falciparum (isolate 3D7) GN=MAL8P1.69 PE=3 SV=1 - [C0H4V6_PLAF7]
	Confidence Icon	Sequence	Protein Accessions	# Proteins	# Protein Groups	Activation Type	Modifications	Probability	XCorr	Δ Score	Rank	QuanResultID	Quan Info	Quan Usage	129/128	130/127	131/126	Charge	m/z [Da]	MH+ [Da]	ΔM [ppm]	RT [min]	First Scan	Last Scan	MS Order	Ions Matched	Spectrum File	Annotation
	High	dNLTLWTSDLQGDQtEEk	C0H4V6	1	1	HCD	N-Term(TMT6plex), T15(Phospho), K18(TMT6plex)	20.9988	2.81567	0.152482	1	27463	Unique	Used		100	100	2	1316.14	2631.26	1.43306	119.91	14550	14550	MS2	13/50	Sample.raw
	Medium	iISsVEQk	C0H4V6	1	1	HCD	N-Term(TMT6plex), S4(Phospho), K8(TMT6plex)	16.9834	2.64709	0.0867925	1	23458	Unique	Used	72.8848	24.2239	29.2031	2	721.408	1441.81	0.849418	84.6857	10143	10143	MS2	11/20	Sample.raw
	Medium	iIsSVEQk	C0H4V6	1	1	HCD	N-Term(TMT6plex), S3(Phospho), K8(TMT6plex)	7.09263	2.42339		2	23458	Redundant	Not Used	72.8848	24.2239	29.2031	2	721.408	1441.81	0.849418	84.6857	10143	10143	MS2	11/20	Sample.raw
	Medium	lAEQAER	C0H4V6	31	1	HCD	N-Term(TMT6plex)	15.8842	2.39732	1	1	16108	Unique	Used	2.22411	2.55628	2.05088	2	523.296	1045.58	0.0465517	25.5882	2058	2058	MS2	12/12	Sample.raw
	Medium	dNLTLWtSDLQGDQTEEk	C0H4V6	1	1	HCD	N-Term(TMT6plex), T7(Phospho), K18(TMT6plex)	12.348	2.39303		2	27463	Redundant	Not Used		100	100	2	1316.14	2631.26	1.43306	119.91	14550	14550	MS2	10/50	Sample.raw
	Medium	dNLTLWTsDLQGDQTEEk	C0H4V6	1	1	HCD	N-Term(TMT6plex), S8(Phospho), K18(TMT6plex)	12.348	2.39045		3	27463	Redundant	Not Used		100	100	2	1316.14	2631.26	1.43306	119.91	14550	14550	MS2	10/50	Sample.raw
	Medium	dNLTLWTSDLQGDQtEEk	C0H4V6	1	1	HCD	N-Term(TMT6plex), T15(Phospho), K18(TMT6plex)	19.3625	2.3245	1	1	27472	Unique	Used		100	100	2	1316.13	2631.26	0.969135	119.971	14560	14560	MS2	10/50	Sample.raw
Q6PK50	4.56	5	2	351	40.2704	4.97021	12.3611	0.757992	4	7.2404	1.58846	4	2.94371	0.93025	4	5.85292	HSP90AB1 protein (Fragment) OS=Homo sapiens GN=HSP90AB1 PE=2 SV=1 - [Q6PK50_HUMAN]
	Confidence Icon	Sequence	Protein Accessions	# Proteins	# Protein Groups	Activation Type	Modifications	Probability	XCorr	Δ Score	Rank	QuanResultID	Quan Info	Quan Usage	129/128	130/127	131/126	Charge	m/z [Da]	MH+ [Da]	ΔM [ppm]	RT [min]	First Scan	Last Scan	MS Order	Ions Matched	Spectrum File	Annotation
	High	iEDVGsDEEDDSGk	Q6PK50	5	1	HCD	N-Term(TMT6plex), S6(Phospho), K14(TMT6plex)	85.1184	3.48449	0.29023	1	22996	Unique	Used	0.747525	1.61169	0.917278	2	1016.95	2032.9	-0.252137	80.6274	9635	9635	MS2	17/38	Sample.raw
	High	iEDVGsDEEDDSGk	Q6PK50	5	1	HCD	N-Term(TMT6plex), S6(Phospho), K14(TMT6plex)	85.3593	3.34216	1	1	23008	Unique	Used	0.824117	1.56556	0.992571	2	1016.95	2032.9	0.168195	80.7327	9648	9648	MS2	15/38	Sample.raw
	Medium	iEDVGsDEEDDSGkDk	Q6PK50	5	1	HCD	N-Term(TMT6plex), S6(Phospho), K14(TMT6plex), K16(TMT6plex)	5.3209	2.96238	1	1	22390	Unique	Used	0.516163	1.36006	0.85341	3	835.734	2505.19	0.496202	75.7794	8969	8969	MS2	23/88	Sample.raw
	Medium	iEDVGsDEEDDSGk	Q6PK50	5	1	HCD	N-Term(TMT6plex), S6(Phospho), K14(TMT6plex)	68.3871	2.57204	1	1	23067	Unique	Used	0.768605	1.62897	0.943405	2	1016.95	2032.9	0.468432	81.2586	9713	9713	MS2	13/38	Sample.raw
	Medium	iEDVGSDEEDDsGk	Q6PK50	5	1	HCD	N-Term(TMT6plex), S12(Phospho), K14(TMT6plex)	30.0845	2.47035		2	22996	Redundant	Not Used	0.747525	1.61169	0.917278	2	1016.95	2032.9	-0.252137	80.6274	9635	9635	MS2	13/38	Sample.raw
B4DNT5	5.42	5	1	277	30.7913	8.66064	12.0002	1.25663	2	5.44305	1.83465	2	5.65753	1.48363	2	6.51975	cDNA FLJ60316, highly similar to Apolipoprotein-L1 OS=Homo sapiens PE=2 SV=1 - [B4DNT5_HUMAN]
	Confidence Icon	Sequence	Protein Accessions	# Proteins	# Protein Groups	Activation Type	Modifications	Probability	XCorr	Δ Score	Rank	QuanResultID	Quan Info	Quan Usage	129/128	130/127	131/126	Charge	m/z [Da]	MH+ [Da]	ΔM [ppm]	RT [min]	First Scan	Last Scan	MS Order	Ions Matched	Spectrum File	Annotation
	High	vTEPISAEsGEQVER	B4DNT5	9	1	HCD	N-Term(TMT6plex), S9(Phospho)	26.966	4.53571	0.229075	1	22384	Unique	Used	1.30358	1.90596	1.55025	2	970.465	1939.92	0.931445	75.7298	8962	8962	MS2	19/41	Sample.raw
	High	vTEPIsAESGEQVER	B4DNT5	9	1	HCD	N-Term(TMT6plex), S6(Phospho)	22.6566	4.01428	0.269327	1	22525	Unique	Used	1.21136	1.76601	1.41987	2	970.465	1939.92	0.805594	76.8447	9117	9117	MS2	16/41	Sample.raw
	High	vTEPIsAESGEQVER	B4DNT5	9	1	HCD	N-Term(TMT6plex), S6(Phospho)	17.3995	3.50362		2	22384	Redundant	Not Used	1.30358	1.90596	1.55025	2	970.465	1939.92	0.931445	75.7298	8962	8962	MS2	15/41	Sample.raw
	High	vTEPISAEsGEQVER	B4DNT5	9	1	HCD	N-Term(TMT6plex), S9(Phospho)	5.71901	2.93221		2	22525	Redundant	Not Used	1.21136	1.76601	1.41987	2	970.465	1939.92	0.805594	76.8447	9117	9117	MS2	13/41	Sample.raw
	High	vtEPISAESGEQVER	B4DNT5	9	1	HCD	N-Term(TMT6plex), T2(Phospho)	1	2.73583		3	22525	Redundant	Not Used	1.21136	1.76601	1.41987	2	970.465	1939.92	0.805594	76.8447	9117	9117	MS2	13/41	Sample.raw
C6KSV0	11.76	4	2	136	15.4365	11.1362	11.9802	11.6957	3	63.4233	8.49239	3	79.7395	6.82823	3	2.22304	Histone H3 OS=Plasmodium falciparum (isolate 3D7) GN=PFF0510w PE=3 SV=1 - [C6KSV0_PLAF7]
	Confidence Icon	Sequence	Protein Accessions	# Proteins	# Protein Groups	Activation Type	Modifications	Probability	XCorr	Δ Score	Rank	QuanResultID	Quan Info	Quan Usage	129/128	130/127	131/126	Charge	m/z [Da]	MH+ [Da]	ΔM [ppm]	RT [min]	First Scan	Last Scan	MS Order	Ions Matched	Spectrum File	Annotation
	High	sAPIsAGIk	C6KSV0	1	1	HCD	N-Term(TMT6plex), S5(Phospho), K9(TMT6plex)	5.27018	3.04219	1	1	22813	Unique	Used	7.90144	5.2909	6.82823	2	691.397	1381.79	0.357589	79.0662	9434	9434	MS2	16/23	Sample.raw
	High	sAPISAGIk	C6KSV0	1	1	HCD	N-Term(TMT6plex), S1(Phospho), K9(TMT6plex)	22.696	2.93872	1	1	22901	Unique	Used	30.7059	15.6347	25.0216	2	691.396	1381.79	0.00421918	79.7919	9531	9531	MS2	18/32	Sample.raw
	Medium	sTDLLIR	C6KSV0	2	1	HCD	N-Term(TMT6plex), S1(Phospho)	1	2.56608	0.108949	1	23652	Unique	Used	11.6957	8.49239	6.72662	2	563.807	1126.61	0.333012	86.7421	10357	10357	MS2	17/24	Sample.raw
	Medium	stDLLIR	C6KSV0	2	1	HCD	N-Term(TMT6plex), T2(Phospho)	1	2.29062		3	23652	Redundant	Not Used	11.6957	8.49239	6.72662	2	563.807	1126.61	0.333012	86.7421	10357	10357	MS2	15/17	Sample.raw
C0H4C7	9.52	1	1	126	14.8186	8.35303	11.7522	26.3208	1		9.51215	1		15.2627	1		Putative uncharacterized protein OS=Plasmodium falciparum (isolate 3D7) GN=PFE0290c PE=4 SV=1 - [C0H4C7_PLAF7]
	Confidence Icon	Sequence	Protein Accessions	# Proteins	# Protein Groups	Activation Type	Modifications	Probability	XCorr	Δ Score	Rank	QuanResultID	Quan Info	Quan Usage	129/128	130/127	131/126	Charge	m/z [Da]	MH+ [Da]	ΔM [ppm]	RT [min]	First Scan	Last Scan	MS Order	Ions Matched	Spectrum File	Annotation
	Medium	eQYVQAHDsmEk	C0H4C7	1	1	HCD	N-Term(TMT6plex), S9(Phospho), M10(Oxidation), K12(TMT6plex)	23.5659	2.94724	1	1	18862	Unique	Used	26.3208	9.51215	15.2627	3	673.648	2018.93	-0.117336	46.8281	5087	5087	MS2	18/64	Sample.raw
Q14476	22.77	3	2	101	11.0326	6.68311	11.6464	0.502899	1		1.39725	1		1.12445	1		G-gamma-hemoglobin gene from Greek HPFH mutant, . (Fragment) OS=Homo sapiens PE=2 SV=1 - [Q14476_HUMAN]
	Confidence Icon	Sequence	Protein Accessions	# Proteins	# Protein Groups	Activation Type	Modifications	Probability	XCorr	Δ Score	Rank	QuanResultID	Quan Info	Quan Usage	129/128	130/127	131/126	Charge	m/z [Da]	MH+ [Da]	ΔM [ppm]	RT [min]	First Scan	Last Scan	MS Order	Ions Matched	Spectrum File	Annotation
	High	vNVEDAGGETLGR	Q14476	11	1	HCD	N-Term(TMT6plex)	50.2192	5.00464	0.508	1	21704	Unique	Used	0.502899	1.39725	1.12445	2	773.407	1545.81	-0.104111	70.3195	8214	8214	MS2	21/24	Sample.raw
	High	lLVVYPWTQR	P68871;P02042;Q14476;Q14477;Q6J1Z7;Q670S4;Q4TZM4	52	7	HCD	N-Term(TMT6plex)	24.9148	3.41039	1	1	26651	Not Unique	Not Used	0.265231	1.21453	0.930357	2	752.448	1503.89	0.685334	113.437	13657	13657	MS2	14/18	Sample.raw
	High	lLVVYPWTQR	P68871;P02042;Q14476;Q14477;Q6J1Z7;Q670S4;Q4TZM4	52	7	HCD	N-Term(TMT6plex)	6.34426	3.23133	1	1	26726	Not Unique	Not Used	0.595419	1.48143	1.25304	2	752.449	1503.89	1.49703	114.049	13739	13739	MS2	14/18	Sample.raw
Q8IDM6	2.84	1	1	422	47.5998	8.08936	11.1074	9.94779	1		9.91664	1		8.72809	1		Nucleoside transporter 1 OS=Plasmodium falciparum (isolate 3D7) GN=nt1 PE=4 SV=1 - [Q8IDM6_PLAF7]
	Confidence Icon	Sequence	Protein Accessions	# Proteins	# Protein Groups	Activation Type	Modifications	Probability	XCorr	Δ Score	Rank	QuanResultID	Quan Info	Quan Usage	129/128	130/127	131/126	Charge	m/z [Da]	MH+ [Da]	ΔM [ppm]	RT [min]	First Scan	Last Scan	MS Order	Ions Matched	Spectrum File	Annotation
	Medium	eSskAYADIESR	Q8IDM6	1	1	HCD	N-Term(TMT6plex), S3(Phospho), K4(TMT6plex)	7.31013	2.81088	1	1	21220	Unique	Used	9.94779	9.91664	8.72809	3	631.984	1893.94	0.199682	66.2672	7682	7682	MS2	22/64	Sample.raw
Q8I259	0.77	8	1	2221	254.883	5.68115	10.9414	8.31081	2	29.9729	6.22808	2	23.6185	7.4089	2	16.0886	Putative uncharacterized protein OS=Plasmodium falciparum (isolate 3D7) GN=PFA_0410w PE=4 SV=1 - [Q8I259_PLAF7]
	Confidence Icon	Sequence	Protein Accessions	# Proteins	# Protein Groups	Activation Type	Modifications	Probability	XCorr	Δ Score	Rank	QuanResultID	Quan Info	Quan Usage	129/128	130/127	131/126	Charge	m/z [Da]	MH+ [Da]	ΔM [ppm]	RT [min]	First Scan	Last Scan	MS Order	Ions Matched	Spectrum File	Annotation
	High	gHtVDsELTTEDPVIQk	Q8I259	1	1	HCD	N-Term(TMT6plex), T3(Phospho), S6(Phospho), K17(TMT6plex)	1	4.72467	0.173729	1	24837	Unique	Used	6.81908	5.32238	6.65161	3	829.733	2487.18	0.34629	97.6057	11661	11661	MS2	35/124	Sample.raw
	High	gHtVDsELTTEDPVIQk	Q8I259	1	1	HCD	N-Term(TMT6plex), T3(Phospho), S6(Phospho), K17(TMT6plex)	1	3.92177	0.0994898	1	24860	Unique	Used	10.1289	7.28791	8.25242	3	829.732	2487.18	0.0518113	97.8331	11686	11686	MS2	35/124	Sample.raw
	High	gHtVDSELtTEDPVIQk	Q8I259	1	1	HCD	N-Term(TMT6plex), T3(Phospho), T9(Phospho), K17(TMT6plex)	1	3.90129		2	24837	Redundant	Not Used	6.81908	5.32238	6.65161	3	829.733	2487.18	0.34629	97.6057	11661	11661	MS2	31/124	Sample.raw
	High	gHtVDSELTtEDPVIQk	Q8I259	1	1	HCD	N-Term(TMT6plex), T3(Phospho), T10(Phospho), K17(TMT6plex)	1	3.85496		3	24837	Redundant	Not Used	6.81908	5.32238	6.65161	3	829.733	2487.18	0.34629	97.6057	11661	11661	MS2	30/124	Sample.raw
	High	gHtVDSELtTEDPVIQk	Q8I259	1	1	HCD	N-Term(TMT6plex), T3(Phospho), T9(Phospho), K17(TMT6plex)	1	3.52867		2	24860	Redundant	Not Used	10.1289	7.28791	8.25242	3	829.732	2487.18	0.0518113	97.8331	11686	11686	MS2	31/124	Sample.raw
	Medium	gHtVDSELTtEDPVIQk	Q8I259	1	1	HCD	N-Term(TMT6plex), T3(Phospho), T10(Phospho), K17(TMT6plex)	1	3.43943		3	24860	Redundant	Not Used	10.1289	7.28791	8.25242	3	829.732	2487.18	0.0518113	97.8331	11686	11686	MS2	30/124	Sample.raw
	Medium	gHTVDsELtTEDPVIQk	Q8I259	1	1	HCD	N-Term(TMT6plex), S6(Phospho), T9(Phospho), K17(TMT6plex)	1	3.12357		4	24837	Redundant	Not Used	6.81908	5.32238	6.65161	3	829.733	2487.18	0.34629	97.6057	11661	11661	MS2	25/124	Sample.raw
	Medium	gHTVDsELTtEDPVIQk	Q8I259	1	1	HCD	N-Term(TMT6plex), S6(Phospho), T10(Phospho), K17(TMT6plex)	1	3.04269		5	24837	Redundant	Not Used	6.81908	5.32238	6.65161	3	829.733	2487.18	0.34629	97.6057	11661	11661	MS2	24/124	Sample.raw
Q53HF2	5.48	2	2	493	53.4665	5.85889	10.7142	1.15867	1		1.8354	1		1.43041	1		Heat shock 70kDa protein 8 isoform 2 variant (Fragment) OS=Homo sapiens PE=2 SV=1 - [Q53HF2_HUMAN]
	Confidence Icon	Sequence	Protein Accessions	# Proteins	# Protein Groups	Activation Type	Modifications	Probability	XCorr	Δ Score	Rank	QuanResultID	Quan Info	Quan Usage	129/128	130/127	131/126	Charge	m/z [Da]	MH+ [Da]	ΔM [ppm]	RT [min]	First Scan	Last Scan	MS Order	Ions Matched	Spectrum File	Annotation
	High	vEIIANDQGNR	Q53HF2	38	1	HCD	N-Term(TMT6plex)	25.9565	3.70745	1	2	20811	Redundant	Not Used	0.939372	1.48861	1.08413	2	729.399	1457.79	0.104263	62.7832	7232	7232	MS2	17/20	Sample.raw
	Medium	sTAGDTHLGGEDFDNR	Q53HF2	8	1	HCD	N-Term(TMT6plex)	73.1583	2.91715	1	1	19030	Unique	Used	1.15867	1.8354	1.43041	3	640.968	1920.89	0.757722	48.0489	5272	5272	MS2	19/60	Sample.raw
Q8I4S2	4.32	2	2	602	68.9713	5.96045	10.7089	24.9419	2	190.696	8.64897	2	269.139	21.1005	2	106.847	Coronin OS=Plasmodium falciparum (isolate 3D7) GN=PFL2460w PE=3 SV=1 - [Q8I4S2_PLAF7]
	Confidence Icon	Sequence	Protein Accessions	# Proteins	# Protein Groups	Activation Type	Modifications	Probability	XCorr	Δ Score	Rank	QuanResultID	Quan Info	Quan Usage	129/128	130/127	131/126	Charge	m/z [Da]	MH+ [Da]	ΔM [ppm]	RT [min]	First Scan	Last Scan	MS Order	Ions Matched	Spectrum File	Annotation
	Medium	eSksILIQDNNNPk	Q8I4S2	1	1	HCD	N-Term(TMT6plex), K3(TMT6plex), S4(Phospho), K14(TMT6plex)	1	3.29035	1	1	22777	Unique	Used	10.8176	3.24728	11.7128	3	789.767	2367.29	-1.06376	78.7637	9394	9394	MS2	23/76	Sample.raw
	Medium	hIssIHEENNFk	Q8I4S2	1	1	HCD	N-Term(TMT6plex), S3(Phospho), S4(Phospho), K12(TMT6plex)	32.4613	2.48232	1	1	22438	Unique	Used	57.5082	23.0361	38.0124	2	1036.99	2072.96	1.01349	76.1484	9021	9021	MS2	12/42	Sample.raw
Q8I3K7	7	3	2	300	34.319	6.97607	10.6592	37.8892	3	49.8417	7.09298	3	2.07498	12.6064	3	8.55515	Membrane skeletal protein IMC1-related OS=Plasmodium falciparum (isolate 3D7) GN=PFE1285w PE=4 SV=1 - [Q8I3K7_PLAF7]
	Confidence Icon	Sequence	Protein Accessions	# Proteins	# Protein Groups	Activation Type	Modifications	Probability	XCorr	Δ Score	Rank	QuanResultID	Quan Info	Quan Usage	129/128	130/127	131/126	Charge	m/z [Da]	MH+ [Da]	ΔM [ppm]	RT [min]	First Scan	Last Scan	MS Order	Ions Matched	Spectrum File	Annotation
	High	eNQtIsLADEk	Q8I3K7	1	1	HCD	N-Term(TMT6plex), T4(Phospho), S6(Phospho), K11(TMT6plex)	13.7541	2.88298	1	1	24461	Unique	Used	37.8892	7.09298	11.9008	2	933.437	1865.87	-1.59515	94.2903	11247	11247	MS2	13/38	Sample.raw
	High	skDsGFPSIR	Q8I3K7	1	1	HCD	N-Term(TMT6plex), S1(Phospho), K2(TMT6plex), S4(Phospho)	1.17383	2.67367	1	1	23683	Unique	Used	27.5762	11.0441	12.6064	2	856.415	1711.82	0.549365	87.021	10391	10391	MS2	16/44	Sample.raw
	Medium	eNQtIsLADEk	Q8I3K7	1	1	HCD	N-Term(TMT6plex), T4(Phospho), S6(Phospho), K11(TMT6plex)	20.7976	2.5936	1	1	24391	Unique	Used	55.5623	6.99441	25.4283	2	933.44	1865.87	0.956336	93.689	11170	11170	MS2	13/38	Sample.raw
Q8IAR6	3.33	7	3	481	55.0333	4.84326	10.5221	73.4721	4	48.197	45.6966	4	164.334	51.5576	4	112.032	Proteasome subunit alpha type 5, putative OS=Plasmodium falciparum (isolate 3D7) GN=PF08_0109 PE=4 SV=1 - [Q8IAR6_PLAF7]
	Confidence Icon	Sequence	Protein Accessions	# Proteins	# Protein Groups	Activation Type	Modifications	Probability	XCorr	Δ Score	Rank	QuanResultID	Quan Info	Quan Usage	129/128	130/127	131/126	Charge	m/z [Da]	MH+ [Da]	ΔM [ppm]	RT [min]	First Scan	Last Scan	MS Order	Ions Matched	Spectrum File	Annotation
	High	kENEsYEk	Q8IAR6	1	1	HCD	N-Term(TMT6plex), K1(TMT6plex), S5(Phospho), K8(TMT6plex)	1	3.02153	0.0794702	1	18437	Unique	Used	100	100	96.8807	2	897.468	1793.93	0.212153	43.6573	4620	4620	MS2	13/20	Sample.raw
	High	kENESyEk	Q8IAR6	1	1	HCD	N-Term(TMT6plex), K1(TMT6plex), Y6(Phospho), K8(TMT6plex)	1	2.78326		2	18437	Redundant	Not Used	100	100	96.8807	2	897.468	1793.93	0.212153	43.6573	4620	4620	MS2	13/20	Sample.raw
	High	eNEsYEk	Q8IAR6	1	1	HCD	N-Term(TMT6plex), S4(Phospho), K7(TMT6plex)	2.33273	2.66324	0.0413534	1	18787	Unique	Used	53.9816	21.372	28.7029	2	718.839	1436.67	0.242239	46.2725	5005	5005	MS2	13/17	Sample.raw
	Medium	eNESyEk	Q8IAR6	1	1	HCD	N-Term(TMT6plex), Y5(Phospho), K7(TMT6plex)	2.33273	2.55005		2	18787	Redundant	Not Used	53.9816	21.372	28.7029	2	718.839	1436.67	0.242239	46.2725	5005	5005	MS2	13/17	Sample.raw
	Medium	eNEsYEk	Q8IAR6	1	1	HCD	N-Term(TMT6plex), S4(Phospho), K7(TMT6plex)	9.02943	2.46557	0.0607287	1	18861	Unique	Used	7.35868	5.52149	6.08159	2	718.838	1436.67	-1.54208	46.8176	5086	5086	MS2	11/17	Sample.raw
	Medium	eGDsDkEk	Q8IAR6	1	1	HCD	N-Term(TMT6plex), S4(Phospho), K6(TMT6plex), K8(TMT6plex)	11.952	2.37178	1	1	17007	Unique	Used	100	97.7061	92.6102	2	837.932	1674.86	1.17095	32.8553	3047	3047	MS2	11/20	Sample.raw
	Medium	eNESyEk	Q8IAR6	1	1	HCD	N-Term(TMT6plex), Y5(Phospho), K7(TMT6plex)	9.02943	2.31985		2	18861	Redundant	Not Used	7.35868	5.52149	6.08159	2	718.838	1436.67	-1.54208	46.8176	5086	5086	MS2	11/17	Sample.raw
Q8IAL6	2.27	3	2	1011	117.588	7.13721	10.4855	38.7764	2	248.808	11.9634	1		35.7033	2	304.873	Mannose-6-phosphate isomerase, putative OS=Plasmodium falciparum (isolate 3D7) GN=MAL8P1.156 PE=4 SV=1 - [Q8IAL6_PLAF7]
	Confidence Icon	Sequence	Protein Accessions	# Proteins	# Protein Groups	Activation Type	Modifications	Probability	XCorr	Δ Score	Rank	QuanResultID	Quan Info	Quan Usage	129/128	130/127	131/126	Charge	m/z [Da]	MH+ [Da]	ΔM [ppm]	RT [min]	First Scan	Last Scan	MS Order	Ions Matched	Spectrum File	Annotation
	High	tIsDDGVVDSYDVSk	Q8IAL6	1	1	HCD	N-Term(TMT6plex), S3(Phospho), K15(TMT6plex)	26.5652	3.03332	0.118812	1	24992	Unique	Used	100		100	2	1069.52	2138.03	0.737997	99.0287	11832	11832	MS2	18/41	Sample.raw
	High	tISDDGVVDSYDVSk	Q8IAL6	1	1	HCD	N-Term(TMT6plex), T1(Phospho), K15(TMT6plex)	1.92618	2.66692		2	24992	Redundant	Not Used	100		100	2	1069.52	2138.03	0.737997	99.0287	11832	11832	MS2	23/56	Sample.raw
	Medium	kVsLEYEk	Q8IAL6	1	1	HCD	N-Term(TMT6plex), K1(TMT6plex), S3(Phospho), K8(TMT6plex)	10.6394	2.64302	1	1	22774	Unique	Used	15.0361	11.9634	12.7473	2	882.001	1763	-0.236701	78.7414	9391	9391	MS2	11/20	Sample.raw
Q8IAQ8	0.85	1	1	1053	122.92	7.10791	10.1979	20.4885	1		10.5125	1		9.04333	1		Vacuolar proton translocating ATPase subunit A, putative OS=Plasmodium falciparum (isolate 3D7) GN=PF08_0113 PE=4 SV=1 - [Q8IAQ8_PLAF7]
	Confidence Icon	Sequence	Protein Accessions	# Proteins	# Protein Groups	Activation Type	Modifications	Probability	XCorr	Δ Score	Rank	QuanResultID	Quan Info	Quan Usage	129/128	130/127	131/126	Charge	m/z [Da]	MH+ [Da]	ΔM [ppm]	RT [min]	First Scan	Last Scan	MS Order	Ions Matched	Spectrum File	Annotation
	High	nVEELEsLk	Q8IAQ8	1	1	HCD	N-Term(TMT6plex), S7(Phospho), K9(TMT6plex)	25.3621	3.31325	1	1	24918	Unique	Used	20.4885	10.5125	9.04333	2	799.926	1598.84	0.280116	98.352	11750	11750	MS2	13/23	Sample.raw
Q9TY99	1.53	4	1	654	71.2595	9.08545	10.0817	100	1		76.8166	1		70.2634	1		Knob-associated histidine-rich protein OS=Plasmodium falciparum (isolate 3D7) GN=PFB0100c PE=4 SV=1 - [Q9TY99_PLAF7]
	Confidence Icon	Sequence	Protein Accessions	# Proteins	# Protein Groups	Activation Type	Modifications	Probability	XCorr	Δ Score	Rank	QuanResultID	Quan Info	Quan Usage	129/128	130/127	131/126	Charge	m/z [Da]	MH+ [Da]	ΔM [ppm]	RT [min]	First Scan	Last Scan	MS Order	Ions Matched	Spectrum File	Annotation
	High	eAsTTEGATk	Q9TY99	1	1	HCD	N-Term(TMT6plex), S3(Phospho), K10(TMT6plex)	2.7447	3.61431	0.0304709	1	17657	Unique	Used	100	76.8166	70.2634	2	766.884	1532.76	-0.606054	37.8787	3762	3762	MS2	17/26	Sample.raw
	High	eAStTEGATk	Q9TY99	1	1	HCD	N-Term(TMT6plex), T4(Phospho), K10(TMT6plex)	2.7447	3.50307		2	17657	Redundant	Not Used	100	76.8166	70.2634	2	766.884	1532.76	-0.606054	37.8787	3762	3762	MS2	17/26	Sample.raw
	High	eASTtEGATk	Q9TY99	1	1	HCD	N-Term(TMT6plex), T5(Phospho), K10(TMT6plex)	2.7447	3.2747		3	17657	Redundant	Not Used	100	76.8166	70.2634	2	766.884	1532.76	-0.606054	37.8787	3762	3762	MS2	16/26	Sample.raw
	Medium	eASTTEGAtk	Q9TY99	1	1	HCD	N-Term(TMT6plex), T9(Phospho), K10(TMT6plex)	1	2.61367		4	17657	Redundant	Not Used	100	76.8166	70.2634	2	766.884	1532.76	-0.606054	37.8787	3762	3762	MS2	14/26	Sample.raw
O75747	0.62	1	1	1445	165.609	6.93213	9.90439		0			0			0		Phosphatidylinositol 4-phosphate 3-kinase C2 domain-containing subunit gamma OS=Homo sapiens GN=PIK3C2G PE=1 SV=3 - [P3C2G_HUMAN]
	Confidence Icon	Sequence	Protein Accessions	# Proteins	# Protein Groups	Activation Type	Modifications	Probability	XCorr	Δ Score	Rank	QuanResultID	Quan Info	Quan Usage	129/128	130/127	131/126	Charge	m/z [Da]	MH+ [Da]	ΔM [ppm]	RT [min]	First Scan	Last Scan	MS Order	Ions Matched	Spectrum File	Annotation
	Medium	nAENEAYFk	O75747	3	1	HCD	N-Term(TMT6plex), K9(TMT6plex)	1	2.27564		3	22688	Redundant	Not Used	0.317767	1.27499	0.951004	2	772.41	1543.81	-1.65652	78.0522	9296	9296	MS2	9/16	Sample.raw
Q7KQL9	8.67	4	3	369	40.0799	8.11865	9.84982	11.8444	3	25.9284	9.37493	3	83.538	10.4549	3	43.1454	Fructose-bisphosphate aldolase OS=Plasmodium falciparum (isolate 3D7) GN=PF14_0425 PE=3 SV=1 - [ALF_PLAF7]
	Confidence Icon	Sequence	Protein Accessions	# Proteins	# Protein Groups	Activation Type	Modifications	Probability	XCorr	Δ Score	Rank	QuanResultID	Quan Info	Quan Usage	129/128	130/127	131/126	Charge	m/z [Da]	MH+ [Da]	ΔM [ppm]	RT [min]	First Scan	Last Scan	MS Order	Ions Matched	Spectrum File	Annotation
	High	gGAGGENAGAsLYEk	Q7KQL9	1	1	HCD	N-Term(TMT6plex), S11(Phospho), K15(TMT6plex)	74.0232	4.09563	0.0634146	1	22592	Unique	Used	77.2907	21.1652	30.276	2	959.969	1918.93	-0.161808	77.3346	9191	9191	MS2	18/41	Sample.raw
	High	gGAGGENAGASLyEk	Q7KQL9	1	1	HCD	N-Term(TMT6plex), Y13(Phospho), K15(TMT6plex)	59.6225	3.83566		2	22592	Redundant	Not Used	77.2907	21.1652	30.276	2	959.969	1918.93	-0.161808	77.3346	9191	9191	MS2	17/41	Sample.raw
	High	lENTIENR	Q7KQL9	1	1	HCD	N-Term(TMT6plex)	15.2585	2.90045	1	1	19506	Unique	Used	9.97227	5.73906	7.91202	2	609.339	1217.67	0.781848	51.6716	5796	5796	MS2	14/14	Sample.raw
	High	yASIcQQNR	Q7KQL9	1	1	HCD	N-Term(TMT6plex), C5(Carbamidomethyl)	34.7529	2.85375	1	1	17842	Unique	Used	11.8444	9.37493	10.4549	2	684.848	1368.69	-0.744764	39.2536	3965	3965	MS2	12/16	Sample.raw
Q8IV54	10	4	2	310	32.0252	9.23193	9.80874	0.935701	2	46.1574	1.51978	2	9.97058	1.52632	2	3.58032	TSC22D4 protein OS=Homo sapiens GN=TSC22D4 PE=2 SV=1 - [Q8IV54_HUMAN]
	Confidence Icon	Sequence	Protein Accessions	# Proteins	# Protein Groups	Activation Type	Modifications	Probability	XCorr	Δ Score	Rank	QuanResultID	Quan Info	Quan Usage	129/128	130/127	131/126	Charge	m/z [Da]	MH+ [Da]	ΔM [ppm]	RT [min]	First Scan	Last Scan	MS Order	Ions Matched	Spectrum File	Annotation
	High	vEAEAGGSGARtPPLSR	Q8IV54	2	1	HCD	N-Term(TMT6plex), T12(Phospho)	61.8019	4.3105	0.146172	1	19291	Unique	Used	1.25855	1.62523	1.48991	3	655.332	1963.98	1.02115	50.0365	5559	5559	MS2	27/94	Sample.raw
	High	vEAEAGGSGARTPPLsR	Q8IV54	2	1	HCD	N-Term(TMT6plex), S16(Phospho)	49.4827	3.68218		2	19291	Redundant	Not Used	1.25855	1.62523	1.48991	3	655.332	1963.98	1.02115	50.0365	5559	5559	MS2	28/94	Sample.raw
	High	vEAEAGGsGARTPPLSR	Q8IV54	2	1	HCD	N-Term(TMT6plex), S8(Phospho)	38.2909	3.51391		3	19291	Redundant	Not Used	1.25855	1.62523	1.48991	3	655.332	1963.98	1.02115	50.0365	5559	5559	MS2	23/94	Sample.raw
	High	gASGGAGGRsLDSR	Q8IV54	2	1	HCD	N-Term(TMT6plex), S10(Phospho)	55.2666	2.87156	1	1	15246	Unique	Used	0.69567	1.42117	1.56361	2	778.874	1556.74	1.359	17.6922	1110	1110	MS2	15/38	Sample.raw
Q8IL59	10.13	10	1	227	26.291	3.58643	9.69395		0		100	2	0	100	2	0	Putative uncharacterized protein OS=Plasmodium falciparum (isolate 3D7) GN=PF14_0390 PE=4 SV=1 - [Q8IL59_PLAF7]
	Confidence Icon	Sequence	Protein Accessions	# Proteins	# Protein Groups	Activation Type	Modifications	Probability	XCorr	Δ Score	Rank	QuanResultID	Quan Info	Quan Usage	129/128	130/127	131/126	Charge	m/z [Da]	MH+ [Da]	ΔM [ppm]	RT [min]	First Scan	Last Scan	MS Order	Ions Matched	Spectrum File	Annotation
	High	kNSNTVDsSENVEEVVDNLTSEk	Q8IL59	1	1	HCD	N-Term(TMT6plex), K1(TMT6plex), S8(Phospho), K23(TMT6plex)	40.3657	5.67436	0.021164	1	26484	Unique	Used		100	100	3	1102.22	3304.64	0.797993	111.951	13473	13473	MS2	32/130	Sample.raw
	High	kNSNTVDSsENVEEVVDNLTSEk	Q8IL59	1	1	HCD	N-Term(TMT6plex), K1(TMT6plex), S9(Phospho), K23(TMT6plex)	30.2914	5.55033		2	26484	Redundant	Not Used		100	100	3	1102.22	3304.64	0.797993	111.951	13473	13473	MS2	30/130	Sample.raw
	High	kNSNtVDSSENVEEVVDNLTSEk	Q8IL59	1	1	HCD	N-Term(TMT6plex), K1(TMT6plex), T5(Phospho), K23(TMT6plex)	12.4415	4.7545		3	26484	Redundant	Not Used		100	100	3	1102.22	3304.64	0.797993	111.951	13473	13473	MS2	33/130	Sample.raw
	High	kNsNTVDSSENVEEVVDNLTSEk	Q8IL59	1	1	HCD	N-Term(TMT6plex), K1(TMT6plex), S3(Phospho), K23(TMT6plex)	5.21185	4.06282		4	26484	Redundant	Not Used		100	100	3	1102.22	3304.64	0.797993	111.951	13473	13473	MS2	29/130	Sample.raw
	High	kNSNTVDsSENVEEVVDNLTSEk	Q8IL59	1	1	HCD	N-Term(TMT6plex), K1(TMT6plex), S8(Phospho), K23(TMT6plex)	12.9055	4.01959	0.0223881	1	26744	Unique	Used		100	100	3	1102.22	3304.65	1.68453	114.202	13759	13759	MS2	25/130	Sample.raw
	High	kNSNTVDSsENVEEVVDNLTSEk	Q8IL59	1	1	HCD	N-Term(TMT6plex), K1(TMT6plex), S9(Phospho), K23(TMT6plex)	5.58051	3.93062		2	26744	Redundant	Not Used		100	100	3	1102.22	3304.65	1.68453	114.202	13759	13759	MS2	23/130	Sample.raw
	High	kNSNtVDSSENVEEVVDNLTSEk	Q8IL59	1	1	HCD	N-Term(TMT6plex), K1(TMT6plex), T5(Phospho), K23(TMT6plex)	21.4648	3.81987		3	26744	Redundant	Not Used		100	100	3	1102.22	3304.65	1.68453	114.202	13759	13759	MS2	28/130	Sample.raw
	High	kNsNTVDSSENVEEVVDNLTSEk	Q8IL59	1	1	HCD	N-Term(TMT6plex), K1(TMT6plex), S3(Phospho), K23(TMT6plex)	21.4648	3.71486		4	26744	Redundant	Not Used		100	100	3	1102.22	3304.65	1.68453	114.202	13759	13759	MS2	29/130	Sample.raw
	High	kNSNTVDSSENVEEVVDNLtSEk	Q8IL59	1	1	HCD	N-Term(TMT6plex), K1(TMT6plex), T20(Phospho), K23(TMT6plex)	1	3.59577		5	26484	Redundant	Not Used		100	100	3	1102.22	3304.64	0.797993	111.951	13473	13473	MS2	28/130	Sample.raw
	Medium	kNSNTVDSSENVEEVVDNLTsEk	Q8IL59	1	1	HCD	N-Term(TMT6plex), K1(TMT6plex), S21(Phospho), K23(TMT6plex)	1	3.40921		6	26484	Redundant	Not Used		100	100	3	1102.22	3304.64	0.797993	111.951	13473	13473	MS2	30/130	Sample.raw
Q8I4Z3	3.87	4	1	465	53.9353	4.34814	9.45933	16.6303	2	5.51444	20.2344	2	1.91598	7.57915	2	58.5982	Ubiquitin conjugating enzyme E2, putative OS=Plasmodium falciparum (isolate 3D7) GN=PFL2100w PE=4 SV=1 - [Q8I4Z3_PLAF7]
	Confidence Icon	Sequence	Protein Accessions	# Proteins	# Protein Groups	Activation Type	Modifications	Probability	XCorr	Δ Score	Rank	QuanResultID	Quan Info	Quan Usage	129/128	130/127	131/126	Charge	m/z [Da]	MH+ [Da]	ΔM [ppm]	RT [min]	First Scan	Last Scan	MS Order	Ions Matched	Spectrum File	Annotation
	High	rDDtNEEYNQNDNINVEk	Q8I4Z3	1	1	HCD	N-Term(TMT6plex), T4(Phospho), K18(TMT6plex)	1	5.41029	0.194085	1	21595	Unique	Used	16.0236	19.9746	5.25376	3	916.756	2748.25	0.756077	69.4321	8094	8094	MS2	31/100	Sample.raw
	High	rDDTNEEyNQNDNINVEk	Q8I4Z3	1	1	HCD	N-Term(TMT6plex), Y8(Phospho), K18(TMT6plex)	1	4.35651		2	21595	Redundant	Not Used	16.0236	19.9746	5.25376	3	916.756	2748.25	0.756077	69.4321	8094	8094	MS2	22/100	Sample.raw
	High	rDDtNEEYNQNDNINVEk	Q8I4Z3	1	1	HCD	N-Term(TMT6plex), T4(Phospho), K18(TMT6plex)	1	4.04904	0.130864	1	21604	Unique	Used	17.26	20.4975	10.9338	3	916.756	2748.25	0.223068	69.5094	8104	8104	MS2	28/100	Sample.raw
	High	rDDTNEEyNQNDNINVEk	Q8I4Z3	1	1	HCD	N-Term(TMT6plex), Y8(Phospho), K18(TMT6plex)	1	3.52394		2	21604	Redundant	Not Used	17.26	20.4975	10.9338	3	916.756	2748.25	0.223068	69.5094	8104	8104	MS2	20/100	Sample.raw
H7C2Z7	3.13	1	1	447	48.9429	8.03076	9.4275		0			0			0		Uncharacterized protein OS=Homo sapiens PE=4 SV=1 - [H7C2Z7_HUMAN]
	Confidence Icon	Sequence	Protein Accessions	# Proteins	# Protein Groups	Activation Type	Modifications	Probability	XCorr	Δ Score	Rank	QuanResultID	Quan Info	Quan Usage	129/128	130/127	131/126	Charge	m/z [Da]	MH+ [Da]	ΔM [ppm]	RT [min]	First Scan	Last Scan	MS Order	Ions Matched	Spectrum File	Annotation
	Medium	nGAAtGmDAIcSHR	H7C2Z7	3	1	HCD	N-Term(TMT6plex), T5(Phospho), M7(Oxidation), C11(Carbamidomethyl)	1	2.43831		4	14920	Redundant	Not Used	0.453038	1.22266	0.993271	2	893.385	1785.76	0.816201	13.217	751	751	MS2	11/38	Sample.raw
Q8ILC8	1.22	10	1	1472	169.122	8.33838	9.08033	45.9648	2	166.545	24.6329	2	117.249	35.1159	2	150.986	DNA topoisomerase 2 OS=Plasmodium falciparum (isolate 3D7) GN=PF14_0316 PE=3 SV=1 - [Q8ILC8_PLAF7]
	Confidence Icon	Sequence	Protein Accessions	# Proteins	# Protein Groups	Activation Type	Modifications	Probability	XCorr	Δ Score	Rank	QuanResultID	Quan Info	Quan Usage	129/128	130/127	131/126	Charge	m/z [Da]	MH+ [Da]	ΔM [ppm]	RT [min]	First Scan	Last Scan	MS Order	Ions Matched	Spectrum File	Annotation
	High	kADDLNsNELDNTLsVSk	Q8ILC8	1	1	HCD	N-Term(TMT6plex), K1(TMT6plex), S7(Phospho), S15(Phospho), K18(TMT6plex)	7.24631	5.17306	0.0232108	1	24917	Unique	Used	100	46.1249	73.2399	3	937.466	2810.38	0.162862	98.3451	11749	11749	MS2	31/132	Sample.raw
	High	kADDLNsNELDNtLSVSk	Q8ILC8	1	1	HCD	N-Term(TMT6plex), K1(TMT6plex), S7(Phospho), T13(Phospho), K18(TMT6plex)	15.3188	5.04661		2	24917	Redundant	Not Used	100	46.1249	73.2399	3	937.466	2810.38	0.162862	98.3451	11749	11749	MS2	31/132	Sample.raw
	High	kADDLNsNELDNTLSVsk	Q8ILC8	1	1	HCD	N-Term(TMT6plex), K1(TMT6plex), S7(Phospho), S17(Phospho), K18(TMT6plex)	1	4.62057		3	24917	Redundant	Not Used	100	46.1249	73.2399	3	937.466	2810.38	0.162862	98.3451	11749	11749	MS2	28/132	Sample.raw
	High	kADDLNsNELDNTLsVSk	Q8ILC8	1	1	HCD	N-Term(TMT6plex), K1(TMT6plex), S7(Phospho), S15(Phospho), K18(TMT6plex)	15.5907	3.90727	0.0613811	1	24959	Unique	Used	21.1277	13.1551	16.8368	3	937.467	2810.39	1.53108	98.7124	11795	11795	MS2	29/132	Sample.raw
	High	kADDLNSNELDNtLsVSk	Q8ILC8	1	1	HCD	N-Term(TMT6plex), K1(TMT6plex), T13(Phospho), S15(Phospho), K18(TMT6plex)	7.24631	3.8503		4	24917	Redundant	Not Used	100	46.1249	73.2399	3	937.466	2810.38	0.162862	98.3451	11749	11749	MS2	26/132	Sample.raw
	High	kADDLNsNELDNtLSVSk	Q8ILC8	1	1	HCD	N-Term(TMT6plex), K1(TMT6plex), S7(Phospho), T13(Phospho), K18(TMT6plex)	24.9153	3.66861		2	24959	Redundant	Not Used	21.1277	13.1551	16.8368	3	937.467	2810.39	1.53108	98.7124	11795	11795	MS2	28/132	Sample.raw
	Medium	kADDLNSNELDNtLSVsk	Q8ILC8	1	1	HCD	N-Term(TMT6plex), K1(TMT6plex), T13(Phospho), S17(Phospho), K18(TMT6plex)	1	3.43958		5	24917	Redundant	Not Used	100	46.1249	73.2399	3	937.466	2810.38	0.162862	98.3451	11749	11749	MS2	23/132	Sample.raw
	Medium	kADDLNsNELDNTLSVsk	Q8ILC8	1	1	HCD	N-Term(TMT6plex), K1(TMT6plex), S7(Phospho), S17(Phospho), K18(TMT6plex)	1	3.31626		3	24959	Redundant	Not Used	21.1277	13.1551	16.8368	3	937.467	2810.39	1.53108	98.7124	11795	11795	MS2	26/132	Sample.raw
	Medium	kADDLNSNELDNtLsVSk	Q8ILC8	1	1	HCD	N-Term(TMT6plex), K1(TMT6plex), T13(Phospho), S15(Phospho), K18(TMT6plex)	15.5907	2.98865		4	24959	Redundant	Not Used	21.1277	13.1551	16.8368	3	937.467	2810.39	1.53108	98.7124	11795	11795	MS2	24/132	Sample.raw
	Medium	kADDLNSNELDNTLsVsk	Q8ILC8	1	1	HCD	N-Term(TMT6plex), K1(TMT6plex), S15(Phospho), S17(Phospho), K18(TMT6plex)	1	2.98587		6	24917	Redundant	Not Used	100	46.1249	73.2399	3	937.466	2810.38	0.162862	98.3451	11749	11749	MS2	22/132	Sample.raw
P01834	18.87	1	1	106	11.6017	5.87158	9.07126	1.0229	1		1.43213	1		1.54272	1		Ig kappa chain C region OS=Homo sapiens GN=IGKC PE=1 SV=1 - [IGKC_HUMAN]
	Confidence Icon	Sequence	Protein Accessions	# Proteins	# Protein Groups	Activation Type	Modifications	Probability	XCorr	Δ Score	Rank	QuanResultID	Quan Info	Quan Usage	129/128	130/127	131/126	Charge	m/z [Da]	MH+ [Da]	ΔM [ppm]	RT [min]	First Scan	Last Scan	MS Order	Ions Matched	Spectrum File	Annotation
	High	vDNALQSGNSQESVTEQDSk	P01834	9	1	HCD	N-Term(TMT6plex), K20(TMT6plex)	49.3585	2.85349	1	1	21891	Unique	Used	1.0229	1.43213	1.54272	2	1297.65	2594.3	0.583926	71.8504	8420	8420	MS2	12/38	Sample.raw
Q8IDR3	1.22	2	1	818	92.2189	8.1626	8.9234	97.1361	2	4.30996	70.8309	2	54.6624	77.703	2	38.7496	Myosin-A OS=Plasmodium falciparum (isolate 3D7) GN=PF13_0233 PE=1 SV=1 - [MYOA_PLAF7]
	Confidence Icon	Sequence	Protein Accessions	# Proteins	# Protein Groups	Activation Type	Modifications	Probability	XCorr	Δ Score	Rank	QuanResultID	Quan Info	Quan Usage	129/128	130/127	131/126	Charge	m/z [Da]	MH+ [Da]	ΔM [ppm]	RT [min]	First Scan	Last Scan	MS Order	Ions Matched	Spectrum File	Annotation
	High	rVsNVEAFDk	Q8IDR3	1	1	HCD	N-Term(TMT6plex), S3(Phospho), K10(TMT6plex)	9.91919	3.59039	1	1	22352	Unique	Used	94.3543	50.1702	60.3775	3	568.303	1702.89	0.58711	75.4974	8927	8927	MS2	27/52	Sample.raw
	High	rVsNVEAFDk	Q8IDR3	1	1	HCD	N-Term(TMT6plex), S3(Phospho), K10(TMT6plex)	1	2.93043	1	1	22361	Unique	Used	100	100	100	2	851.95	1702.89	0.272428	75.5617	8937	8937	MS2	15/26	Sample.raw
Q5T619	2.11	1	1	568	62.3011	8.6167	8.91926	0.657295	1		1.54958	1		1.2773	1		Zinc finger protein 648 OS=Homo sapiens GN=ZNF648 PE=1 SV=1 - [ZN648_HUMAN]
	Confidence Icon	Sequence	Protein Accessions	# Proteins	# Protein Groups	Activation Type	Modifications	Probability	XCorr	Δ Score	Rank	QuanResultID	Quan Info	Quan Usage	129/128	130/127	131/126	Charge	m/z [Da]	MH+ [Da]	ΔM [ppm]	RT [min]	First Scan	Last Scan	MS Order	Ions Matched	Spectrum File	Annotation
	Medium	aLGSLPSGLAHk	Q5T619	1	1	HCD	N-Term(TMT6plex), K12(TMT6plex)	28.18	2.53956	1	1	24170	Unique	Used	0.657295	1.54958	1.2773	2	804.996	1608.98	0.687129	91.8358	10927	10927	MS2	12/22	Sample.raw
Q8I6U8	1.82	4	1	824	95.786	5.13525	8.85927	100	1		100	2	0	100	2	0	Glycophorin-binding protein OS=Plasmodium falciparum (isolate 3D7) GN=GBP PE=3 SV=1 - [GBP_PLAF7]
	Confidence Icon	Sequence	Protein Accessions	# Proteins	# Protein Groups	Activation Type	Modifications	Probability	XCorr	Δ Score	Rank	QuanResultID	Quan Info	Quan Usage	129/128	130/127	131/126	Charge	m/z [Da]	MH+ [Da]	ΔM [ppm]	RT [min]	First Scan	Last Scan	MS Order	Ions Matched	Spectrum File	Annotation
	High	sVVTEEQkVEsDSEk	Q8I6U8	1	1	HCD	N-Term(TMT6plex), K8(TMT6plex), S11(Phospho), K15(TMT6plex)	71.6281	4.23726	0.0660377	1	22440	Unique	Used	100	100	100	3	821.095	2461.27	0.714321	76.1716	9024	9024	MS2	30/82	Sample.raw
	High	sVVTEEQkVESDsEk	Q8I6U8	1	1	HCD	N-Term(TMT6plex), K8(TMT6plex), S13(Phospho), K15(TMT6plex)	44.3941	3.95523		2	22440	Redundant	Not Used	100	100	100	3	821.095	2461.27	0.714321	76.1716	9024	9024	MS2	32/82	Sample.raw
	High	sVVTEEQkVEsDSEk	Q8I6U8	1	1	HCD	N-Term(TMT6plex), K8(TMT6plex), S11(Phospho), K15(TMT6plex)	42.1049	2.7272	0.102564	1	22455	Unique	Used		100	100	2	1231.14	2461.27	1.38934	76.2948	9040	9040	MS2	14/41	Sample.raw
	Medium	sVVTEEQkVESDsEk	Q8I6U8	1	1	HCD	N-Term(TMT6plex), K8(TMT6plex), S13(Phospho), K15(TMT6plex)	30.4905	2.45466		2	22455	Redundant	Not Used		100	100	2	1231.14	2461.27	1.38934	76.2948	9040	9040	MS2	14/41	Sample.raw
Q05CF8	6.53	12	1	291	33.0344	6.66846	8.71655	1.05215	2	14.1458	1.419	2	8.01894	1.07072	2	26.594	KNG1 protein OS=Homo sapiens GN=KNG1 PE=2 SV=1 - [Q05CF8_HUMAN]
	Confidence Icon	Sequence	Protein Accessions	# Proteins	# Protein Groups	Activation Type	Modifications	Probability	XCorr	Δ Score	Rank	QuanResultID	Quan Info	Quan Usage	129/128	130/127	131/126	Charge	m/z [Da]	MH+ [Da]	ΔM [ppm]	RT [min]	First Scan	Last Scan	MS Order	Ions Matched	Spectrum File	Annotation
	High	eTTcSkESNEELtEScETk	Q05CF8	6	1	HCD	N-Term(TMT6plex), C4(Carbamidomethyl), K6(TMT6plex), T13(Phospho), C16(Carbamidomethyl), K19(TMT6plex)	40.536	4.48683	0.0579065	1	21250	Unique	Used	0.956851	1.34441	0.897639	3	1010.47	3029.39	0.330144	66.5245	7715	7715	MS2	24/106	Sample.raw
	High	eTTcSkESNEELtEScETk	Q05CF8	6	1	HCD	N-Term(TMT6plex), C4(Carbamidomethyl), K6(TMT6plex), T13(Phospho), C16(Carbamidomethyl), K19(TMT6plex)	25.3703	4.22972	0.0520095	1	21445	Unique	Used	1.15693	1.49774	1.27717	3	1010.47	3029.4	0.934573	68.1432	7929	7929	MS2	22/106	Sample.raw
	High	eTTcSkEsNEELTEScETk	Q05CF8	6	1	HCD	N-Term(TMT6plex), C4(Carbamidomethyl), K6(TMT6plex), S8(Phospho), C16(Carbamidomethyl), K19(TMT6plex)	64.0116	4.22846		2	21250	Redundant	Not Used	0.956851	1.34441	0.897639	3	1010.47	3029.39	0.330144	66.5245	7715	7715	MS2	25/106	Sample.raw
	High	eTTcSkEsNEELTEScETk	Q05CF8	6	1	HCD	N-Term(TMT6plex), C4(Carbamidomethyl), K6(TMT6plex), S8(Phospho), C16(Carbamidomethyl), K19(TMT6plex)	57.4746	4.0121		2	21445	Redundant	Not Used	1.15693	1.49774	1.27717	3	1010.47	3029.4	0.934573	68.1432	7929	7929	MS2	25/106	Sample.raw
	High	eTTcSkESNEELTEscETk	Q05CF8	6	1	HCD	N-Term(TMT6plex), C4(Carbamidomethyl), K6(TMT6plex), S15(Phospho), C16(Carbamidomethyl), K19(TMT6plex)	20.762	3.89128		3	21250	Redundant	Not Used	0.956851	1.34441	0.897639	3	1010.47	3029.39	0.330144	66.5245	7715	7715	MS2	23/106	Sample.raw
	High	eTTcSkESNEELTEscETk	Q05CF8	6	1	HCD	N-Term(TMT6plex), C4(Carbamidomethyl), K6(TMT6plex), S15(Phospho), C16(Carbamidomethyl), K19(TMT6plex)	8.72193	3.85886		3	21445	Redundant	Not Used	1.15693	1.49774	1.27717	3	1010.47	3029.4	0.934573	68.1432	7929	7929	MS2	23/106	Sample.raw
	High	eTTcskESNEELTEScETk	Q05CF8	6	1	HCD	N-Term(TMT6plex), C4(Carbamidomethyl), S5(Phospho), K6(TMT6plex), C16(Carbamidomethyl), K19(TMT6plex)	51.783	3.68489		4	21250	Redundant	Not Used	0.956851	1.34441	0.897639	3	1010.47	3029.39	0.330144	66.5245	7715	7715	MS2	22/106	Sample.raw
	Medium	eTTcskESNEELTEScETk	Q05CF8	6	1	HCD	N-Term(TMT6plex), C4(Carbamidomethyl), S5(Phospho), K6(TMT6plex), C16(Carbamidomethyl), K19(TMT6plex)	57.4746	3.37127		4	21445	Redundant	Not Used	1.15693	1.49774	1.27717	3	1010.47	3029.4	0.934573	68.1432	7929	7929	MS2	22/106	Sample.raw
	Medium	eTtcSkESNEELTEScETk	Q05CF8	6	1	HCD	N-Term(TMT6plex), T3(Phospho), C4(Carbamidomethyl), K6(TMT6plex), C16(Carbamidomethyl), K19(TMT6plex)	30.2054	3.19566		5	21250	Redundant	Not Used	0.956851	1.34441	0.897639	3	1010.47	3029.39	0.330144	66.5245	7715	7715	MS2	20/106	Sample.raw
	Medium	eTTcSkESNEELTEScEtk	Q05CF8	6	1	HCD	N-Term(TMT6plex), C4(Carbamidomethyl), K6(TMT6plex), C16(Carbamidomethyl), T18(Phospho), K19(TMT6plex)	1	3.14331		6	21250	Redundant	Not Used	0.956851	1.34441	0.897639	3	1010.47	3029.39	0.330144	66.5245	7715	7715	MS2	21/106	Sample.raw
	Medium	eTTcSkESNEELTEScEtk	Q05CF8	6	1	HCD	N-Term(TMT6plex), C4(Carbamidomethyl), K6(TMT6plex), C16(Carbamidomethyl), T18(Phospho), K19(TMT6plex)	1	3.07066		5	21445	Redundant	Not Used	1.15693	1.49774	1.27717	3	1010.47	3029.4	0.934573	68.1432	7929	7929	MS2	22/106	Sample.raw
	Medium	eTtcSkESNEELTEScETk	Q05CF8	6	1	HCD	N-Term(TMT6plex), T3(Phospho), C4(Carbamidomethyl), K6(TMT6plex), C16(Carbamidomethyl), K19(TMT6plex)	35.1331	3.02889		6	21445	Redundant	Not Used	1.15693	1.49774	1.27717	3	1010.47	3029.4	0.934573	68.1432	7929	7929	MS2	20/106	Sample.raw
J3KRH2	16.78	2	2	149	16.567	5.36377	8.68244	1.16617	2	7.68633	1.53316	2	11.6183	1.27373	2	1.80529	Haptoglobin (Fragment) OS=Homo sapiens GN=HP PE=4 SV=1 - [J3KRH2_HUMAN]
	Confidence Icon	Sequence	Protein Accessions	# Proteins	# Protein Groups	Activation Type	Modifications	Probability	XCorr	Δ Score	Rank	QuanResultID	Quan Info	Quan Usage	129/128	130/127	131/126	Charge	m/z [Da]	MH+ [Da]	ΔM [ppm]	RT [min]	First Scan	Last Scan	MS Order	Ions Matched	Spectrum File	Annotation
	High	tEGDGVYTLNNEk	J3KRH2	7	1	HCD	N-Term(TMT6plex), K13(TMT6plex)	63.9952	3.63782	1	1	22146	Unique	Used	1.10734	1.41798	1.28933	2	949.5	1897.99	0.951537	73.8844	8700	8700	MS2	14/24	Sample.raw
	High	tEGDGVYTLNDk	J3KRH2	8	1	HCD	N-Term(TMT6plex), K12(TMT6plex)	68.2217	2.96448	1	1	22442	Unique	Used	1.22813	1.6577	1.25831	2	885.47	1769.93	0.460863	76.1883	9026	9026	MS2	15/22	Sample.raw
C0H5B1	2.31	6	3	1255	146.556	8.49951	8.67919	55.399	3	102.22	31.3204	3	35.5598	33.8206	3	4.71883	Asparagine-rich protein OS=Plasmodium falciparum (isolate 3D7) GN=MAL13P1.63 PE=4 SV=1 - [C0H5B1_PLAF7]
	Confidence Icon	Sequence	Protein Accessions	# Proteins	# Protein Groups	Activation Type	Modifications	Probability	XCorr	Δ Score	Rank	QuanResultID	Quan Info	Quan Usage	129/128	130/127	131/126	Charge	m/z [Da]	MH+ [Da]	ΔM [ppm]	RT [min]	First Scan	Last Scan	MS Order	Ions Matched	Spectrum File	Annotation
	High	nsNVEEHLR	C0H5B1	1	1	HCD	N-Term(TMT6plex), S2(Phospho)	1	3.18501	1	1	17499	Unique	Used	31.3148	24.8169	32.7617	2	703.835	1406.66	-0.135864	36.6827	3588	3588	MS2	16/23	Sample.raw
	High	sNTNsELYNQk	C0H5B1	1	1	HCD	N-Term(TMT6plex), S5(Phospho), K11(TMT6plex)	21.2724	2.97198	0.047138	1	21209	Unique	Used	55.399	31.3204	33.8206	2	918.451	1835.9	0.72283	66.1738	7669	7669	MS2	12/29	Sample.raw
	High	sNtNSELYNQk	C0H5B1	1	1	HCD	N-Term(TMT6plex), T3(Phospho), K11(TMT6plex)	11.3833	2.82657		2	21209	Redundant	Not Used	55.399	31.3204	33.8206	2	918.451	1835.9	0.72283	66.1738	7669	7669	MS2	13/29	Sample.raw
	High	sNTNSELyNQk	C0H5B1	1	1	HCD	N-Term(TMT6plex), Y8(Phospho), K11(TMT6plex)	32.808	2.69938		3	21209	Redundant	Not Used	55.399	31.3204	33.8206	2	918.451	1835.9	0.72283	66.1738	7669	7669	MS2	12/29	Sample.raw
	Medium	sNTNSELYNQk	C0H5B1	1	1	HCD	N-Term(TMT6plex), S1(Phospho), K11(TMT6plex)	1	2.56746		4	21209	Redundant	Not Used	55.399	31.3204	33.8206	2	918.451	1835.9	0.72283	66.1738	7669	7669	MS2	14/40	Sample.raw
	Medium	nNsVTGNIk	C0H5B1	1	1	HCD	N-Term(TMT6plex), S3(Phospho), K9(TMT6plex)	2.96937	2.52221	1	1	20600	Unique	Used	100	44.5216	83.4187	2	742.9	1484.79	3.49129	61.0072	7000	7000	MS2	14/23	Sample.raw
Q5H924	0.88	5	2	3407	373.963	5.09717	8.51516	1.2722	2	62.9721	1.88056	2	48.8704	1.6761	2	50.4721	HECT, UBA and WWE domain containing 1 (Fragment) OS=Homo sapiens GN=HUWE1 PE=2 SV=1 - [Q5H924_HUMAN]
	Confidence Icon	Sequence	Protein Accessions	# Proteins	# Protein Groups	Activation Type	Modifications	Probability	XCorr	Δ Score	Rank	QuanResultID	Quan Info	Quan Usage	129/128	130/127	131/126	Charge	m/z [Da]	MH+ [Da]	ΔM [ppm]	RT [min]	First Scan	Last Scan	MS Order	Ions Matched	Spectrum File	Annotation
	High	sHHAASTTTAPTPAAR	Q5H924	5	1	HCD	N-Term(TMT6plex), S1(Phospho)	61.293	4.80843	0.401247	1	14890	Unique	Used	1.87866	2.5695	2.31123	3	629.309	1885.91	0.968855	12.6321	718	718	MS2	39/120	Sample.raw
	High	gSGTAsDDEFENLR	Q5H924	3	1	HCD	N-Term(TMT6plex), S6(Phospho)	42.0762	3.70673	0.153639	1	23292	Unique	Used	0.861516	1.37634	1.21551	2	903.891	1806.78	0.427199	83.204	9961	9961	MS2	18/38	Sample.raw
	High	gSGtASDDEFENLR	Q5H924	3	1	HCD	N-Term(TMT6plex), T4(Phospho)	11.3097	3.13604		2	23292	Redundant	Not Used	0.861516	1.37634	1.21551	2	903.891	1806.78	0.427199	83.204	9961	9961	MS2	16/38	Sample.raw
	Medium	sHHAAsTTTAPTPAAR	Q5H924	5	1	HCD	N-Term(TMT6plex), S6(Phospho)	17.272	2.88154		2	14890	Redundant	Not Used	1.87866	2.5695	2.31123	3	629.309	1885.91	0.968855	12.6321	718	718	MS2	25/88	Sample.raw
	High	gsGTASDDEFENLR	Q5H924	3	1	HCD	N-Term(TMT6plex), S2(Phospho)	4.11305	2.85623		3	23292	Redundant	Not Used	0.861516	1.37634	1.21551	2	903.891	1806.78	0.427199	83.204	9961	9961	MS2	17/38	Sample.raw
D3DTT2	7.89	1	1	152	17.6321	9.94971	8.48536	0.368708	1		1.10757	1		3.1742	1		HCG1820468, isoform CRA_a OS=Homo sapiens GN=hCG_1820468 PE=4 SV=1 - [D3DTT2_HUMAN]
	Confidence Icon	Sequence	Protein Accessions	# Proteins	# Protein Groups	Activation Type	Modifications	Probability	XCorr	Δ Score	Rank	QuanResultID	Quan Info	Quan Usage	129/128	130/127	131/126	Charge	m/z [Da]	MH+ [Da]	ΔM [ppm]	RT [min]	First Scan	Last Scan	MS Order	Ions Matched	Spectrum File	Annotation
	Medium	eEGLTENTGLPR	D3DTT2	1	1	HCD	N-Term(TMT6plex)	13.8658	2.27585	1	1	22980	Unique	Used	0.368708	1.10757	3.1742	2	772.91	1544.81	-0.0117316	80.498	9618	9618	MS2	12/22	Sample.raw
H0YGE4	4.48	1	1	268	30.1688	6.62451	8.42759		0			0			0		Protein LOC728763 (Fragment) OS=Homo sapiens GN=LOC728763 PE=4 SV=1 - [H0YGE4_HUMAN]
	Confidence Icon	Sequence	Protein Accessions	# Proteins	# Protein Groups	Activation Type	Modifications	Probability	XCorr	Δ Score	Rank	QuanResultID	Quan Info	Quan Usage	129/128	130/127	131/126	Charge	m/z [Da]	MH+ [Da]	ΔM [ppm]	RT [min]	First Scan	Last Scan	MS Order	Ions Matched	Spectrum File	Annotation
	Medium	qGLEAEAAELQR	H0YGE4	2	1	HCD	N-Term(TMT6plex)	1	2.31142		2	23090	Redundant	Not Used	0.337882	1.22394	0.928178	2	772.418	1543.83	0.937883	81.5188	9739	9739	MS2	12/22	Sample.raw
Q8IBF6	0.68	4	2	1331	155.036	5.08447	8.28496	100	3	0	57.8087	3	2.01652	68.9442	3	1.81002	Transcription factor with AP2 domain(S), putative OS=Plasmodium falciparum (isolate 3D7) GN=ApiAP2 PE=4 SV=1 - [Q8IBF6_PLAF7]
	Confidence Icon	Sequence	Protein Accessions	# Proteins	# Protein Groups	Activation Type	Modifications	Probability	XCorr	Δ Score	Rank	QuanResultID	Quan Info	Quan Usage	129/128	130/127	131/126	Charge	m/z [Da]	MH+ [Da]	ΔM [ppm]	RT [min]	First Scan	Last Scan	MS Order	Ions Matched	Spectrum File	Annotation
	High	rNssDGQNk	Q8IBF6	1	1	HCD	N-Term(TMT6plex), S3(Phospho), S4(Phospho), K9(TMT6plex)	7.10439	3.07292	1	1	15512	Unique	Used	100	57.8087	68.9442	2	812.369	1623.73	1.15257	20.5986	1402	1402	MS2	14/30	Sample.raw
	High	nSsDGQNk	Q8IBF6	1	1	HCD	N-Term(TMT6plex), S3(Phospho), K8(TMT6plex)	6.07011	2.85302	0.0842105	1	15441	Unique	Used	81.5358	32.366	32.7485	2	694.335	1387.66	0.694041	19.8377	1324	1324	MS2	13/20	Sample.raw
	Medium	nsSDGQNk	Q8IBF6	1	1	HCD	N-Term(TMT6plex), S2(Phospho), K8(TMT6plex)	1	2.6148		2	15441	Redundant	Not Used	81.5358	32.366	32.7485	2	694.335	1387.66	0.694041	19.8377	1324	1324	MS2	13/20	Sample.raw
	Medium	rNssDGQNk	Q8IBF6	1	1	HCD	N-Term(TMT6plex), S3(Phospho), S4(Phospho), K9(TMT6plex)	2.72899	2.35902	1	1	15600	Unique	Used	100	58.6002	69.7909	2	812.369	1623.73	0.626322	21.4003	1499	1499	MS2	12/30	Sample.raw
O77343	4.32	3	2	579	67.7254	8.67529	8.22587	49.2852	2	141.613	31.8076	2	410.945	30.9244	2	126.053	Transporter, putative OS=Plasmodium falciparum (isolate 3D7) GN=PFC0530w PE=4 SV=1 - [O77343_PLAF7]
	Confidence Icon	Sequence	Protein Accessions	# Proteins	# Protein Groups	Activation Type	Modifications	Probability	XCorr	Δ Score	Rank	QuanResultID	Quan Info	Quan Usage	129/128	130/127	131/126	Charge	m/z [Da]	MH+ [Da]	ΔM [ppm]	RT [min]	First Scan	Last Scan	MS Order	Ions Matched	Spectrum File	Annotation
	High	nLYNsGEk	O77343	1	1	HCD	N-Term(TMT6plex), S5(Phospho), K8(TMT6plex)	25.5422	3.4411	0.218023	1	21216	Unique	Used	24.2903	10.1172	16.0178	2	731.871	1462.74	0.796406	66.2294	7677	7677	MS2	14/20	Sample.raw
	High	nLyNSGEk	O77343	1	1	HCD	N-Term(TMT6plex), Y3(Phospho), K8(TMT6plex)	4.36879	2.69122		2	21216	Redundant	Not Used	24.2903	10.1172	16.0178	2	731.871	1462.74	0.796406	66.2294	7677	7677	MS2	11/20	Sample.raw
	Medium	nDNQLVsEDNIQTNQDk	O77343	1	1	HCD	N-Term(TMT6plex), S7(Phospho), K17(TMT6plex)	40.0989	2.47692	1	1	22968	Unique	Used	100	100	59.7032	2	1257.1	2513.2	2.91429	80.3805	9604	9604	MS2	14/47	Sample.raw
Q8I305	4.46	4	2	516	58.3827	8.27979	8.19413	23.9956	3	64.9847	18.7363	3	149.937	20.9479	3	206.206	Transporter, putative OS=Plasmodium falciparum (isolate 3D7) GN=PFI0720w PE=4 SV=1 - [Q8I305_PLAF7]
	Confidence Icon	Sequence	Protein Accessions	# Proteins	# Protein Groups	Activation Type	Modifications	Probability	XCorr	Δ Score	Rank	QuanResultID	Quan Info	Quan Usage	129/128	130/127	131/126	Charge	m/z [Da]	MH+ [Da]	ΔM [ppm]	RT [min]	First Scan	Last Scan	MS Order	Ions Matched	Spectrum File	Annotation
	High	sSINISDR	Q8I305	1	1	HCD	N-Term(TMT6plex), S1(Phospho)	1	2.93882	0.129252	1	20513	Unique	Used	16.0795	9.01038	8.78791	2	600.795	1200.58	-0.212773	60.2202	6904	6904	MS2	14/28	Sample.raw
	High	sTmQGQDNIQINsER	Q8I305	1	1	HCD	N-Term(TMT6plex), M3(Oxidation), S13(Phospho)	1	2.70798	1	1	19661	Unique	Used	23.9956	18.7363	20.9479	2	1023.46	2045.92	-0.275846	52.9203	5966	5966	MS2	13/41	Sample.raw
	Medium	ssINISDR	Q8I305	1	1	HCD	N-Term(TMT6plex), S2(Phospho)	1	2.56032		2	20513	Redundant	Not Used	16.0795	9.01038	8.78791	2	600.795	1200.58	-0.212773	60.2202	6904	6904	MS2	12/20	Sample.raw
	Medium	sTmQGQDNIQINsER	Q8I305	1	1	HCD	N-Term(TMT6plex), M3(Oxidation), S13(Phospho)	1	2.54733	1	1	19641	Unique	Used	100	45.5328	100	2	1023.46	2045.92	0.678799	52.7491	5944	5944	MS2	14/41	Sample.raw
Q8IXQ3	7.22	5	1	194	21.0504	5.0083	8.1836	0.64335	2	4.02749	1.20969	2	0.476113	0.939697	2	14.0581	Uncharacterized protein C9orf40 OS=Homo sapiens GN=C9orf40 PE=1 SV=1 - [CI040_HUMAN]
	Confidence Icon	Sequence	Protein Accessions	# Proteins	# Protein Groups	Activation Type	Modifications	Probability	XCorr	Δ Score	Rank	QuanResultID	Quan Info	Quan Usage	129/128	130/127	131/126	Charge	m/z [Da]	MH+ [Da]	ΔM [ppm]	RT [min]	First Scan	Last Scan	MS Order	Ions Matched	Spectrum File	Annotation
	High	rDsGDNSAPSGQER	Q8IXQ3	1	1	HCD	N-Term(TMT6plex), S3(Phospho)	21.6174	4.6468	0.27957	1	14828	Unique	Used	0.661058	1.20581	1.03268	3	595.598	1784.78	1.30229	11.3847	650	650	MS2	29/76	Sample.raw
	High	rDsGDNSAPSGQER	Q8IXQ3	1	1	HCD	N-Term(TMT6plex), S3(Phospho)	19.1966	3.5368	0.220339	1	14830	Unique	Used	0.626115	1.21358	0.855084	2	892.893	1784.78	1.37822	11.4125	652	652	MS2	16/38	Sample.raw
	Medium	rDSGDNsAPSGQER	Q8IXQ3	1	1	HCD	N-Term(TMT6plex), S7(Phospho)	12.8172	3.34887		2	14828	Redundant	Not Used	0.661058	1.20581	1.03268	3	595.598	1784.78	1.30229	11.3847	650	650	MS2	20/76	Sample.raw
	High	rDSGDNsAPSGQER	Q8IXQ3	1	1	HCD	N-Term(TMT6plex), S7(Phospho)	2.88398	2.76188		2	14830	Redundant	Not Used	0.626115	1.21358	0.855084	2	892.893	1784.78	1.37822	11.4125	652	652	MS2	13/38	Sample.raw
	Medium	rDSGDNSAPsGQER	Q8IXQ3	1	1	HCD	N-Term(TMT6plex), S10(Phospho)	2.88398	2.32857		3	14830	Redundant	Not Used	0.626115	1.21358	0.855084	2	892.893	1784.78	1.37822	11.4125	652	652	MS2	12/38	Sample.raw
Q8III3	3.54	2	1	594	69.3469	5.90967	8.08827	8.40691	1		22.5859	2	1134.84	20.3537	2	1617.19	Pre-RNA processing ribonucleoprotein, putative OS=Plasmodium falciparum (isolate 3D7) GN=PF11_0191 PE=4 SV=1 - [Q8III3_PLAF7]
	Confidence Icon	Sequence	Protein Accessions	# Proteins	# Protein Groups	Activation Type	Modifications	Probability	XCorr	Δ Score	Rank	QuanResultID	Quan Info	Quan Usage	129/128	130/127	131/126	Charge	m/z [Da]	MH+ [Da]	ΔM [ppm]	RT [min]	First Scan	Last Scan	MS Order	Ions Matched	Spectrum File	Annotation
	High	kHDEDQHsEHsHQDQDEQEEk	Q8III3	1	1	HCD	N-Term(TMT6plex), K1(TMT6plex), S8(Phospho), S11(Phospho), K21(TMT6plex)	28.5093	4.53194	1	1	15302	Unique	Used		100	100	4	866.378	3462.49	1.82466	18.317	1171	1171	MS2	43/234	Sample.raw
	High	kHDEDQHsEHsHQDQDEQEEk	Q8III3	1	1	HCD	N-Term(TMT6plex), K1(TMT6plex), S8(Phospho), S11(Phospho), K21(TMT6plex)	1	3.55633	1	1	15370	Unique	Used	8.40691	5.10124	4.14274	5	693.304	3462.49	1.99705	19.07	1246	1246	MS2	57/312	Sample.raw
Q8I3U4	4.78	4	1	335	39.7734	5.64307	8.04573	100	1		73.2935	2	48.6192	98.8682	2	1.68765	Putative uncharacterized protein OS=Plasmodium falciparum (isolate 3D7) GN=PFE0820c PE=4 SV=1 - [Q8I3U4_PLAF7]
	Confidence Icon	Sequence	Protein Accessions	# Proteins	# Protein Groups	Activation Type	Modifications	Probability	XCorr	Δ Score	Rank	QuanResultID	Quan Info	Quan Usage	129/128	130/127	131/126	Charge	m/z [Da]	MH+ [Da]	ΔM [ppm]	RT [min]	First Scan	Last Scan	MS Order	Ions Matched	Spectrum File	Annotation
	High	dNNSDNyDDEDELNkk	Q8I3U4	1	1	HCD	N-Term(TMT6plex), Y7(Phospho), K15(TMT6plex), K16(TMT6plex)	39.9088	4.50009	0.0466667	1	22229	Unique	Used	100	53.7194	97.7493	3	899.084	2695.24	1.53382	74.559	8791	8791	MS2	28/88	Sample.raw
	High	dNNsDNYDDEDELNkk	Q8I3U4	1	1	HCD	N-Term(TMT6plex), S4(Phospho), K15(TMT6plex), K16(TMT6plex)	9.57454	4.28762		2	22229	Redundant	Not Used	100	53.7194	97.7493	3	899.084	2695.24	1.53382	74.559	8791	8791	MS2	27/88	Sample.raw
	High	dNNSDNyDDEDELNkk	Q8I3U4	1	1	HCD	N-Term(TMT6plex), Y7(Phospho), K15(TMT6plex), K16(TMT6plex)	26.7078	3.54564	0.0478873	1	22231	Unique	Used		100	100	3	899.083	2695.24	0.514766	74.5878	8794	8794	MS2	23/88	Sample.raw
	Medium	dNNsDNYDDEDELNkk	Q8I3U4	1	1	HCD	N-Term(TMT6plex), S4(Phospho), K15(TMT6plex), K16(TMT6plex)	8.17935	3.38085		2	22231	Redundant	Not Used		100	100	3	899.083	2695.24	0.514766	74.5878	8794	8794	MS2	23/88	Sample.raw
Q96HD4	7.45	4	1	282	30.9415	5.14795	7.88904	0.939293	1		1.72806	1		1.10389	1		Similar to adducin 2 (Beta) (Fragment) OS=Homo sapiens PE=2 SV=1 - [Q96HD4_HUMAN]
	Confidence Icon	Sequence	Protein Accessions	# Proteins	# Protein Groups	Activation Type	Modifications	Probability	XCorr	Δ Score	Rank	QuanResultID	Quan Info	Quan Usage	129/128	130/127	131/126	Charge	m/z [Da]	MH+ [Da]	ΔM [ppm]	RT [min]	First Scan	Last Scan	MS Order	Ions Matched	Spectrum File	Annotation
	High	tESVTSGPmSPEGSPSksPSk	Q96HD4	4	1	HCD	N-Term(TMT6plex), M9(Oxidation), K17(TMT6plex), S18(Phospho), K21(TMT6plex)	18.7234	3.70823	0.0242588	1	20818	Unique	Used	0.939293	1.72806	1.10389	3	954.147	2860.43	0.802769	62.8355	7239	7239	MS2	30/118	Sample.raw
	High	tESVTSGPmSPEGSPskSPSk	Q96HD4	4	1	HCD	N-Term(TMT6plex), M9(Oxidation), S16(Phospho), K17(TMT6plex), K21(TMT6plex)	18.7234	3.62105		2	20818	Redundant	Not Used	0.939293	1.72806	1.10389	3	954.147	2860.43	0.802769	62.8355	7239	7239	MS2	30/118	Sample.raw
	Medium	tESVTSGPmSPEGSPSkSPsk	Q96HD4	4	1	HCD	N-Term(TMT6plex), M9(Oxidation), K17(TMT6plex), S20(Phospho), K21(TMT6plex)	10.8887	3.3526		3	20818	Redundant	Not Used	0.939293	1.72806	1.10389	3	954.147	2860.43	0.802769	62.8355	7239	7239	MS2	29/118	Sample.raw
	Medium	tESVTSGPmSPEGsPSkSPSk	Q96HD4	4	1	HCD	N-Term(TMT6plex), M9(Oxidation), S14(Phospho), K17(TMT6plex), K21(TMT6plex)	18.7234	3.31797		4	20818	Redundant	Not Used	0.939293	1.72806	1.10389	3	954.147	2860.43	0.802769	62.8355	7239	7239	MS2	28/118	Sample.raw
Q8I5I3	0.49	1	1	1618	190.326	8.60205	7.83359	49.7844	1		42.4304	1		36.0021	1		Phospholipid-transporting ATPase, putative OS=Plasmodium falciparum (isolate 3D7) GN=PFL1125w PE=4 SV=1 - [Q8I5I3_PLAF7]
	Confidence Icon	Sequence	Protein Accessions	# Proteins	# Protein Groups	Activation Type	Modifications	Probability	XCorr	Δ Score	Rank	QuanResultID	Quan Info	Quan Usage	129/128	130/127	131/126	Charge	m/z [Da]	MH+ [Da]	ΔM [ppm]	RT [min]	First Scan	Last Scan	MS Order	Ions Matched	Spectrum File	Annotation
	High	eNNsDNVk	Q8I5I3	1	1	HCD	N-Term(TMT6plex), S4(Phospho), K8(TMT6plex)	17.0519	2.73165	1	1	17176	Unique	Used	49.7844	42.4304	36.0021	2	729.356	1457.7	0.577032	34.1492	3233	3233	MS2	15/20	Sample.raw
P01857	5.76	2	1	330	36.0832	8.19189	7.81319	1.23223	2	14.8754	1.48628	2	14.031	1.65278	2	13.2537	Ig gamma-1 chain C region OS=Homo sapiens GN=IGHG1 PE=1 SV=1 - [IGHG1_HUMAN]
	Confidence Icon	Sequence	Protein Accessions	# Proteins	# Protein Groups	Activation Type	Modifications	Probability	XCorr	Δ Score	Rank	QuanResultID	Quan Info	Quan Usage	129/128	130/127	131/126	Charge	m/z [Da]	MH+ [Da]	ΔM [ppm]	RT [min]	First Scan	Last Scan	MS Order	Ions Matched	Spectrum File	Annotation
	High	tPEVTcVVVDVSHEDPEVk	P01857	13	1	HCD	N-Term(TMT6plex), C6(Carbamidomethyl), K19(TMT6plex)	69.7859	4.05334	1	1	24649	Unique	Used	1.1152	1.35269	1.51203	3	866.455	2597.35	-0.972171	95.9669	11454	11454	MS2	22/72	Sample.raw
	High	tPEVTcVVVDVSHEDPEVk	P01857	13	1	HCD	N-Term(TMT6plex), C6(Carbamidomethyl), K19(TMT6plex)	62.849	3.75985	1	1	24682	Unique	Used	1.36153	1.63305	1.80663	3	866.457	2597.36	0.86075	96.2361	11490	11490	MS2	21/72	Sample.raw
C0H4M6	3.64	4	2	687	78.9856	6.88818	7.78684	47.4897	2	122.855	42.2873	3	202.366	51.4923	3	127.814	Regulator of chromosome condensation, putative OS=Plasmodium falciparum (isolate 3D7) GN=MAL7P1.38 PE=4 SV=1 - [C0H4M6_PLAF7]
	Confidence Icon	Sequence	Protein Accessions	# Proteins	# Protein Groups	Activation Type	Modifications	Probability	XCorr	Δ Score	Rank	QuanResultID	Quan Info	Quan Usage	129/128	130/127	131/126	Charge	m/z [Da]	MH+ [Da]	ΔM [ppm]	RT [min]	First Scan	Last Scan	MS Order	Ions Matched	Spectrum File	Annotation
	Medium	sQDsYENHTYDk	C0H4M6	1	1	HCD	N-Term(TMT6plex), S4(Phospho), K12(TMT6plex)	9.81885	2.80148	1	1	19217	Unique	Used	24.8674	15.5521	19.3006	3	675.638	2024.9	0.0283679	49.4885	5478	5478	MS2	19/64	Sample.raw
	High	sQDSyENHTYDk	C0H4M6	1	1	HCD	N-Term(TMT6plex), Y5(Phospho), K12(TMT6plex)	14.3115	2.69437	0.0111524	1	19240	Unique	Used		100	100	2	1012.95	2024.9	1.15027	49.653	5503	5503	MS2	13/32	Sample.raw
	High	sQDsYENHTYDk	C0H4M6	1	1	HCD	N-Term(TMT6plex), S4(Phospho), K12(TMT6plex)	14.3115	2.65806		2	19240	Redundant	Not Used		100	100	2	1012.95	2024.9	1.15027	49.653	5503	5503	MS2	13/32	Sample.raw
	Medium	sNNsIDLkDEDIk	C0H4M6	1	1	HCD	N-Term(TMT6plex), S4(Phospho), K8(TMT6plex), K13(TMT6plex)	16.2686	2.29099	1	1	23448	Unique	Used	90.6917	42.2873	51.4923	2	1129.6	2258.19	0.772674	84.6093	10132	10132	MS2	10/35	Sample.raw
Q8IDW4	5.18	7	1	386	45.9876	5.74463	7.63433	72.501	2	50.5179	50.1377	2	42.7953	50.7779	2	69.6898	Nuclear movement protein, putative OS=Plasmodium falciparum (isolate 3D7) GN=PF13_0204 PE=4 SV=1 - [Q8IDW4_PLAF7]
	Confidence Icon	Sequence	Protein Accessions	# Proteins	# Protein Groups	Activation Type	Modifications	Probability	XCorr	Δ Score	Rank	QuanResultID	Quan Info	Quan Usage	129/128	130/127	131/126	Charge	m/z [Da]	MH+ [Da]	ΔM [ppm]	RT [min]	First Scan	Last Scan	MS Order	Ions Matched	Spectrum File	Annotation
	High	tIEANTSNRNSyDQVNNVNk	Q8IDW4	1	1	HCD	N-Term(TMT6plex), Y12(Phospho), K20(TMT6plex)	89.4911	4.12198	0.0436893	1	21526	Unique	Used	100	66.1137	77.6207	3	940.462	2819.37	-0.11305	68.8627	8018	8018	MS2	26/112	Sample.raw
	High	tIEANTSNRNsYDQVNNVNk	Q8IDW4	1	1	HCD	N-Term(TMT6plex), S11(Phospho), K20(TMT6plex)	75.7303	3.94013		2	21526	Redundant	Not Used	100	66.1137	77.6207	3	940.462	2819.37	-0.11305	68.8627	8018	8018	MS2	26/112	Sample.raw
	High	tIEANTSNRNsYDQVNNVNk	Q8IDW4	1	1	HCD	N-Term(TMT6plex), S11(Phospho), K20(TMT6plex)	55.4671	3.51234	0.045584	1	21543	Unique	Used	52.5639	38.0222	33.2178	3	940.462	2819.37	-0.0481044	69.0092	8037	8037	MS2	23/112	Sample.raw
	Medium	tIEANTsNRNSYDQVNNVNk	Q8IDW4	1	1	HCD	N-Term(TMT6plex), S7(Phospho), K20(TMT6plex)	40.4596	3.38072		3	21526	Redundant	Not Used	100	66.1137	77.6207	3	940.462	2819.37	-0.11305	68.8627	8018	8018	MS2	24/112	Sample.raw
	Medium	tIEANTSNRNSyDQVNNVNk	Q8IDW4	1	1	HCD	N-Term(TMT6plex), Y12(Phospho), K20(TMT6plex)	55.4671	3.34981		2	21543	Redundant	Not Used	52.5639	38.0222	33.2178	3	940.462	2819.37	-0.0481044	69.0092	8037	8037	MS2	22/112	Sample.raw
	Medium	tIEANtSNRNSYDQVNNVNk	Q8IDW4	1	1	HCD	N-Term(TMT6plex), T6(Phospho), K20(TMT6plex)	30.4653	3.23855		4	21526	Redundant	Not Used	100	66.1137	77.6207	3	940.462	2819.37	-0.11305	68.8627	8018	8018	MS2	24/112	Sample.raw
	Medium	tIEANTsNRNSYDQVNNVNk	Q8IDW4	1	1	HCD	N-Term(TMT6plex), S7(Phospho), K20(TMT6plex)	33.8698	2.85715		3	21543	Redundant	Not Used	52.5639	38.0222	33.2178	3	940.462	2819.37	-0.0481044	69.0092	8037	8037	MS2	19/112	Sample.raw
E5RH05	10	1	1	210	23.5657	7.45947	7.59963		0		100	1		100	1		Tubby-related protein 2 (Fragment) OS=Homo sapiens GN=TULP2 PE=4 SV=1 - [E5RH05_HUMAN]
	Confidence Icon	Sequence	Protein Accessions	# Proteins	# Protein Groups	Activation Type	Modifications	Probability	XCorr	Δ Score	Rank	QuanResultID	Quan Info	Quan Usage	129/128	130/127	131/126	Charge	m/z [Da]	MH+ [Da]	ΔM [ppm]	RT [min]	First Scan	Last Scan	MS Order	Ions Matched	Spectrum File	Annotation
	Medium	msQDNDtLmRDILGHELAAMR	E5RH05	3	1	HCD	N-Term(TMT6plex), S2(Phospho), T7(Phospho), M9(Oxidation)	1	2.79959	1	1	15557	Unique	Used		100	100	3	941.411	2822.22	-3.77227	20.9991	1452	1452	MS2	26/156	Sample.raw
Q8I1V0	7.1	6	1	338	38.9962	8.66064	7.47736	100	2	0	51.849	2	68.2818	69.9331	2	56.9769	Lysine decarboxylase-like protein, putative OS=Plasmodium falciparum (isolate 3D7) GN=PFD0670c PE=4 SV=1 - [Q8I1V0_PLAF7]
	Confidence Icon	Sequence	Protein Accessions	# Proteins	# Protein Groups	Activation Type	Modifications	Probability	XCorr	Δ Score	Rank	QuanResultID	Quan Info	Quan Usage	129/128	130/127	131/126	Charge	m/z [Da]	MH+ [Da]	ΔM [ppm]	RT [min]	First Scan	Last Scan	MS Order	Ions Matched	Spectrum File	Annotation
	High	iNENNTsDIEsDNGEVEVHEIYNk	Q8I1V0	1	1	HCD	N-Term(TMT6plex), S7(Phospho), S11(Phospho), K24(TMT6plex)	31.2725	3.9331	0.0229008	1	25426	Unique	Used	100	78.6963	100	3	1127.51	3380.51	3.40391	102.924	12309	12309	MS2	23/180	Sample.raw
	High	iNENNtSDIEsDNGEVEVHEIYNk	Q8I1V0	1	1	HCD	N-Term(TMT6plex), T6(Phospho), S11(Phospho), K24(TMT6plex)	31.2725	3.83736		2	25426	Redundant	Not Used	100	78.6963	100	3	1127.51	3380.51	3.40391	102.924	12309	12309	MS2	24/180	Sample.raw
	High	iNENNTsDIEsDNGEVEVHEIYNk	Q8I1V0	1	1	HCD	N-Term(TMT6plex), S7(Phospho), S11(Phospho), K24(TMT6plex)	34.3375	3.54426	0.0254237	1	25734	Unique	Used	100	34.1607	48.9063	3	1127.5	3380.48	-3.85424	105.622	12648	12648	MS2	22/180	Sample.raw
	High	iNENNtsDIESDNGEVEVHEIYNk	Q8I1V0	1	1	HCD	N-Term(TMT6plex), T6(Phospho), S7(Phospho), K24(TMT6plex)	22.519	3.51964		3	25426	Redundant	Not Used	100	78.6963	100	3	1127.51	3380.51	3.40391	102.924	12309	12309	MS2	21/180	Sample.raw
	Medium	iNENNtSDIEsDNGEVEVHEIYNk	Q8I1V0	1	1	HCD	N-Term(TMT6plex), T6(Phospho), S11(Phospho), K24(TMT6plex)	34.3375	3.44803		2	25734	Redundant	Not Used	100	34.1607	48.9063	3	1127.5	3380.48	-3.85424	105.622	12648	12648	MS2	22/180	Sample.raw
	Medium	iNENNtsDIESDNGEVEVHEIYNk	Q8I1V0	1	1	HCD	N-Term(TMT6plex), T6(Phospho), S7(Phospho), K24(TMT6plex)	25.3113	3.21996		3	25734	Redundant	Not Used	100	34.1607	48.9063	3	1127.5	3380.48	-3.85424	105.622	12648	12648	MS2	21/180	Sample.raw
Q8II64	1.64	2	1	609	70.0935	7.98682	7.37013	16.3893	1		11.5842	1		11.2597	1		Transporter, putative OS=Plasmodium falciparum (isolate 3D7) GN=PF11_0310 PE=4 SV=1 - [Q8II64_PLAF7]
	Confidence Icon	Sequence	Protein Accessions	# Proteins	# Protein Groups	Activation Type	Modifications	Probability	XCorr	Δ Score	Rank	QuanResultID	Quan Info	Quan Usage	129/128	130/127	131/126	Charge	m/z [Da]	MH+ [Da]	ΔM [ppm]	RT [min]	First Scan	Last Scan	MS Order	Ions Matched	Spectrum File	Annotation
	High	vTYGDDAsSk	Q8II64	1	1	HCD	N-Term(TMT6plex), S8(Phospho), K10(TMT6plex)	21.7494	3.37537	0.00591716	1	21042	Unique	Used	16.3893	11.5842	11.2597	2	790.884	1580.76	0.268123	64.6666	7486	7486	MS2	17/26	Sample.raw
	High	vTYGDDASsk	Q8II64	1	1	HCD	N-Term(TMT6plex), S9(Phospho), K10(TMT6plex)	11.6718	3.35606		2	21042	Redundant	Not Used	16.3893	11.5842	11.2597	2	790.884	1580.76	0.268123	64.6666	7486	7486	MS2	17/26	Sample.raw
Q8I308	5.62	8	1	249	28.3955	6.43018	7.28094	28.9228	2	24.5621	13.0922	2	21.0451	19.2571	2	4.91999	Putative uncharacterized protein OS=Plasmodium falciparum (isolate 3D7) GN=PFI0705w PE=4 SV=1 - [Q8I308_PLAF7]
	Confidence Icon	Sequence	Protein Accessions	# Proteins	# Protein Groups	Activation Type	Modifications	Probability	XCorr	Δ Score	Rank	QuanResultID	Quan Info	Quan Usage	129/128	130/127	131/126	Charge	m/z [Da]	MH+ [Da]	ΔM [ppm]	RT [min]	First Scan	Last Scan	MS Order	Ions Matched	Spectrum File	Annotation
	High	yYsADDLLQTTAPR	Q8I308	1	1	HCD	N-Term(TMT6plex), S3(Phospho)	1	3.92426	0.0867347	1	25881	Unique	Used	34.0516	15.0658	19.9064	2	961.959	1922.91	0.420108	106.844	12809	12809	MS2	19/38	Sample.raw
	High	yySADDLLQTTAPR	Q8I308	1	1	HCD	N-Term(TMT6plex), Y2(Phospho)	1	3.57742		2	25881	Redundant	Not Used	34.0516	15.0658	19.9064	2	961.959	1922.91	0.420108	106.844	12809	12809	MS2	17/38	Sample.raw
	High	yYsADDLLQTTAPR	Q8I308	1	1	HCD	N-Term(TMT6plex), S3(Phospho)	8.07192	3.35668	0.0684524	1	25891	Unique	Used	24.5664	11.3771	18.6289	2	961.959	1922.91	0.293144	106.934	12820	12820	MS2	20/38	Sample.raw
	High	yySADDLLQTTAPR	Q8I308	1	1	HCD	N-Term(TMT6plex), Y2(Phospho)	1	3.12742		2	25891	Redundant	Not Used	24.5664	11.3771	18.6289	2	961.959	1922.91	0.293144	106.934	12820	12820	MS2	19/38	Sample.raw
	High	yYSADDLLQTTAPR	Q8I308	1	1	HCD	N-Term(TMT6plex), Y1(Phospho)	1	3.06971		3	25881	Redundant	Not Used	34.0516	15.0658	19.9064	2	961.959	1922.91	0.420108	106.844	12809	12809	MS2	17/52	Sample.raw
	High	yYSADDLLQtTAPR	Q8I308	1	1	HCD	N-Term(TMT6plex), T10(Phospho)	5.35713	3.03341		4	25881	Redundant	Not Used	34.0516	15.0658	19.9064	2	961.959	1922.91	0.420108	106.844	12809	12809	MS2	15/38	Sample.raw
	High	yYSADDLLQTtAPR	Q8I308	1	1	HCD	N-Term(TMT6plex), T11(Phospho)	5.35713	2.90582		5	25881	Redundant	Not Used	34.0516	15.0658	19.9064	2	961.959	1922.91	0.420108	106.844	12809	12809	MS2	15/38	Sample.raw
	High	yYSADDLLQTTAPR	Q8I308	1	1	HCD	N-Term(TMT6plex), Y1(Phospho)	1	2.83428		3	25891	Redundant	Not Used	24.5664	11.3771	18.6289	2	961.959	1922.91	0.293144	106.934	12820	12820	MS2	20/52	Sample.raw
Q59HB3	0.68	4	1	1615	183.465	6.80029	7.27163	1.32475	2	29.9153	1.57281	2	12.141	1.48141	2	17.2123	Apolipoprotein B variant (Fragment) OS=Homo sapiens PE=2 SV=1 - [Q59HB3_HUMAN]
	Confidence Icon	Sequence	Protein Accessions	# Proteins	# Protein Groups	Activation Type	Modifications	Probability	XCorr	Δ Score	Rank	QuanResultID	Quan Info	Quan Usage	129/128	130/127	131/126	Charge	m/z [Da]	MH+ [Da]	ΔM [ppm]	RT [min]	First Scan	Last Scan	MS Order	Ions Matched	Spectrum File	Annotation
	High	vRESDEEtQIk	Q59HB3	4	1	HCD	N-Term(TMT6plex), T8(Phospho), K11(TMT6plex)	1.37978	4.01495	0.0523691	1	19814	Unique	Used	1.61396	1.70652	1.66237	3	624.655	1871.95	0.0855144	54.1294	6135	6135	MS2	24/58	Sample.raw
	High	vREsDEETQIk	Q59HB3	4	1	HCD	N-Term(TMT6plex), S4(Phospho), K11(TMT6plex)	7.22913	3.79596		2	19814	Redundant	Not Used	1.61396	1.70652	1.66237	3	624.655	1871.95	0.0855144	54.1294	6135	6135	MS2	24/58	Sample.raw
	High	vRESDEEtQIk	Q59HB3	4	1	HCD	N-Term(TMT6plex), T8(Phospho), K11(TMT6plex)	13.5171	3.25669	0.0337423	1	19828	Unique	Used	1.08736	1.44958	1.32015	2	936.48	1871.95	0.223118	54.2184	6150	6150	MS2	14/29	Sample.raw
	High	vREsDEETQIk	Q59HB3	4	1	HCD	N-Term(TMT6plex), S4(Phospho), K11(TMT6plex)	5.00727	3.14693		2	19828	Redundant	Not Used	1.08736	1.44958	1.32015	2	936.48	1871.95	0.223118	54.2184	6150	6150	MS2	15/29	Sample.raw
Q8IAY2	1.06	3	1	758	90.2399	9.02686	7.21404	100	1		56.4926	1		74.8086	1		Putative uncharacterized protein OS=Plasmodium falciparum (isolate 3D7) GN=MAL8P1.88 PE=4 SV=1 - [Q8IAY2_PLAF7]
	Confidence Icon	Sequence	Protein Accessions	# Proteins	# Protein Groups	Activation Type	Modifications	Probability	XCorr	Δ Score	Rank	QuanResultID	Quan Info	Quan Usage	129/128	130/127	131/126	Charge	m/z [Da]	MH+ [Da]	ΔM [ppm]	RT [min]	First Scan	Last Scan	MS Order	Ions Matched	Spectrum File	Annotation
	High	hNsNEYYk	Q8IAY2	1	1	HCD	N-Term(TMT6plex), S3(Phospho), K8(TMT6plex)	8.1758	2.78245	0.00719424	1	17612	Unique	Used	100	56.4926	74.8086	2	796.879	1592.75	-0.320464	37.5263	3712	3712	MS2	13/20	Sample.raw
	High	hNSNEyYk	Q8IAY2	1	1	HCD	N-Term(TMT6plex), Y6(Phospho), K8(TMT6plex)	8.1758	2.7573		2	17612	Redundant	Not Used	100	56.4926	74.8086	2	796.879	1592.75	-0.320464	37.5263	3712	3712	MS2	13/20	Sample.raw
	Medium	hNSNEYyk	Q8IAY2	1	1	HCD	N-Term(TMT6plex), Y7(Phospho), K8(TMT6plex)	1.16628	2.60627		3	17612	Redundant	Not Used	100	56.4926	74.8086	2	796.879	1592.75	-0.320464	37.5263	3712	3712	MS2	14/20	Sample.raw
Q8IHR6	2.9	12	2	1068	124.291	6.85889	7.16782	100	2	0	32.2252	2	2.42589	68.6509	2	16.0964	Coatomer subunit gamma OS=Plasmodium falciparum (isolate 3D7) GN=PF11_0463 PE=3 SV=1 - [Q8IHR6_PLAF7]
	Confidence Icon	Sequence	Protein Accessions	# Proteins	# Protein Groups	Activation Type	Modifications	Probability	XCorr	Δ Score	Rank	QuanResultID	Quan Info	Quan Usage	129/128	130/127	131/126	Charge	m/z [Da]	MH+ [Da]	ΔM [ppm]	RT [min]	First Scan	Last Scan	MS Order	Ions Matched	Spectrum File	Annotation
	High	qIsNEYEEk	Q8IHR6	1	1	HCD	N-Term(TMT6plex), S3(Phospho), K9(TMT6plex)	21.9247	3.76306	0.117021	1	21849	Unique	Used	100	32.7567	76.4708	2	839.41	1677.81	-0.271949	71.4995	8373	8373	MS2	15/23	Sample.raw
	Medium	nkTsYNEIPNLTNTNsISNINk	Q8IHR6	1	1	HCD	N-Term(TMT6plex), K2(TMT6plex), S4(Phospho), S16(Phospho), K22(TMT6plex)	2.68453	3.40476	0.0264706	1	25627	Unique	Used	100	31.7023	61.6307	3	1109.56	3326.66	-1.2283	104.715	12530	12530	MS2	26/164	Sample.raw
	High	qISNEyEEk	Q8IHR6	1	1	HCD	N-Term(TMT6plex), Y6(Phospho), K9(TMT6plex)	3.42499	3.32427		2	21849	Redundant	Not Used	100	32.7567	76.4708	2	839.41	1677.81	-0.271949	71.4995	8373	8373	MS2	14/23	Sample.raw
	Medium	nkTSyNEIPNLTNTNsISNINk	Q8IHR6	1	1	HCD	N-Term(TMT6plex), K2(TMT6plex), Y5(Phospho), S16(Phospho), K22(TMT6plex)	2.68453	3.31188		2	25627	Redundant	Not Used	100	31.7023	61.6307	3	1109.56	3326.66	-1.2283	104.715	12530	12530	MS2	24/164	Sample.raw
	Medium	nktSYNEIPNLTNTNsISNINk	Q8IHR6	1	1	HCD	N-Term(TMT6plex), K2(TMT6plex), T3(Phospho), S16(Phospho), K22(TMT6plex)	2.68453	3.19163		3	25627	Redundant	Not Used	100	31.7023	61.6307	3	1109.56	3326.66	-1.2283	104.715	12530	12530	MS2	24/164	Sample.raw
	Medium	nkTsYNEIPNLTNtNSISNINk	Q8IHR6	1	1	HCD	N-Term(TMT6plex), K2(TMT6plex), S4(Phospho), T14(Phospho), K22(TMT6plex)	2.68453	3.14323		4	25627	Redundant	Not Used	100	31.7023	61.6307	3	1109.56	3326.66	-1.2283	104.715	12530	12530	MS2	26/164	Sample.raw
	Medium	nkTSyNEIPNLTNtNSISNINk	Q8IHR6	1	1	HCD	N-Term(TMT6plex), K2(TMT6plex), Y5(Phospho), T14(Phospho), K22(TMT6plex)	2.68453	3.04563		5	25627	Redundant	Not Used	100	31.7023	61.6307	3	1109.56	3326.66	-1.2283	104.715	12530	12530	MS2	24/164	Sample.raw
	Medium	nkTsYNEIPNLtNTNSISNINk	Q8IHR6	1	1	HCD	N-Term(TMT6plex), K2(TMT6plex), S4(Phospho), T12(Phospho), K22(TMT6plex)	1	3.0271		6	25627	Redundant	Not Used	100	31.7023	61.6307	3	1109.56	3326.66	-1.2283	104.715	12530	12530	MS2	25/164	Sample.raw
	Medium	nkTsYNEIPNLTNTNSIsNINk	Q8IHR6	1	1	HCD	N-Term(TMT6plex), K2(TMT6plex), S4(Phospho), S18(Phospho), K22(TMT6plex)	1	2.94102		7	25627	Redundant	Not Used	100	31.7023	61.6307	3	1109.56	3326.66	-1.2283	104.715	12530	12530	MS2	25/164	Sample.raw
	Medium	nkTSyNEIPNLtNTNSISNINk	Q8IHR6	1	1	HCD	N-Term(TMT6plex), K2(TMT6plex), Y5(Phospho), T12(Phospho), K22(TMT6plex)	1	2.93599		8	25627	Redundant	Not Used	100	31.7023	61.6307	3	1109.56	3326.66	-1.2283	104.715	12530	12530	MS2	23/164	Sample.raw
	Medium	nktSYNEIPNLTNtNSISNINk	Q8IHR6	1	1	HCD	N-Term(TMT6plex), K2(TMT6plex), T3(Phospho), T14(Phospho), K22(TMT6plex)	2.68453	2.9301		9	25627	Redundant	Not Used	100	31.7023	61.6307	3	1109.56	3326.66	-1.2283	104.715	12530	12530	MS2	24/164	Sample.raw
	Medium	nkTSYNEIPNLTNtNsISNINk	Q8IHR6	1	1	HCD	N-Term(TMT6plex), K2(TMT6plex), T14(Phospho), S16(Phospho), K22(TMT6plex)	2.68453	2.89875		10	25627	Redundant	Not Used	100	31.7023	61.6307	3	1109.56	3326.66	-1.2283	104.715	12530	12530	MS2	23/164	Sample.raw
Q8I341	0.86	1	1	1165	137.031	8.89502	6.92568	37.3367	1		18.0301	1		21.1303	1		Putative uncharacterized protein OS=Plasmodium falciparum (isolate 3D7) GN=PFI0540w PE=4 SV=1 - [Q8I341_PLAF7]
	Confidence Icon	Sequence	Protein Accessions	# Proteins	# Protein Groups	Activation Type	Modifications	Probability	XCorr	Δ Score	Rank	QuanResultID	Quan Info	Quan Usage	129/128	130/127	131/126	Charge	m/z [Da]	MH+ [Da]	ΔM [ppm]	RT [min]	First Scan	Last Scan	MS Order	Ions Matched	Spectrum File	Annotation
	High	sINPDNSANR	Q8I341	1	1	HCD	N-Term(TMT6plex), S1(Phospho)	11.4101	3.68609	1	1	17710	Unique	Used	37.3367	18.0301	21.1303	2	698.824	1396.64	-0.23996	38.2728	3820	3820	MS2	17/36	Sample.raw
B7Z3I9	2.56	1	1	313	34.4975	7.1958	6.68787	0.999175	1		1.8503	1		1.39713	1		Delta-aminolevulinic acid dehydratase OS=Homo sapiens GN=ALAD PE=2 SV=1 - [B7Z3I9_HUMAN]
	Confidence Icon	Sequence	Protein Accessions	# Proteins	# Protein Groups	Activation Type	Modifications	Probability	XCorr	Δ Score	Rank	QuanResultID	Quan Info	Quan Usage	129/128	130/127	131/126	Charge	m/z [Da]	MH+ [Da]	ΔM [ppm]	RT [min]	First Scan	Last Scan	MS Order	Ions Matched	Spectrum File	Annotation
	Medium	ssPAFGDR	B7Z3I9	3	1	HCD	N-Term(TMT6plex), S2(Phospho)	2.3394	2.35511	1	1	18459	Unique	Used	0.999175	1.8503	1.39713	2	573.263	1145.52	0.386269	43.8282	4644	4644	MS2	13/20	Sample.raw
Q8I4X0	2.66	5	1	376	41.844	5.33838	6.61867	49.0974	2	142.878	28.3067	2	275.682	45.3204	2	110.905	Actin-1 OS=Plasmodium falciparum (isolate 3D7) GN=PFL2215w PE=3 SV=1 - [ACT1_PLAF7]
	Confidence Icon	Sequence	Protein Accessions	# Proteins	# Protein Groups	Activation Type	Modifications	Probability	XCorr	Δ Score	Rank	QuanResultID	Quan Info	Quan Usage	129/128	130/127	131/126	Charge	m/z [Da]	MH+ [Da]	ΔM [ppm]	RT [min]	First Scan	Last Scan	MS Order	Ions Matched	Spectrum File	Annotation
	High	tSEQsSDIEk	Q8I4X0	1	1	HCD	N-Term(TMT6plex), S5(Phospho), K10(TMT6plex)	14.2348	3.35683	0.014881	1	19366	Unique	Used	100	76.1346	82.9131	2	831.405	1661.8	-0.404534	50.5965	5642	5642	MS2	14/26	Sample.raw
	High	tSEQSsDIEk	Q8I4X0	1	1	HCD	N-Term(TMT6plex), S6(Phospho), K10(TMT6plex)	25.0951	3.31275		2	19366	Redundant	Not Used	100	76.1346	82.9131	2	831.405	1661.8	-0.404534	50.5965	5642	5642	MS2	14/26	Sample.raw
	High	tSEQSSDIEk	Q8I4X0	1	1	HCD	N-Term(TMT6plex), K10(TMT6plex)	36.3046	3.26184	1	1	17922	Unique	Used	24.1055	10.5244	24.7721	2	791.422	1581.84	-0.64233	39.8301	4053	4053	MS2	15/18	Sample.raw
	Medium	tsEQSSDIEk	Q8I4X0	1	1	HCD	N-Term(TMT6plex), S2(Phospho), K10(TMT6plex)	1	2.59476		3	19366	Redundant	Not Used	100	76.1346	82.9131	2	831.405	1661.8	-0.404534	50.5965	5642	5642	MS2	14/26	Sample.raw
	Medium	tSEQSSDIEk	Q8I4X0	1	1	HCD	N-Term(TMT6plex), T1(Phospho), K10(TMT6plex)	1	2.33278		4	19366	Redundant	Not Used	100	76.1346	82.9131	2	831.405	1661.8	-0.404534	50.5965	5642	5642	MS2	15/36	Sample.raw
Q8IE45	0.9	3	1	1004	115.818	5.87158	6.5957	100	1		57.1871	1		64.7445	1		Uncharacterized protein OS=Plasmodium falciparum (isolate 3D7) GN=PF13_0153 PE=4 SV=1 - [Q8IE45_PLAF7]
	Confidence Icon	Sequence	Protein Accessions	# Proteins	# Protein Groups	Activation Type	Modifications	Probability	XCorr	Δ Score	Rank	QuanResultID	Quan Info	Quan Usage	129/128	130/127	131/126	Charge	m/z [Da]	MH+ [Da]	ΔM [ppm]	RT [min]	First Scan	Last Scan	MS Order	Ions Matched	Spectrum File	Annotation
	High	yTSTSsLNk	Q8IE45	1	1	HCD	N-Term(TMT6plex), S6(Phospho), K9(TMT6plex)	19.7116	2.97773	0.090604	1	21330	Unique	Used	100	57.1871	64.7445	2	769.897	1538.79	-0.0699301	67.2006	7803	7803	MS2	14/23	Sample.raw
	High	yTSTsSLNk	Q8IE45	1	1	HCD	N-Term(TMT6plex), S5(Phospho), K9(TMT6plex)	19.7116	2.71098		2	21330	Redundant	Not Used	100	57.1871	64.7445	2	769.897	1538.79	-0.0699301	67.2006	7803	7803	MS2	13/23	Sample.raw
	Medium	yTStSSLNk	Q8IE45	1	1	HCD	N-Term(TMT6plex), T4(Phospho), K9(TMT6plex)	8.77064	2.3771		3	21330	Redundant	Not Used	100	57.1871	64.7445	2	769.897	1538.79	-0.0699301	67.2006	7803	7803	MS2	13/23	Sample.raw
Q8IJB1	4.59	3	2	501	59.3993	9.15869	6.50541	42.9426	2	195.185	19.463	2	94.5094	25.3089	2	83.2313	Conserved Plasmodium protein OS=Plasmodium falciparum (isolate 3D7) GN=PF10_0287 PE=4 SV=1 - [Q8IJB1_PLAF7]
	Confidence Icon	Sequence	Protein Accessions	# Proteins	# Protein Groups	Activation Type	Modifications	Probability	XCorr	Δ Score	Rank	QuanResultID	Quan Info	Quan Usage	129/128	130/127	131/126	Charge	m/z [Da]	MH+ [Da]	ΔM [ppm]	RT [min]	First Scan	Last Scan	MS Order	Ions Matched	Spectrum File	Annotation
	High	aSsDPNNLAGADHSQk	Q8IJB1	1	1	HCD	N-Term(TMT6plex), S3(Phospho), K16(TMT6plex)	26.7426	4.10073	0.0170732	1	18624	Unique	Used	18.4406	11.355	15.5151	3	717.347	2150.03	-0.665971	45.0245	4826	4826	MS2	34/88	Sample.raw
	High	asSDPNNLAGADHSQk	Q8IJB1	1	1	HCD	N-Term(TMT6plex), S2(Phospho), K16(TMT6plex)	17.248	4.02583		2	18624	Redundant	Not Used	18.4406	11.355	15.5151	3	717.347	2150.03	-0.665971	45.0245	4826	4826	MS2	33/88	Sample.raw
	Medium	nVsFEEk	Q8IJB1	1	1	HCD	N-Term(TMT6plex), S3(Phospho), K7(TMT6plex)	1	2.40468	1	1	22712	Unique	Used	100	33.3608	41.285	2	695.855	1390.7	1.10197	78.2442	9323	9323	MS2	12/17	Sample.raw
Q59G01	1.18	1	1	931	101.823	6.99072	6.48308		0			0			0		Ankyrin 3 isoform 1 variant (Fragment) OS=Homo sapiens PE=2 SV=1 - [Q59G01_HUMAN]
	Confidence Icon	Sequence	Protein Accessions	# Proteins	# Protein Groups	Activation Type	Modifications	Probability	XCorr	Δ Score	Rank	QuanResultID	Quan Info	Quan Usage	129/128	130/127	131/126	Charge	m/z [Da]	MH+ [Da]	ΔM [ppm]	RT [min]	First Scan	Last Scan	MS Order	Ions Matched	Spectrum File	Annotation
	Medium	lGYIsVVDTLk	Q59G01	12	1	HCD	N-Term(TMT6plex), S5(Phospho), K11(TMT6plex)	23.1095	2.56568		3	28231	Redundant	Not Used	0.995397	1.59401	0.310916	2	873.497	1745.99	1.12719	125.724	15396	15396	MS2	12/29	Sample.raw
Q8IJ72	2.46	2	1	488	55.9023	5.68115	6.48133	25.7763	2	359.544	10.8292	2	104.653	15.2841	2	230.492	Bromodomain protein, putative OS=Plasmodium falciparum (isolate 3D7) GN=PF10_0328 PE=1 SV=1 - [Q8IJ72_PLAF7]
	Confidence Icon	Sequence	Protein Accessions	# Proteins	# Protein Groups	Activation Type	Modifications	Probability	XCorr	Δ Score	Rank	QuanResultID	Quan Info	Quan Usage	129/128	130/127	131/126	Charge	m/z [Da]	MH+ [Da]	ΔM [ppm]	RT [min]	First Scan	Last Scan	MS Order	Ions Matched	Spectrum File	Annotation
	High	sIREDsLDDVLk	Q8IJ72	1	1	HCD	N-Term(TMT6plex), S6(Phospho), K12(TMT6plex)	11.9774	3.54917	1	1	24366	Unique	Used	77.0223	19.343	38.1824	3	643.344	1928.02	1.07065	93.4762	11143	11143	MS2	24/64	Sample.raw
	Medium	sIREDsLDDVLk	Q8IJ72	1	1	HCD	N-Term(TMT6plex), S6(Phospho), K12(TMT6plex)	8.3778	2.93215	1	1	24388	Unique	Used	8.6263	6.06273	6.11813	3	643.344	1928.02	1.54551	93.6637	11167	11167	MS2	26/64	Sample.raw
Q8I5F9	1.23	2	1	1140	131.695	5.78271	6.42487	100	1		62.487	2	19.2731	62.9242	2	17.2429	Ubiquitin-activating enzyme E1, putative OS=Plasmodium falciparum (isolate 3D7) GN=PFL1245w PE=4 SV=1 - [Q8I5F9_PLAF7]
	Confidence Icon	Sequence	Protein Accessions	# Proteins	# Protein Groups	Activation Type	Modifications	Probability	XCorr	Δ Score	Rank	QuanResultID	Quan Info	Quan Usage	129/128	130/127	131/126	Charge	m/z [Da]	MH+ [Da]	ΔM [ppm]	RT [min]	First Scan	Last Scan	MS Order	Ions Matched	Spectrum File	Annotation
	Medium	qRtDEsVkPIEFDk	Q8I5F9	1	1	HCD	N-Term(TMT6plex), T3(Phospho), S6(Phospho), K8(TMT6plex), K14(TMT6plex)	23.1946	3.3001	1	1	23542	Unique	Used		71.0775	70.6249	3	847.099	2539.28	0.39953	85.3986	10236	10236	MS2	25/100	Sample.raw
	Medium	qRtDEsVkPIEFDk	Q8I5F9	1	1	HCD	N-Term(TMT6plex), T3(Phospho), S6(Phospho), K8(TMT6plex), K14(TMT6plex)	26.2887	3.12478	1	1	23522	Unique	Used	100	54.9348	56.0633	3	847.099	2539.28	0.0389846	85.2203	10214	10214	MS2	25/100	Sample.raw
Q5VWQ0	1.25	2	1	802	90.0155	8.60205	6.40529		0			0			0		Round spermatid basic protein 1 OS=Homo sapiens GN=RSBN1 PE=2 SV=2 - [RSBN1_HUMAN]
	Confidence Icon	Sequence	Protein Accessions	# Proteins	# Protein Groups	Activation Type	Modifications	Probability	XCorr	Δ Score	Rank	QuanResultID	Quan Info	Quan Usage	129/128	130/127	131/126	Charge	m/z [Da]	MH+ [Da]	ΔM [ppm]	RT [min]	First Scan	Last Scan	MS Order	Ions Matched	Spectrum File	Annotation
	Medium	sSsGGSQEkR	Q5VWQ0	1	1	HCD	N-Term(TMT6plex), S3(Phospho), K9(TMT6plex)	1	2.36768		5	14974	Redundant	Not Used	100	100	100	2	780.894	1560.78	1.40883	14.0741	811	811	MS2	12/26	Sample.raw
	Medium	sSSGGsQEkR	Q5VWQ0	1	1	HCD	N-Term(TMT6plex), S6(Phospho), K9(TMT6plex)	1	2.27585		6	14974	Redundant	Not Used	100	100	100	2	780.894	1560.78	1.40883	14.0741	811	811	MS2	11/26	Sample.raw
Q8IED6	8.85	2	2	192	22.036	8.88037	6.19669	32.7463	2	137.676	17.2945	2	37.2515	18.1158	2	46.1358	Uncharacterized protein OS=Plasmodium falciparum (isolate 3D7) GN=MAL13P1.94 PE=4 SV=1 - [Q8IED6_PLAF7]
	Confidence Icon	Sequence	Protein Accessions	# Proteins	# Protein Groups	Activation Type	Modifications	Probability	XCorr	Δ Score	Rank	QuanResultID	Quan Info	Quan Usage	129/128	130/127	131/126	Charge	m/z [Da]	MH+ [Da]	ΔM [ppm]	RT [min]	First Scan	Last Scan	MS Order	Ions Matched	Spectrum File	Annotation
	Medium	qSHDsLQNkR	Q8IED6	1	1	HCD	N-Term(TMT6plex), S5(Phospho), K9(TMT6plex)	4.52865	3.19999	1	1	15352	Unique	Used	16.3353	13.5617	13.4704	3	584.306	1750.9	1.48429	18.8683	1226	1226	MS2	24/52	Sample.raw
	Medium	lcLEDLRQsHDsLQNk	Q8IED6	1	1	HCD	N-Term(TMT6plex), C2(Carbamidomethyl), S9(Phospho), S12(Phospho), K16(TMT6plex)	31.8164	2.9967	1	1	24341	Unique	Used	65.6442	22.0548	24.3634	3	858.745	2574.22	0.717504	93.269	11115	11115	MS2	21/116	Sample.raw
Q8IES0	10.9	5	2	211	25.1793	6.44287	6.18781	18.8161	1		32.7914	2	379.147	35.4877	2	309.545	Small heat shock protein, putative OS=Plasmodium falciparum (isolate 3D7) GN=PF13_0021 PE=3 SV=1 - [Q8IES0_PLAF7]
	Confidence Icon	Sequence	Protein Accessions	# Proteins	# Protein Groups	Activation Type	Modifications	Probability	XCorr	Δ Score	Rank	QuanResultID	Quan Info	Quan Usage	129/128	130/127	131/126	Charge	m/z [Da]	MH+ [Da]	ΔM [ppm]	RT [min]	First Scan	Last Scan	MS Order	Ions Matched	Spectrum File	Annotation
	High	sLTDYDINR	Q8IES0	1	1	HCD	N-Term(TMT6plex), S1(Phospho)	1	3.44557	0.133333	1	23391	Unique	Used	18.8161	10.7527	12.5938	2	703.332	1405.66	0.573199	84.1281	10070	10070	MS2	18/32	Sample.raw
	High	sLtDYDINR	Q8IES0	1	1	HCD	N-Term(TMT6plex), T3(Phospho)	1	2.98829		2	23391	Redundant	Not Used	18.8161	10.7527	12.5938	2	703.332	1405.66	0.573199	84.1281	10070	10070	MS2	15/23	Sample.raw
	High	sFtLPENVSEDEIk	Q8IES0	1	1	HCD	N-Term(TMT6plex), T3(Phospho), K14(TMT6plex)	43.5124	2.74224	0.156934	1	26461	Unique	Used		100	100	2	1073.54	2146.08	1.77022	111.755	13448	13448	MS2	13/38	Sample.raw
	Medium	sLTDyDINR	Q8IES0	1	1	HCD	N-Term(TMT6plex), Y5(Phospho)	1	2.32306		3	23391	Redundant	Not Used	18.8161	10.7527	12.5938	2	703.332	1405.66	0.573199	84.1281	10070	10070	MS2	12/23	Sample.raw
	Medium	sFTLPENVSEDEIk	Q8IES0	1	1	HCD	N-Term(TMT6plex), S1(Phospho), K14(TMT6plex)	11.1387	2.31305		2	26461	Redundant	Not Used		100	100	2	1073.54	2146.08	1.77022	111.755	13448	13448	MS2	15/52	Sample.raw
Q8I574	1.5	2	1	1329	151.716	5.88428	6.1616	65.6846	2	68.8829	32.4893	2	15.7117	33.9224	2	36.4961	Splicing factor 3b, subunit 3, 130kD, putative OS=Plasmodium falciparum (isolate 3D7) GN=PFL1680w PE=4 SV=1 - [Q8I574_PLAF7]
	Confidence Icon	Sequence	Protein Accessions	# Proteins	# Protein Groups	Activation Type	Modifications	Probability	XCorr	Δ Score	Rank	QuanResultID	Quan Info	Quan Usage	129/128	130/127	131/126	Charge	m/z [Da]	MH+ [Da]	ΔM [ppm]	RT [min]	First Scan	Last Scan	MS Order	Ions Matched	Spectrum File	Annotation
	Medium	qINEELENENDDEDksDEER	Q8I574	1	1	HCD	N-Term(TMT6plex), K15(TMT6plex), S16(Phospho)	56.8985	3.2585	1	1	22120	Unique	Used	100	36.0981	43.0596	3	996.772	2988.3	0.568356	73.6783	8672	8672	MS2	25/112	Sample.raw
	Medium	qINEELENENDDEDksDEER	Q8I574	1	1	HCD	N-Term(TMT6plex), K15(TMT6plex), S16(Phospho)	68.3788	2.9031	1	1	22131	Unique	Used	43.1447	29.2413	26.7241	3	996.772	2988.3	0.568356	73.7752	8684	8684	MS2	22/112	Sample.raw
Q8IIG7	0.93	1	1	1070	128.873	5.49072	6.14657	100	1		41.2489	1		89.234	1		Uncharacterized protein PF11_0207 OS=Plasmodium falciparum (isolate 3D7) GN=PF11_0207 PE=4 SV=2 - [YPF05_PLAF7]
	Confidence Icon	Sequence	Protein Accessions	# Proteins	# Protein Groups	Activation Type	Modifications	Probability	XCorr	Δ Score	Rank	QuanResultID	Quan Info	Quan Usage	129/128	130/127	131/126	Charge	m/z [Da]	MH+ [Da]	ΔM [ppm]	RT [min]	First Scan	Last Scan	MS Order	Ions Matched	Spectrum File	Annotation
	High	nIsDVsDIEk	Q8IIG7	1	1	HCD	N-Term(TMT6plex), S3(Phospho), S6(Phospho), K10(TMT6plex)	11.2411	3.52041	1	1	25466	Unique	Used	100	41.2489	89.234	2	869.41	1737.81	0.878409	103.279	12353	12353	MS2	20/34	Sample.raw
Q8IAZ3	7.14	1	1	266	31.0049	6.31592	6.03671	15.314	1		17.8708	1		12.6167	1		Eukaryotic translation initiation factor 3 subunit G OS=Plasmodium falciparum (isolate 3D7) GN=MAL8P1.83 PE=3 SV=1 - [Q8IAZ3_PLAF7]
	Confidence Icon	Sequence	Protein Accessions	# Proteins	# Protein Groups	Activation Type	Modifications	Probability	XCorr	Δ Score	Rank	QuanResultID	Quan Info	Quan Usage	129/128	130/127	131/126	Charge	m/z [Da]	MH+ [Da]	ΔM [ppm]	RT [min]	First Scan	Last Scan	MS Order	Ions Matched	Spectrum File	Annotation
	High	kWADIDVDDDEsINDNEIk	Q8IAZ3	1	1	HCD	N-Term(TMT6plex), K1(TMT6plex), S12(Phospho), K19(TMT6plex)	32.7836	4.18614	1	1	25693	Unique	Used	15.314	17.8708	12.6167	3	1001.16	3001.47	0.80925	105.285	12603	12603	MS2	30/106	Sample.raw
Q7K6A4	4.48	1	1	402	44.8158	6.7417	6.03593	9.76208	1		4.64555	1		7.12409	1		S-adenosylmethionine synthetase OS=Plasmodium falciparum (isolate 3D7) GN=PfSAMS PE=3 SV=1 - [Q7K6A4_PLAF7]
	Confidence Icon	Sequence	Protein Accessions	# Proteins	# Protein Groups	Activation Type	Modifications	Probability	XCorr	Δ Score	Rank	QuanResultID	Quan Info	Quan Usage	129/128	130/127	131/126	Charge	m/z [Da]	MH+ [Da]	ΔM [ppm]	RT [min]	First Scan	Last Scan	MS Order	Ions Matched	Spectrum File	Annotation
	High	vSIDEQSPDIAQcVHENR	Q7K6A4	1	1	HCD	N-Term(TMT6plex), C13(Carbamidomethyl)	82.2255	4.10823	1	1	22401	Unique	Used	9.76208	4.64555	7.12409	3	776.049	2326.13	0.618322	75.8682	8981	8981	MS2	19/68	Sample.raw
C0H4A5	8	4	2	275	30.7986	5.13525	5.97433	30.73	1		32.4576	2	117.413	41.6982	2	209.172	Putative uncharacterized protein OS=Plasmodium falciparum (isolate 3D7) GN=PFD0720w PE=4 SV=1 - [C0H4A5_PLAF7]
	Confidence Icon	Sequence	Protein Accessions	# Proteins	# Protein Groups	Activation Type	Modifications	Probability	XCorr	Δ Score	Rank	QuanResultID	Quan Info	Quan Usage	129/128	130/127	131/126	Charge	m/z [Da]	MH+ [Da]	ΔM [ppm]	RT [min]	First Scan	Last Scan	MS Order	Ions Matched	Spectrum File	Annotation
	High	lQEFGIEGsk	C0H4A5	1	1	HCD	N-Term(TMT6plex), S9(Phospho), K10(TMT6plex)	20.9765	3.23762	1	1	25610	Unique	Used	30.73	17.3237	17.3874	2	823.434	1645.86	0.124513	104.563	12511	12511	MS2	16/26	Sample.raw
	High	kLLsFTsNDILR	C0H4A5	1	1	HCD	K1(TMT6plex), N-Term(TMT6plex), S4(Phospho), S7(Phospho)	9.08114	2.73671	0.0547445	1	27646	Unique	Used		60.8123	100	2	1013.03	2025.06	0.0534253	121.41	14752	14752	MS2	12/42	Sample.raw
	Medium	kLLSFtsNDILR	C0H4A5	1	1	HCD	K1(TMT6plex), N-Term(TMT6plex), T6(Phospho), S7(Phospho)	9.08114	2.59027		2	27646	Redundant	Not Used		60.8123	100	2	1013.03	2025.06	0.0534253	121.41	14752	14752	MS2	12/42	Sample.raw
	Medium	kLLsFtSNDILR	C0H4A5	1	1	HCD	K1(TMT6plex), N-Term(TMT6plex), S4(Phospho), T6(Phospho)	9.08114	2.44852		3	27646	Redundant	Not Used		60.8123	100	2	1013.03	2025.06	0.0534253	121.41	14752	14752	MS2	11/42	Sample.raw
Q8IL80	8.21	3	1	195	21.7933	7.1665	5.9604	48.2181	2	149.016	26.7151	2	265.576	40.3637	2	149.909	Thioredoxin peroxidase 1 OS=Plasmodium falciparum (isolate 3D7) GN=TPx1 PE=4 SV=1 - [Q8IL80_PLAF7]
	Confidence Icon	Sequence	Protein Accessions	# Proteins	# Protein Groups	Activation Type	Modifications	Probability	XCorr	Δ Score	Rank	QuanResultID	Quan Info	Quan Usage	129/128	130/127	131/126	Charge	m/z [Da]	MH+ [Da]	ΔM [ppm]	RT [min]	First Scan	Last Scan	MS Order	Ions Matched	Spectrum File	Annotation
	Medium	vAmkPsEEGVsEYLSk	Q8IL80	1	1	HCD	N-Term(TMT6plex), M3(Oxidation), K4(TMT6plex), S6(Phospho), S11(Phospho), K16(TMT6plex)	14.9841	3.08361	0.025974	1	25488	Unique	Used	23.2498	10.085	19.4127	3	873.101	2617.29	2.15251	103.463	12377	12377	MS2	23/116	Sample.raw
	Medium	vAmkPsEEGVSEyLSk	Q8IL80	1	1	HCD	N-Term(TMT6plex), M3(Oxidation), K4(TMT6plex), S6(Phospho), Y13(Phospho), K16(TMT6plex)	1.47272	2.99967		2	25488	Redundant	Not Used	23.2498	10.085	19.4127	3	873.101	2617.29	2.15251	103.463	12377	12377	MS2	26/116	Sample.raw
	Medium	vAmkPsEEGVSEYLSk	Q8IL80	1	1	HCD	N-Term(TMT6plex), M3(Oxidation), K4(TMT6plex), S6(Phospho), K16(TMT6plex)	41.9228	2.87679	1	1	24358	Unique	Used	100	70.768	83.9262	3	846.444	2537.32	0.0401787	93.4102	11134	11134	MS2	15/88	Sample.raw
Q8IJD6	1.06	2	1	1692	196.369	9.23193	5.87738	14.0783	1		3.73911	1		10.6221	1		Conserved Plasmodium protein OS=Plasmodium falciparum (isolate 3D7) GN=PF10_0262 PE=4 SV=1 - [Q8IJD6_PLAF7]
	Confidence Icon	Sequence	Protein Accessions	# Proteins	# Protein Groups	Activation Type	Modifications	Probability	XCorr	Δ Score	Rank	QuanResultID	Quan Info	Quan Usage	129/128	130/127	131/126	Charge	m/z [Da]	MH+ [Da]	ΔM [ppm]	RT [min]	First Scan	Last Scan	MS Order	Ions Matched	Spectrum File	Annotation
	High	iIEHEGtDDNYILGNEEk	Q8IJD6	1	1	HCD	N-Term(TMT6plex), T7(Phospho), K18(TMT6plex)	23.4737	4.19501	0.161905	1	24610	Unique	Used	14.0783	3.73911	10.6221	3	876.425	2627.26	-0.921616	95.6231	11411	11411	MS2	29/100	Sample.raw
	High	iIEHEGTDDNyILGNEEk	Q8IJD6	1	1	HCD	N-Term(TMT6plex), Y11(Phospho), K18(TMT6plex)	33.2053	3.51848		2	24610	Redundant	Not Used	14.0783	3.73911	10.6221	3	876.425	2627.26	-0.921616	95.6231	11411	11411	MS2	26/100	Sample.raw
Q8IC15	0.32	2	1	2814	330.496	7.40088	5.7863	33.958	2	25.3784	12.5738	2	13.0158	20.6139	2	6.38535	Inositol phosphatase, putative OS=Plasmodium falciparum (isolate 3D7) GN=PF07_0024 PE=4 SV=1 - [Q8IC15_PLAF7]
	Confidence Icon	Sequence	Protein Accessions	# Proteins	# Protein Groups	Activation Type	Modifications	Probability	XCorr	Δ Score	Rank	QuanResultID	Quan Info	Quan Usage	129/128	130/127	131/126	Charge	m/z [Da]	MH+ [Da]	ΔM [ppm]	RT [min]	First Scan	Last Scan	MS Order	Ions Matched	Spectrum File	Annotation
	High	nIsIDQTNk	Q8IC15	1	1	HCD	N-Term(TMT6plex), S3(Phospho), K9(TMT6plex)	20.7252	3.1033	1	1	22533	Unique	Used	28.6919	11.5212	19.7458	2	785.916	1570.83	0.867583	76.9065	9126	9126	MS2	13/23	Sample.raw
	High	nIsIDQTNk	Q8IC15	1	1	HCD	N-Term(TMT6plex), S3(Phospho), K9(TMT6plex)	1	2.683	1	1	22543	Unique	Used	40.1907	13.7225	21.5201	2	785.916	1570.82	-0.298081	76.9777	9137	9137	MS2	12/23	Sample.raw
C6KSP9	3.05	2	1	755	85.5771	6.93213	5.77482	100	1		61.4646	1		47.3348	1		RNA binding protein, putative OS=Plasmodium falciparum (isolate 3D7) GN=PFF0250w PE=4 SV=1 - [C6KSP9_PLAF7]
	Confidence Icon	Sequence	Protein Accessions	# Proteins	# Protein Groups	Activation Type	Modifications	Probability	XCorr	Δ Score	Rank	QuanResultID	Quan Info	Quan Usage	129/128	130/127	131/126	Charge	m/z [Da]	MH+ [Da]	ΔM [ppm]	RT [min]	First Scan	Last Scan	MS Order	Ions Matched	Spectrum File	Annotation
	High	sYALVDNEVGNSNIsDEENIIkR	C6KSP9	1	1	HCD	N-Term(TMT6plex), S15(Phospho), K22(TMT6plex)	26.7597	3.53095	0.0481586	1	25445	Unique	Used	100	61.4646	47.3348	3	1039.85	3117.55	-0.559089	103.104	12330	12330	MS2	24/130	Sample.raw
	Medium	sYALVDNEVGNsNISDEENIIkR	C6KSP9	1	1	HCD	N-Term(TMT6plex), S12(Phospho), K22(TMT6plex)	18.1681	3.36424		2	25445	Redundant	Not Used	100	61.4646	47.3348	3	1039.85	3117.55	-0.559089	103.104	12330	12330	MS2	24/130	Sample.raw
Q5W0S3	25.66	10	1	113	12.0431	5.51611	5.75481	0.665143	1		1.54655	1		1.11586	1		RAD23 homolog B (S. cerevisiae) (Fragment) OS=Homo sapiens GN=RAD23B PE=1 SV=1 - [Q5W0S3_HUMAN]
	Confidence Icon	Sequence	Protein Accessions	# Proteins	# Protein Groups	Activation Type	Modifications	Probability	XCorr	Δ Score	Rank	QuanResultID	Quan Info	Quan Usage	129/128	130/127	131/126	Charge	m/z [Da]	MH+ [Da]	ΔM [ppm]	RT [min]	First Scan	Last Scan	MS Order	Ions Matched	Spectrum File	Annotation
	High	qEkPAEkPAETPVATsPTATDSTSGDSSR	Q5W0S3	9	1	HCD	N-Term(TMT6plex), K3(TMT6plex), K7(TMT6plex), S16(Phospho)	96.3717	5.75481	0.0278261	1	20447	Unique	Used	0.665143	1.54655	1.11586	4	928.97	3712.86	1.41572	59.6261	6831	6831	MS2	42/249	Sample.raw
	High	qEkPAEkPAETPVAtSPTATDSTSGDSSR	Q5W0S3	9	1	HCD	N-Term(TMT6plex), K3(TMT6plex), K7(TMT6plex), T15(Phospho)	96.3717	5.59256		2	20447	Redundant	Not Used	0.665143	1.54655	1.11586	4	928.97	3712.86	1.41572	59.6261	6831	6831	MS2	43/249	Sample.raw
	High	qEkPAEkPAETPVATSPTAtDSTSGDSSR	Q5W0S3	9	1	HCD	N-Term(TMT6plex), K3(TMT6plex), K7(TMT6plex), T20(Phospho)	63.0708	5.48746		3	20447	Redundant	Not Used	0.665143	1.54655	1.11586	4	928.97	3712.86	1.41572	59.6261	6831	6831	MS2	41/249	Sample.raw
	High	qEkPAEkPAETPVATSPtATDSTSGDSSR	Q5W0S3	9	1	HCD	N-Term(TMT6plex), K3(TMT6plex), K7(TMT6plex), T18(Phospho)	84.5178	5.38899		4	20447	Redundant	Not Used	0.665143	1.54655	1.11586	4	928.97	3712.86	1.41572	59.6261	6831	6831	MS2	43/249	Sample.raw
	High	qEkPAEkPAEtPVATSPTATDSTSGDSSR	Q5W0S3	9	1	HCD	N-Term(TMT6plex), K3(TMT6plex), K7(TMT6plex), T11(Phospho)	63.0708	5.29536		5	20447	Redundant	Not Used	0.665143	1.54655	1.11586	4	928.97	3712.86	1.41572	59.6261	6831	6831	MS2	40/249	Sample.raw
	High	qEkPAEkPAETPVATSPTATDsTSGDSSR	Q5W0S3	9	1	HCD	N-Term(TMT6plex), K3(TMT6plex), K7(TMT6plex), S22(Phospho)	35.8071	5.07015		6	20447	Redundant	Not Used	0.665143	1.54655	1.11586	4	928.97	3712.86	1.41572	59.6261	6831	6831	MS2	39/249	Sample.raw
	High	qEkPAEkPAETPVATSPTATDStSGDSSR	Q5W0S3	9	1	HCD	N-Term(TMT6plex), K3(TMT6plex), K7(TMT6plex), T23(Phospho)	27.9161	4.99951		7	20447	Redundant	Not Used	0.665143	1.54655	1.11586	4	928.97	3712.86	1.41572	59.6261	6831	6831	MS2	39/249	Sample.raw
	High	qEkPAEkPAETPVATSPTATDSTsGDSSR	Q5W0S3	9	1	HCD	N-Term(TMT6plex), K3(TMT6plex), K7(TMT6plex), S24(Phospho)	20.6076	4.93929		8	20447	Redundant	Not Used	0.665143	1.54655	1.11586	4	928.97	3712.86	1.41572	59.6261	6831	6831	MS2	42/249	Sample.raw
	High	qEkPAEkPAETPVATSPTATDSTSGDsSR	Q5W0S3	9	1	HCD	N-Term(TMT6plex), K3(TMT6plex), K7(TMT6plex), S27(Phospho)	3.2727	4.11498		9	20447	Redundant	Not Used	0.665143	1.54655	1.11586	4	928.97	3712.86	1.41572	59.6261	6831	6831	MS2	41/249	Sample.raw
	High	qEkPAEkPAETPVATSPTATDSTSGDSsR	Q5W0S3	9	1	HCD	N-Term(TMT6plex), K3(TMT6plex), K7(TMT6plex), S28(Phospho)	3.2727	3.87832		10	20447	Redundant	Not Used	0.665143	1.54655	1.11586	4	928.97	3712.86	1.41572	59.6261	6831	6831	MS2	42/249	Sample.raw
Q8IKQ7	1.88	1	1	639	75.9382	4.99561	5.73188	31.99	1		16.7053	1		21.3729	1		Putative uncharacterized protein OS=Plasmodium falciparum (isolate 3D7) GN=PF14_0546 PE=4 SV=1 - [Q8IKQ7_PLAF7]
	Confidence Icon	Sequence	Protein Accessions	# Proteins	# Protein Groups	Activation Type	Modifications	Probability	XCorr	Δ Score	Rank	QuanResultID	Quan Info	Quan Usage	129/128	130/127	131/126	Charge	m/z [Da]	MH+ [Da]	ΔM [ppm]	RT [min]	First Scan	Last Scan	MS Order	Ions Matched	Spectrum File	Annotation
	Medium	htLHEEETGEQk	Q8IKQ7	1	1	HCD	N-Term(TMT6plex), T2(Phospho), K12(TMT6plex)	27.8541	3.05408	1	1	16506	Unique	Used	31.99	16.7053	21.3729	3	659.322	1975.95	-0.234153	28.7362	2496	2496	MS2	24/64	Sample.raw
Q5MJ08	20.2	1	1	99	11.1615	9.18799	5.69017		0			0			0		Sperm protein associated with the nucleus on the X chromosome N4 OS=Homo sapiens GN=SPANXN4 PE=2 SV=1 - [SPXN4_HUMAN]
	Confidence Icon	Sequence	Protein Accessions	# Proteins	# Protein Groups	Activation Type	Modifications	Probability	XCorr	Δ Score	Rank	QuanResultID	Quan Info	Quan Usage	129/128	130/127	131/126	Charge	m/z [Da]	MH+ [Da]	ΔM [ppm]	RT [min]	First Scan	Last Scan	MS Order	Ions Matched	Spectrum File	Annotation
	Medium	rNsNQLENNQPTESstDPIk	Q5MJ08	1	1	HCD	N-Term(TMT6plex), S3(Phospho), S15(Phospho), T16(Phospho), K20(TMT6plex)	1	3.01668		2	25073	Redundant	Not Used	18.0997	7.96104	10.5285	3	990.774	2970.31	0.889472	99.7252	11921	11921	MS2	28/184	Sample.raw
Q8IEF5	0.81	5	1	1232	142.906	5.96045	5.68887	10.3167	2	131.234	11.919	2	213.621	6.38911	2	90.7856	Exportin 1-like protein, putative OS=Plasmodium falciparum (isolate 3D7) GN=MAL13P1.83 PE=4 SV=1 - [Q8IEF5_PLAF7]
	Confidence Icon	Sequence	Protein Accessions	# Proteins	# Protein Groups	Activation Type	Modifications	Probability	XCorr	Δ Score	Rank	QuanResultID	Quan Info	Quan Usage	129/128	130/127	131/126	Charge	m/z [Da]	MH+ [Da]	ΔM [ppm]	RT [min]	First Scan	Last Scan	MS Order	Ions Matched	Spectrum File	Annotation
	High	sSsNDYESSk	Q8IEF5	1	1	HCD	N-Term(TMT6plex), S3(Phospho), K10(TMT6plex)	1.75227	2.91397	0.0927835	1	18606	Unique	Used	20.2619	28.8394	10.7785	2	821.374	1641.74	0.407157	44.8945	4806	4806	MS2	16/26	Sample.raw
	High	sSsNDYESSk	Q8IEF5	1	1	HCD	N-Term(TMT6plex), S3(Phospho), K10(TMT6plex)	8.71878	2.77491	0.0974729	1	18540	Unique	Used	5.25291	4.92597	3.78725	2	821.374	1641.74	-0.559447	44.4033	4733	4733	MS2	11/26	Sample.raw
	Medium	ssSNDYESSk	Q8IEF5	1	1	HCD	N-Term(TMT6plex), S2(Phospho), K10(TMT6plex)	1.75227	2.63663		2	18606	Redundant	Not Used	20.2619	28.8394	10.7785	2	821.374	1641.74	0.407157	44.8945	4806	4806	MS2	16/26	Sample.raw
	Medium	ssSNDYESSk	Q8IEF5	1	1	HCD	N-Term(TMT6plex), S2(Phospho), K10(TMT6plex)	1.93122	2.50122		2	18540	Redundant	Not Used	5.25291	4.92597	3.78725	2	821.374	1641.74	-0.559447	44.4033	4733	4733	MS2	11/26	Sample.raw
	Medium	sSSNDYESSk	Q8IEF5	1	1	HCD	N-Term(TMT6plex), S1(Phospho), K10(TMT6plex)	1	2.34429		3	18606	Redundant	Not Used	20.2619	28.8394	10.7785	2	821.374	1641.74	0.407157	44.8945	4806	4806	MS2	16/36	Sample.raw
Q8I5G0	0.87	1	1	1501	177.962	5.56689	5.64786	26.5145	1		19.9412	1		19.9485	1		Conserved Plasmodium protein OS=Plasmodium falciparum (isolate 3D7) GN=PFL1240c PE=4 SV=1 - [Q8I5G0_PLAF7]
	Confidence Icon	Sequence	Protein Accessions	# Proteins	# Protein Groups	Activation Type	Modifications	Probability	XCorr	Δ Score	Rank	QuanResultID	Quan Info	Quan Usage	129/128	130/127	131/126	Charge	m/z [Da]	MH+ [Da]	ΔM [ppm]	RT [min]	First Scan	Last Scan	MS Order	Ions Matched	Spectrum File	Annotation
	Medium	yNDsDDsVDEkDk	Q8I5G0	1	1	HCD	N-Term(TMT6plex), S4(Phospho), S7(Phospho), K11(TMT6plex), K13(TMT6plex)	11.9329	2.95737	1	1	22135	Unique	Used	26.5145	19.9412	19.9485	3	793.02	2377.05	0.155297	73.8001	8688	8688	MS2	22/92	Sample.raw
Q8I1Z1	2.18	7	2	734	83.3088	9.39307	5.64065	28.8847	2	64.3116	11.6307	2	74.7547	17.438	2	10.6791	Putative uncharacterized protein OS=Plasmodium falciparum (isolate 3D7) GN=PFD0185c PE=4 SV=1 - [Q8I1Z1_PLAF7]
	Confidence Icon	Sequence	Protein Accessions	# Proteins	# Protein Groups	Activation Type	Modifications	Probability	XCorr	Δ Score	Rank	QuanResultID	Quan Info	Quan Usage	129/128	130/127	131/126	Charge	m/z [Da]	MH+ [Da]	ΔM [ppm]	RT [min]	First Scan	Last Scan	MS Order	Ions Matched	Spectrum File	Annotation
	High	vTsINNNk	Q8I1Z1	1	1	HCD	N-Term(TMT6plex), S3(Phospho), K8(TMT6plex)	8.84431	2.97204	0.03367	1	20518	Unique	Used	42.9543	18.2297	18.7366	2	714.387	1427.77	-0.141221	60.2612	6909	6909	MS2	11/20	Sample.raw
	High	vtSINNNk	Q8I1Z1	1	1	HCD	N-Term(TMT6plex), T2(Phospho), K8(TMT6plex)	1.69568	2.86872		3	20518	Redundant	Not Used	42.9543	18.2297	18.7366	2	714.387	1427.77	-0.141221	60.2612	6909	6909	MS2	11/20	Sample.raw
	High	tLSSyTLk	Q8I1Z1	1	1	HCD	N-Term(TMT6plex), Y5(Phospho), K8(TMT6plex)	2.05117	2.66861	0.0149813	1	24467	Unique	Used	19.4235	7.4205	16.2294	2	725.901	1450.8	-0.295386	94.3484	11254	11254	MS2	10/20	Sample.raw
	Medium	tLSsYTLk	Q8I1Z1	1	1	HCD	N-Term(TMT6plex), S4(Phospho), K8(TMT6plex)	2.05117	2.62728		2	24467	Redundant	Not Used	19.4235	7.4205	16.2294	2	725.901	1450.8	-0.295386	94.3484	11254	11254	MS2	10/20	Sample.raw
	Medium	tLsSYTLk	Q8I1Z1	1	1	HCD	N-Term(TMT6plex), S3(Phospho), K8(TMT6plex)	1	2.61015		3	24467	Redundant	Not Used	19.4235	7.4205	16.2294	2	725.901	1450.8	-0.295386	94.3484	11254	11254	MS2	12/20	Sample.raw
	Medium	tLSSYtLk	Q8I1Z1	1	1	HCD	N-Term(TMT6plex), T6(Phospho), K8(TMT6plex)	2.05117	2.5407		4	24467	Redundant	Not Used	19.4235	7.4205	16.2294	2	725.901	1450.8	-0.295386	94.3484	11254	11254	MS2	9/20	Sample.raw
	Medium	tLSSYTLk	Q8I1Z1	1	1	HCD	N-Term(TMT6plex), T1(Phospho), K8(TMT6plex)	1	2.40688		5	24467	Redundant	Not Used	19.4235	7.4205	16.2294	2	725.901	1450.8	-0.295386	94.3484	11254	11254	MS2	14/28	Sample.raw
O97250	6.61	3	1	257	30.5039	10.3452	5.61859	100	1		30.6934	1		45.7332	1		60S ribosomal protein L7, putative OS=Plasmodium falciparum (isolate 3D7) GN=PFC0300c PE=4 SV=2 - [O97250_PLAF7]
	Confidence Icon	Sequence	Protein Accessions	# Proteins	# Protein Groups	Activation Type	Modifications	Probability	XCorr	Δ Score	Rank	QuanResultID	Quan Info	Quan Usage	129/128	130/127	131/126	Charge	m/z [Da]	MH+ [Da]	ΔM [ppm]	RT [min]	First Scan	Last Scan	MS Order	Ions Matched	Spectrum File	Annotation
	Medium	yENQVENELGkSmtsLR	O97250	1	1	HCD	N-Term(TMT6plex), K11(TMT6plex), M13(Oxidation), T14(Phospho), S15(Phospho)	46.0935	3.05503	0.0392157	1	24319	Unique	Used	100	30.6934	45.7332	3	878.076	2632.21	0.636575	93.076	11091	11091	MS2	24/124	Sample.raw
	Medium	yENQVENELGksmTsLR	O97250	1	1	HCD	N-Term(TMT6plex), K11(TMT6plex), S12(Phospho), M13(Oxidation), S15(Phospho)	34.931	2.93652		2	24319	Redundant	Not Used	100	30.6934	45.7332	3	878.076	2632.21	0.636575	93.076	11091	11091	MS2	21/124	Sample.raw
	Medium	yENQVENELGksmtSLR	O97250	1	1	HCD	N-Term(TMT6plex), K11(TMT6plex), S12(Phospho), M13(Oxidation), T14(Phospho)	34.931	2.83498		3	24319	Redundant	Not Used	100	30.6934	45.7332	3	878.076	2632.21	0.636575	93.076	11091	11091	MS2	20/124	Sample.raw
Q8IHU0	7.87	1	1	127	14.3978	10.1548	5.60396	7.88819	1		5.56427	1		38.0673	1		60S ribosomal protein L28, putative OS=Plasmodium falciparum (isolate 3D7) GN=PF11_0437 PE=4 SV=1 - [Q8IHU0_PLAF7]
	Confidence Icon	Sequence	Protein Accessions	# Proteins	# Protein Groups	Activation Type	Modifications	Probability	XCorr	Δ Score	Rank	QuanResultID	Quan Info	Quan Usage	129/128	130/127	131/126	Charge	m/z [Da]	MH+ [Da]	ΔM [ppm]	RT [min]	First Scan	Last Scan	MS Order	Ions Matched	Spectrum File	Annotation
	High	lLQQHGsFEk	Q8IHU0	1	1	HCD	N-Term(TMT6plex), S7(Phospho), K10(TMT6plex)	13.8935	3.20943	1	1	22843	Unique	Used	7.88819	5.56427	38.0673	2	862.961	1724.91	0.287475	79.3203	9467	9467	MS2	13/26	Sample.raw
C0H4T6	4	1	1	550	63.5807	5.26221	5.57123	18.0997	1		7.96104	1		10.5285	1		Protein phosphatase, putative OS=Plasmodium falciparum (isolate 3D7) GN=MAL8P1.109 PE=3 SV=1 - [C0H4T6_PLAF7]
	Confidence Icon	Sequence	Protein Accessions	# Proteins	# Protein Groups	Activation Type	Modifications	Probability	XCorr	Δ Score	Rank	QuanResultID	Quan Info	Quan Usage	129/128	130/127	131/126	Charge	m/z [Da]	MH+ [Da]	ΔM [ppm]	RT [min]	First Scan	Last Scan	MS Order	Ions Matched	Spectrum File	Annotation
	High	rIsENEVQEVVEGEENEEEEER	C0H4T6	1	1	HCD	N-Term(TMT6plex), S3(Phospho)	3.70147	5.57123	0.45781	1	25073	Unique	Used	18.0997	7.96104	10.5285	3	990.774	2970.31	0.799919	99.7252	11921	11921	MS2	34/124	Sample.raw
Q8I2Z8	0.78	9	1	1418	159.351	6.75635	5.56324	100	2	0	29.7521	2	15.4822	91.4195	2	4.30885	6-phosphofructokinase, putative OS=Plasmodium falciparum (isolate 3D7) GN=PFI0755c PE=4 SV=1 - [Q8I2Z8_PLAF7]
	Confidence Icon	Sequence	Protein Accessions	# Proteins	# Protein Groups	Activation Type	Modifications	Probability	XCorr	Δ Score	Rank	QuanResultID	Quan Info	Quan Usage	129/128	130/127	131/126	Charge	m/z [Da]	MH+ [Da]	ΔM [ppm]	RT [min]	First Scan	Last Scan	MS Order	Ions Matched	Spectrum File	Annotation
	High	dGGSsPTSSAk	Q8I2Z8	1	1	HCD	N-Term(TMT6plex), S5(Phospho), K11(TMT6plex)	19.4469	2.83132	0.0318021	1	16845	Unique	Used	100	33.0067	94.1142	2	766.373	1531.74	-0.756538	31.5245	2869	2869	MS2	13/29	Sample.raw
	High	dGGsSPTSSAk	Q8I2Z8	1	1	HCD	N-Term(TMT6plex), S4(Phospho), K11(TMT6plex)	10.1769	2.74345		2	16845	Redundant	Not Used	100	33.0067	94.1142	2	766.373	1531.74	-0.756538	31.5245	2869	2869	MS2	14/29	Sample.raw
	High	dGGSsPTSSAk	Q8I2Z8	1	1	HCD	N-Term(TMT6plex), S5(Phospho), K11(TMT6plex)	10.4587	2.73192	0.0732601	1	16913	Unique	Used	100	26.8185	88.8021	2	766.373	1531.74	-0.756538	32.0688	2944	2944	MS2	15/29	Sample.raw
	Medium	dGGSSPTSsAk	Q8I2Z8	1	1	HCD	N-Term(TMT6plex), S9(Phospho), K11(TMT6plex)	10.1769	2.60718		3	16845	Redundant	Not Used	100	33.0067	94.1142	2	766.373	1531.74	-0.756538	31.5245	2869	2869	MS2	15/29	Sample.raw
	Medium	dGGSSPtSSAk	Q8I2Z8	1	1	HCD	N-Term(TMT6plex), T7(Phospho), K11(TMT6plex)	10.1769	2.55676		4	16845	Redundant	Not Used	100	33.0067	94.1142	2	766.373	1531.74	-0.756538	31.5245	2869	2869	MS2	14/29	Sample.raw
	Medium	dGGsSPTSSAk	Q8I2Z8	1	1	HCD	N-Term(TMT6plex), S4(Phospho), K11(TMT6plex)	3.38339	2.52739		2	16913	Redundant	Not Used	100	26.8185	88.8021	2	766.373	1531.74	-0.756538	32.0688	2944	2944	MS2	15/29	Sample.raw
	Medium	dGGSSPtSSAk	Q8I2Z8	1	1	HCD	N-Term(TMT6plex), T7(Phospho), K11(TMT6plex)	3.38339	2.49388		3	16913	Redundant	Not Used	100	26.8185	88.8021	2	766.373	1531.74	-0.756538	32.0688	2944	2944	MS2	15/29	Sample.raw
	Medium	dGGSSPTsSAk	Q8I2Z8	1	1	HCD	N-Term(TMT6plex), S8(Phospho), K11(TMT6plex)	10.1769	2.47743		5	16845	Redundant	Not Used	100	33.0067	94.1142	2	766.373	1531.74	-0.756538	31.5245	2869	2869	MS2	14/29	Sample.raw
	Medium	dGGSSPTsSAk	Q8I2Z8	1	1	HCD	N-Term(TMT6plex), S8(Phospho), K11(TMT6plex)	3.38339	2.32756		4	16913	Redundant	Not Used	100	26.8185	88.8021	2	766.373	1531.74	-0.756538	32.0688	2944	2944	MS2	13/29	Sample.raw
Q92508	0.87	5	2	2521	286.605	7.47412	5.53098	1.93095	2	182.247	2.75603	2	173.873	1.62824	2	127.733	Piezo-type mechanosensitive ion channel component 1 OS=Homo sapiens GN=PIEZO1 PE=1 SV=4 - [PIEZ1_HUMAN]
	Confidence Icon	Sequence	Protein Accessions	# Proteins	# Protein Groups	Activation Type	Modifications	Probability	XCorr	Δ Score	Rank	QuanResultID	Quan Info	Quan Usage	129/128	130/127	131/126	Charge	m/z [Da]	MH+ [Da]	ΔM [ppm]	RT [min]	First Scan	Last Scan	MS Order	Ions Matched	Spectrum File	Annotation
	High	sGsEEAVTDPGER	Q92508	1	1	HCD	N-Term(TMT6plex), S3(Phospho)	1	2.88277	0.0416667	1	18638	Unique	Used	4.36667	6.10799	3.16125	2	821.862	1642.72	0.684424	45.1305	4841	4841	MS2	17/35	Sample.raw
	High	sGSEEAVtDPGER	Q92508	1	1	HCD	N-Term(TMT6plex), T8(Phospho)	7.80773	2.76019		2	18638	Redundant	Not Used	4.36667	6.10799	3.16125	2	821.862	1642.72	0.684424	45.1305	4841	4841	MS2	15/35	Sample.raw
	Medium	tAsELLLDR	Q92508	1	1	HCD	N-Term(TMT6plex), S3(Phospho)	1	2.6482	0.0830189	1	24962	Unique	Used	0.853872	1.24357	0.838648	2	663.847	1326.69	0.460718	98.752	11799	11799	MS2	15/23	Sample.raw
	Medium	tASELLLDR	Q92508	1	1	HCD	N-Term(TMT6plex), T1(Phospho)	1	2.43457		2	24962	Redundant	Not Used	0.853872	1.24357	0.838648	2	663.847	1326.69	0.460718	98.752	11799	11799	MS2	17/32	Sample.raw
	Medium	sGSEEAVTDPGER	Q92508	1	1	HCD	N-Term(TMT6plex), S1(Phospho)	1	2.30857		3	18638	Redundant	Not Used	4.36667	6.10799	3.16125	2	821.862	1642.72	0.684424	45.1305	4841	4841	MS2	17/48	Sample.raw
Q8IJX3	4.88	1	1	246	29.5117	9.11475	5.49896	100	1		55.4011	1		78.8963	1		RNA binding protein, putative OS=Plasmodium falciparum (isolate 3D7) GN=PF10_0068 PE=4 SV=1 - [Q8IJX3_PLAF7]
	Confidence Icon	Sequence	Protein Accessions	# Proteins	# Protein Groups	Activation Type	Modifications	Probability	XCorr	Δ Score	Rank	QuanResultID	Quan Info	Quan Usage	129/128	130/127	131/126	Charge	m/z [Da]	MH+ [Da]	ΔM [ppm]	RT [min]	First Scan	Last Scan	MS Order	Ions Matched	Spectrum File	Annotation
	High	eDREENsGNFEk	Q8IJX3	1	1	HCD	N-Term(TMT6plex), S7(Phospho), K12(TMT6plex)	4.39211	3.60074	1	1	18694	Unique	Used	100	55.4011	78.8963	3	664.642	1991.91	0.230925	45.5604	4903	4903	MS2	26/64	Sample.raw
Q8ILG5	0.97	1	1	1440	169.435	8.04541	5.48016		0			0			0		ATP-dependent DNA helicase, putative OS=Plasmodium falciparum (isolate 3D7) GN=PF14_0278 PE=4 SV=1 - [Q8ILG5_PLAF7]
	Confidence Icon	Sequence	Protein Accessions	# Proteins	# Protein Groups	Activation Type	Modifications	Probability	XCorr	Δ Score	Rank	QuanResultID	Quan Info	Quan Usage	129/128	130/127	131/126	Charge	m/z [Da]	MH+ [Da]	ΔM [ppm]	RT [min]	First Scan	Last Scan	MS Order	Ions Matched	Spectrum File	Annotation
	Medium	nNIEkYEyIEsyQk	Q8ILG5	1	1	HCD	N-Term(TMT6plex), K5(TMT6plex), Y8(Phospho), S11(Phospho), Y12(Phospho), K14(TMT6plex)	1	2.93192		3	21595	Redundant	Not Used	16.0236	19.9746	5.25376	3	916.756	2748.25	-1.58868	69.4321	8094	8094	MS2	22/124	Sample.raw
Q8IB48	12.1	1	1	124	14.0513	9.72998	5.46563	100	1		31.032	1		51.3048	1		Putative uncharacterized protein OS=Plasmodium falciparum (isolate 3D7) GN=MAL8P1.52 PE=4 SV=1 - [Q8IB48_PLAF7]
	Confidence Icon	Sequence	Protein Accessions	# Proteins	# Protein Groups	Activation Type	Modifications	Probability	XCorr	Δ Score	Rank	QuanResultID	Quan Info	Quan Usage	129/128	130/127	131/126	Charge	m/z [Da]	MH+ [Da]	ΔM [ppm]	RT [min]	First Scan	Last Scan	MS Order	Ions Matched	Spectrum File	Annotation
	Medium	kPNskEEEEINQPVk	Q8IB48	1	1	HCD	K1(TMT6plex), N-Term(TMT6plex), S4(Phospho), K5(TMT6plex), K15(TMT6plex)	9.50093	3.03121	1	1	21417	Unique	Used	100	31.032	51.3048	3	922.514	2765.53	0.536786	67.9108	7898	7898	MS2	23/82	Sample.raw
Q8IK07	15.75	4	2	127	14.5076	6.55127	5.45152	11.7795	2	17.0217	7.19777	2	7.58394	9.81807	2	47.2109	Conserved Plasmodium protein OS=Plasmodium falciparum (isolate 3D7) GN=PF10_0033 PE=4 SV=2 - [Q8IK07_PLAF7]
	Confidence Icon	Sequence	Protein Accessions	# Proteins	# Protein Groups	Activation Type	Modifications	Probability	XCorr	Δ Score	Rank	QuanResultID	Quan Info	Quan Usage	129/128	130/127	131/126	Charge	m/z [Da]	MH+ [Da]	ΔM [ppm]	RT [min]	First Scan	Last Scan	MS Order	Ions Matched	Spectrum File	Annotation
	Medium	ikPLsYDSSDk	Q8IK07	1	1	HCD	N-Term(TMT6plex), K2(TMT6plex), S5(Phospho), K11(TMT6plex)	34.0789	2.9352	0.0238095	1	23229	Unique	Used	13.2018	7.57499	13.2869	3	674.038	2020.1	0.459539	82.6701	9891	9891	MS2	17/58	Sample.raw
	Medium	ikPLSyDSSDk	Q8IK07	1	1	HCD	N-Term(TMT6plex), K2(TMT6plex), Y6(Phospho), K11(TMT6plex)	34.0789	2.8681		2	23229	Redundant	Not Used	13.2018	7.57499	13.2869	3	674.038	2020.1	0.459539	82.6701	9891	9891	MS2	18/58	Sample.raw
	Medium	hIESLGsYk	Q8IK07	1	1	HCD	N-Term(TMT6plex), S7(Phospho), K9(TMT6plex)	15.9396	2.51631	0.0833333	1	22457	Unique	Used	10.5104	6.83935	7.25484	2	786.415	1571.82	-0.137747	76.3065	9042	9042	MS2	11/23	Sample.raw
	Medium	hIESLGSyk	Q8IK07	1	1	HCD	N-Term(TMT6plex), Y8(Phospho), K9(TMT6plex)	6.4143	2.31243		2	22457	Redundant	Not Used	10.5104	6.83935	7.25484	2	786.415	1571.82	-0.137747	76.3065	9042	9042	MS2	11/23	Sample.raw
Q8I278	8.33	2	1	156	18.3839	4.48779	5.41634	100	1		100	1		100	1		Putative uncharacterized protein OS=Plasmodium falciparum (isolate 3D7) GN=PFA_0315w PE=4 SV=1 - [Q8I278_PLAF7]
	Confidence Icon	Sequence	Protein Accessions	# Proteins	# Protein Groups	Activation Type	Modifications	Probability	XCorr	Δ Score	Rank	QuanResultID	Quan Info	Quan Usage	129/128	130/127	131/126	Charge	m/z [Da]	MH+ [Da]	ΔM [ppm]	RT [min]	First Scan	Last Scan	MS Order	Ions Matched	Spectrum File	Annotation
	High	nIQIYDIScsQEk	Q8I278	1	1	HCD	N-Term(TMT6plex), C9(Carbamidomethyl), S10(Phospho), K13(TMT6plex)	37.5774	2.65935	0.116541	1	25195	Unique	Used	100	100	100	2	1068.53	2136.05	2.20868	100.882	12055	12055	MS2	12/35	Sample.raw
	Medium	nIQIYDIscSQEk	Q8I278	1	1	HCD	N-Term(TMT6plex), S8(Phospho), C9(Carbamidomethyl), K13(TMT6plex)	37.5774	2.34694		2	25195	Redundant	Not Used	100	100	100	2	1068.53	2136.05	2.20868	100.882	12055	12055	MS2	10/35	Sample.raw
Q8IBS3	3.15	4	1	539	62.4144	6.96143	5.21911		0		57.2612	1		59.1098	1		Seryl-tRNA synthetase, putative OS=Plasmodium falciparum (isolate 3D7) GN=PF07_0073 PE=3 SV=1 - [Q8IBS3_PLAF7]
	Confidence Icon	Sequence	Protein Accessions	# Proteins	# Protein Groups	Activation Type	Modifications	Probability	XCorr	Δ Score	Rank	QuanResultID	Quan Info	Quan Usage	129/128	130/127	131/126	Charge	m/z [Da]	MH+ [Da]	ΔM [ppm]	RT [min]	First Scan	Last Scan	MS Order	Ions Matched	Spectrum File	Annotation
	Medium	iSSQADIkDDtTcNSQk	Q8IBS3	1	1	HCD	N-Term(TMT6plex), K8(TMT6plex), T11(Phospho), C13(Carbamidomethyl), K17(TMT6plex)	33.5616	3.26061	0.0337423	1	22343	Unique	Used		57.2612	59.1098	3	893.449	2678.33	0.637559	75.4244	8917	8917	MS2	20/94	Sample.raw
	Medium	iSsQADIkDDTTcNSQk	Q8IBS3	1	1	HCD	N-Term(TMT6plex), S3(Phospho), K8(TMT6plex), C13(Carbamidomethyl), K17(TMT6plex)	33.5616	3.1542		2	22343	Redundant	Not Used		57.2612	59.1098	3	893.449	2678.33	0.637559	75.4244	8917	8917	MS2	22/94	Sample.raw
	Medium	iSSQADIkDDTtcNSQk	Q8IBS3	1	1	HCD	N-Term(TMT6plex), K8(TMT6plex), T12(Phospho), C13(Carbamidomethyl), K17(TMT6plex)	23.4158	3.07471		3	22343	Redundant	Not Used		57.2612	59.1098	3	893.449	2678.33	0.637559	75.4244	8917	8917	MS2	19/94	Sample.raw
	Medium	isSQADIkDDTTcNSQk	Q8IBS3	1	1	HCD	N-Term(TMT6plex), S2(Phospho), K8(TMT6plex), C13(Carbamidomethyl), K17(TMT6plex)	23.4158	2.99109		4	22343	Redundant	Not Used		57.2612	59.1098	3	893.449	2678.33	0.637559	75.4244	8917	8917	MS2	22/94	Sample.raw
Q8IKP8	0.52	2	1	1528	183.428	8.41162	5.17624	45.0588	1		24.6313	1		18.6845	1		Putative uncharacterized protein OS=Plasmodium falciparum (isolate 3D7) GN=PF14_0556 PE=4 SV=2 - [Q8IKP8_PLAF7]
	Confidence Icon	Sequence	Protein Accessions	# Proteins	# Protein Groups	Activation Type	Modifications	Probability	XCorr	Δ Score	Rank	QuanResultID	Quan Info	Quan Usage	129/128	130/127	131/126	Charge	m/z [Da]	MH+ [Da]	ΔM [ppm]	RT [min]	First Scan	Last Scan	MS Order	Ions Matched	Spectrum File	Annotation
	High	nTNsQNIk	Q8IKP8	1	1	HCD	N-Term(TMT6plex), S4(Phospho), K8(TMT6plex)	10.0666	3.17875	0.179245	1	17771	Unique	Used	45.0588	24.6313	18.6845	2	728.882	1456.76	0.918195	38.7433	3887	3887	MS2	12/20	Sample.raw
	Medium	ntNSQNIk	Q8IKP8	1	1	HCD	N-Term(TMT6plex), T2(Phospho), K8(TMT6plex)	1	2.60677		2	17771	Redundant	Not Used	45.0588	24.6313	18.6845	2	728.882	1456.76	0.918195	38.7433	3887	3887	MS2	13/20	Sample.raw
C0H4P4	0.24	1	1	4944	598.945	7.84033	5.03981	18.6559	1		12.3591	1		11.6691	1		Putative uncharacterized protein OS=Plasmodium falciparum (isolate 3D7) GN=MAL7P1.146 PE=4 SV=1 - [C0H4P4_PLAF7]
	Confidence Icon	Sequence	Protein Accessions	# Proteins	# Protein Groups	Activation Type	Modifications	Probability	XCorr	Δ Score	Rank	QuanResultID	Quan Info	Quan Usage	129/128	130/127	131/126	Charge	m/z [Da]	MH+ [Da]	ΔM [ppm]	RT [min]	First Scan	Last Scan	MS Order	Ions Matched	Spectrum File	Annotation
	Medium	nINsFETHNEHk	C0H4P4	1	1	HCD	N-Term(TMT6plex), S4(Phospho), K12(TMT6plex)	16.6021	2.91856	1	1	19605	Unique	Used	18.6559	12.3591	11.6691	3	669.994	2007.97	-0.206803	52.4669	5905	5905	MS2	20/64	Sample.raw
Q8ILG1	0.3	1	1	2657	306.617	6.99072	5.03797	21.6896	1		11.9237	1		18.1049	1		Putative uncharacterized protein OS=Plasmodium falciparum (isolate 3D7) GN=PF14_0282 PE=4 SV=1 - [Q8ILG1_PLAF7]
	Confidence Icon	Sequence	Protein Accessions	# Proteins	# Protein Groups	Activation Type	Modifications	Probability	XCorr	Δ Score	Rank	QuanResultID	Quan Info	Quan Usage	129/128	130/127	131/126	Charge	m/z [Da]	MH+ [Da]	ΔM [ppm]	RT [min]	First Scan	Last Scan	MS Order	Ions Matched	Spectrum File	Annotation
	High	nSGsLENk	Q8ILG1	1	1	HCD	N-Term(TMT6plex), S4(Phospho), K8(TMT6plex)	7.57355	2.77498	1	1	18580	Unique	Used	21.6896	11.9237	18.1049	2	693.856	1386.7	0.516801	44.6987	4777	4777	MS2	14/20	Sample.raw
Q96QS3	3.2	1	1	562	58.1243	5.23682	5.02781		0			0			0		Homeobox protein ARX OS=Homo sapiens GN=ARX PE=1 SV=1 - [ARX_HUMAN]
	Confidence Icon	Sequence	Protein Accessions	# Proteins	# Protein Groups	Activation Type	Modifications	Probability	XCorr	Δ Score	Rank	QuanResultID	Quan Info	Quan Usage	129/128	130/127	131/126	Charge	m/z [Da]	MH+ [Da]	ΔM [ppm]	RT [min]	First Scan	Last Scan	MS Order	Ions Matched	Spectrum File	Annotation
	Medium	sksPTLLSSycIDSILGR	Q96QS3	1	1	HCD	N-Term(TMT6plex), S1(Phospho), K2(TMT6plex), S3(Phospho), Y10(Phospho), C11(Carbamidomethyl)	1	2.91672		3	22229	Redundant	Not Used	100	53.7194	97.7493	3	899.084	2695.24	-8.90459	74.559	8791	8791	MS2	32/200	Sample.raw
Q8IIG8	0.57	1	1	1749	208.458	6.02393	4.98996	55.4067	1		30.591	1		69.4415	1		Conserved Plasmodium protein OS=Plasmodium falciparum (isolate 3D7) GN=PF11_0206 PE=4 SV=1 - [Q8IIG8_PLAF7]
	Confidence Icon	Sequence	Protein Accessions	# Proteins	# Protein Groups	Activation Type	Modifications	Probability	XCorr	Δ Score	Rank	QuanResultID	Quan Info	Quan Usage	129/128	130/127	131/126	Charge	m/z [Da]	MH+ [Da]	ΔM [ppm]	RT [min]	First Scan	Last Scan	MS Order	Ions Matched	Spectrum File	Annotation
	Medium	gVTsDEEkER	Q8IIG8	1	1	HCD	N-Term(TMT6plex), S4(Phospho), K8(TMT6plex)	18.7345	2.53937	1	1	17219	Unique	Used	55.4067	30.591	69.4415	2	844.42	1687.83	0.877148	34.4609	3280	3280	MS2	13/26	Sample.raw
Q8I5I0	3.3	1	1	273	30.9637	5.35107	4.90405	46.3338	1		22.5522	1		17.6584	1		Integral membrane protein, putative OS=Plasmodium falciparum (isolate 3D7) GN=PFL1140w PE=4 SV=1 - [Q8I5I0_PLAF7]
	Confidence Icon	Sequence	Protein Accessions	# Proteins	# Protein Groups	Activation Type	Modifications	Probability	XCorr	Δ Score	Rank	QuanResultID	Quan Info	Quan Usage	129/128	130/127	131/126	Charge	m/z [Da]	MH+ [Da]	ΔM [ppm]	RT [min]	First Scan	Last Scan	MS Order	Ions Matched	Spectrum File	Annotation
	High	ykFDsEDAR	Q8I5I0	1	1	HCD	N-Term(TMT6plex), K2(TMT6plex), S5(Phospho)	37.2885	2.69164	1	1	21021	Unique	Used	46.3338	22.5522	17.6584	2	834.906	1668.8	0.218304	64.5008	7463	7463	MS2	12/23	Sample.raw
Q8IIH4	4.76	1	1	294	35.287	7.10791	4.89575	100	1		29.1049	1		37.3109	1		U2 snRNP auxiliary factor, small subunit, putative OS=Plasmodium falciparum (isolate 3D7) GN=PF11_0200 PE=4 SV=1 - [Q8IIH4_PLAF7]
	Confidence Icon	Sequence	Protein Accessions	# Proteins	# Protein Groups	Activation Type	Modifications	Probability	XCorr	Δ Score	Rank	QuanResultID	Quan Info	Quan Usage	129/128	130/127	131/126	Charge	m/z [Da]	MH+ [Da]	ΔM [ppm]	RT [min]	First Scan	Last Scan	MS Order	Ions Matched	Spectrum File	Annotation
	High	nRsDNEDDDDDEER	Q8IIH4	1	1	HCD	N-Term(TMT6plex), S3(Phospho)	44.7037	4.89575	1	1	14919	Unique	Used	100	29.1049	37.3109	3	678.258	2032.76	1.23781	13.1955	750	750	MS2	29/76	Sample.raw
Q8IJU2	6.78	2	1	118	13.7278	10.228	4.87292	100	1		34.2299	1		39.2702	1		Conserved Plasmodium protein OS=Plasmodium falciparum (isolate 3D7) GN=PF10_0100 PE=4 SV=1 - [Q8IJU2_PLAF7]
	Confidence Icon	Sequence	Protein Accessions	# Proteins	# Protein Groups	Activation Type	Modifications	Probability	XCorr	Δ Score	Rank	QuanResultID	Quan Info	Quan Usage	129/128	130/127	131/126	Charge	m/z [Da]	MH+ [Da]	ΔM [ppm]	RT [min]	First Scan	Last Scan	MS Order	Ions Matched	Spectrum File	Annotation
	Medium	sNsPLDVk	Q8IJU2	1	1	HCD	N-Term(TMT6plex), S3(Phospho), K8(TMT6plex)	24.0335	2.64526	0.139623	1	21995	Unique	Used	100	34.2299	39.2702	2	699.376	1397.74	0.423736	72.6585	8534	8534	MS2	14/20	Sample.raw
	Medium	sNSPLDVk	Q8IJU2	1	1	HCD	N-Term(TMT6plex), S1(Phospho), K8(TMT6plex)	3.85014	2.2758		2	21995	Redundant	Not Used	100	34.2299	39.2702	2	699.376	1397.74	0.423736	72.6585	8534	8534	MS2	19/28	Sample.raw
H7C118	9.29	1	1	140	16.2331	4.84326	4.84934	0.524101	1		1.31404	1		1.0568	1		Protein phosphatase 1 regulatory subunit 7 (Fragment) OS=Homo sapiens GN=PPP1R7 PE=4 SV=1 - [H7C118_HUMAN]
	Confidence Icon	Sequence	Protein Accessions	# Proteins	# Protein Groups	Activation Type	Modifications	Probability	XCorr	Δ Score	Rank	QuanResultID	Quan Info	Quan Usage	129/128	130/127	131/126	Charge	m/z [Da]	MH+ [Da]	ΔM [ppm]	RT [min]	First Scan	Last Scan	MS Order	Ions Matched	Spectrum File	Annotation
	High	rVEsEEsGDEEGk	H7C118	5	1	HCD	N-Term(TMT6plex), S4(Phospho), S7(Phospho), K13(TMT6plex)	15.5744	2.68511	1	1	18731	Unique	Used	0.524101	1.31404	1.0568	2	1034.95	2068.89	0.667245	45.8471	4943	4943	MS2	14/46	Sample.raw
Q8IJ99	1.67	1	1	598	69.5296	7.59131	4.8365	100	1		94.5205	1		100	1		Glycoprotease, putative OS=Plasmodium falciparum (isolate 3D7) GN=PF10_0299 PE=4 SV=1 - [Q8IJ99_PLAF7]
	Confidence Icon	Sequence	Protein Accessions	# Proteins	# Protein Groups	Activation Type	Modifications	Probability	XCorr	Δ Score	Rank	QuanResultID	Quan Info	Quan Usage	129/128	130/127	131/126	Charge	m/z [Da]	MH+ [Da]	ΔM [ppm]	RT [min]	First Scan	Last Scan	MS Order	Ions Matched	Spectrum File	Annotation
	Medium	qTtNQGcNEk	Q8IJ99	1	1	HCD	N-Term(TMT6plex), T3(Phospho), C7(Carbamidomethyl), K10(TMT6plex)	42.7572	2.55469	1	1	16068	Unique	Used	100	94.5205	100	2	859.403	1717.8	0.729832	25.2795	2014	2014	MS2	10/26	Sample.raw
Q8ID72	0.88	2	1	905	107.546	7.37158	4.81418	32.9676	1		13.6902	1		14.6301	1		Uncharacterized protein OS=Plasmodium falciparum (isolate 3D7) GN=PF13_0335 PE=4 SV=1 - [Q8ID72_PLAF7]
	Confidence Icon	Sequence	Protein Accessions	# Proteins	# Protein Groups	Activation Type	Modifications	Probability	XCorr	Δ Score	Rank	QuanResultID	Quan Info	Quan Usage	129/128	130/127	131/126	Charge	m/z [Da]	MH+ [Da]	ΔM [ppm]	RT [min]	First Scan	Last Scan	MS Order	Ions Matched	Spectrum File	Annotation
	High	nNsLDSNk	Q8ID72	1	1	HCD	N-Term(TMT6plex), S3(Phospho), K8(TMT6plex)	3.04334	2.72531	0.102564	1	18219	Unique	Used	32.9676	13.6902	14.6301	2	715.358	1429.71	0.0235037	41.9781	4380	4380	MS2	13/20	Sample.raw
	Medium	nNSLDsNk	Q8ID72	1	1	HCD	N-Term(TMT6plex), S6(Phospho), K8(TMT6plex)	3.04334	2.44818		2	18219	Redundant	Not Used	32.9676	13.6902	14.6301	2	715.358	1429.71	0.0235037	41.9781	4380	4380	MS2	13/20	Sample.raw
Q8I1Y6	1.41	2	1	639	75.329	4.10693	4.77793	6.90653	1		7.11091	1		18.3663	1		Putative uncharacterized protein OS=Plasmodium falciparum (isolate 3D7) GN=PFD0207c PE=4 SV=1 - [Q8I1Y6_PLAF7]
	Confidence Icon	Sequence	Protein Accessions	# Proteins	# Protein Groups	Activation Type	Modifications	Probability	XCorr	Δ Score	Rank	QuanResultID	Quan Info	Quan Usage	129/128	130/127	131/126	Charge	m/z [Da]	MH+ [Da]	ΔM [ppm]	RT [min]	First Scan	Last Scan	MS Order	Ions Matched	Spectrum File	Annotation
	Medium	kVTsDENVR	Q8I1Y6	1	1	HCD	N-Term(TMT6plex), K1(TMT6plex), S4(Phospho)	4.7688	2.46016	0.0487805	1	17258	Unique	Used	6.90653	7.11091	18.3663	2	793.422	1585.84	0.44565	34.7535	3323	3323	MS2	12/23	Sample.raw
	Medium	kVtSDENVR	Q8I1Y6	1	1	HCD	N-Term(TMT6plex), K1(TMT6plex), T3(Phospho)	4.7688	2.33826		2	17258	Redundant	Not Used	6.90653	7.11091	18.3663	2	793.422	1585.84	0.44565	34.7535	3323	3323	MS2	12/23	Sample.raw
Q8IIR0	0.9	3	1	1329	152.055	8.77783	4.76301	9.93533	1		7.77998	1		4.4795	1		U5 snRNP-associated protein, putative OS=Plasmodium falciparum (isolate 3D7) GN=PF11_0108 PE=4 SV=1 - [Q8IIR0_PLAF7]
	Confidence Icon	Sequence	Protein Accessions	# Proteins	# Protein Groups	Activation Type	Modifications	Probability	XCorr	Δ Score	Rank	QuanResultID	Quan Info	Quan Usage	129/128	130/127	131/126	Charge	m/z [Da]	MH+ [Da]	ΔM [ppm]	RT [min]	First Scan	Last Scan	MS Order	Ions Matched	Spectrum File	Annotation
	High	sVNNTTASNISk	Q8IIR0	1	1	HCD	N-Term(TMT6plex), S1(Phospho), K12(TMT6plex)	1	2.73311	0.025641	1	20859	Unique	Used	9.93533	7.77998	4.4795	2	887.46	1773.91	-1.17761	63.1678	7284	7284	MS2	19/44	Sample.raw
	High	sVNNtTASNISk	Q8IIR0	1	1	HCD	N-Term(TMT6plex), T5(Phospho), K12(TMT6plex)	1.44863	2.66264		2	20859	Redundant	Not Used	9.93533	7.77998	4.4795	2	887.46	1773.91	-1.17761	63.1678	7284	7284	MS2	15/32	Sample.raw
	Medium	sVNNTtASNISk	Q8IIR0	1	1	HCD	N-Term(TMT6plex), T6(Phospho), K12(TMT6plex)	1	2.45542		3	20859	Redundant	Not Used	9.93533	7.77998	4.4795	2	887.46	1773.91	-1.17761	63.1678	7284	7284	MS2	14/32	Sample.raw
C9J2I0	4.62	1	1	238	25.4815	8.98291	4.72817	1.47979	1		1.8904	1		2.08557	1		Arf-GAP domain and FG repeat-containing protein 1 (Fragment) OS=Homo sapiens GN=AGFG1 PE=4 SV=1 - [C9J2I0_HUMAN]
	Confidence Icon	Sequence	Protein Accessions	# Proteins	# Protein Groups	Activation Type	Modifications	Probability	XCorr	Δ Score	Rank	QuanResultID	Quan Info	Quan Usage	129/128	130/127	131/126	Charge	m/z [Da]	MH+ [Da]	ΔM [ppm]	RT [min]	First Scan	Last Scan	MS Order	Ions Matched	Spectrum File	Annotation
	Medium	gTPSQsPVVGR	C9J2I0	6	1	HCD	N-Term(TMT6plex), S6(Phospho)	19.8992	2.47892	1	1	17812	Unique	Used	1.47979	1.8904	2.08557	2	697.355	1393.7	-0.759066	39.031	3932	3932	MS2	13/29	Sample.raw
C0H4L6	0.47	2	1	1706	196.449	8.1333	4.705	100	1		60.2746	1		75.2245	1		Putative uncharacterized protein OS=Plasmodium falciparum (isolate 3D7) GN=MAL7P1.204 PE=4 SV=1 - [C0H4L6_PLAF7]
	Confidence Icon	Sequence	Protein Accessions	# Proteins	# Protein Groups	Activation Type	Modifications	Probability	XCorr	Δ Score	Rank	QuanResultID	Quan Info	Quan Usage	129/128	130/127	131/126	Charge	m/z [Da]	MH+ [Da]	ΔM [ppm]	RT [min]	First Scan	Last Scan	MS Order	Ions Matched	Spectrum File	Annotation
	Medium	kSsNDYEk	C0H4L6	1	1	HCD	N-Term(TMT6plex), K1(TMT6plex), S3(Phospho), K8(TMT6plex)	1.97487	2.50769	0.0478088	1	18370	Unique	Used	100	60.2746	75.2245	2	869.456	1737.9	0.76646	43.1571	4546	4546	MS2	13/20	Sample.raw
	Medium	ksSNDYEk	C0H4L6	1	1	HCD	N-Term(TMT6plex), K1(TMT6plex), S2(Phospho), K8(TMT6plex)	1.97487	2.38804		2	18370	Redundant	Not Used	100	60.2746	75.2245	2	869.456	1737.9	0.76646	43.1571	4546	4546	MS2	13/20	Sample.raw
P0CG05	6.6	1	1	106	11.2865	7.23975	4.53944	1.36257	1		1.47201	1		1.6578	1		Ig lambda-2 chain C regions OS=Homo sapiens GN=IGLC2 PE=1 SV=1 - [LAC2_HUMAN]
	Confidence Icon	Sequence	Protein Accessions	# Proteins	# Protein Groups	Activation Type	Modifications	Probability	XCorr	Δ Score	Rank	QuanResultID	Quan Info	Quan Usage	129/128	130/127	131/126	Charge	m/z [Da]	MH+ [Da]	ΔM [ppm]	RT [min]	First Scan	Last Scan	MS Order	Ions Matched	Spectrum File	Annotation
	High	aDSSPVk	P0CG05	20	1	HCD	N-Term(TMT6plex), K7(TMT6plex)	1.79257	2.72221	1	1	16861	Unique	Used	1.36257	1.47201	1.6578	2	581.347	1161.69	-0.595549	31.6414	2886	2886	MS2	12/12	Sample.raw
Q8IBZ2	2.45	1	1	368	42.3305	9.12939	4.52466	44.2231	1		33.0452	1		39.5467	1		Lysophospholipase, putative OS=Plasmodium falciparum (isolate 3D7) GN=PF07_0040 PE=4 SV=1 - [Q8IBZ2_PLAF7]
	Confidence Icon	Sequence	Protein Accessions	# Proteins	# Protein Groups	Activation Type	Modifications	Probability	XCorr	Δ Score	Rank	QuanResultID	Quan Info	Quan Usage	129/128	130/127	131/126	Charge	m/z [Da]	MH+ [Da]	ΔM [ppm]	RT [min]	First Scan	Last Scan	MS Order	Ions Matched	Spectrum File	Annotation
	Medium	sQGGGkIsR	Q8IBZ2	1	1	HCD	N-Term(TMT6plex), K6(TMT6plex), S8(Phospho)	1	2.38647	1	1	15597	Unique	Used	44.2231	33.0452	39.5467	2	714.393	1427.78	0.358081	21.3723	1496	1496	MS2	14/23	Sample.raw
D6RF76	1.45	1	1	414	49.6361	9.40771	4.48238		0			0			0		Coiled-coil domain-containing protein 112 OS=Homo sapiens GN=CCDC112 PE=4 SV=1 - [D6RF76_HUMAN]
	Confidence Icon	Sequence	Protein Accessions	# Proteins	# Protein Groups	Activation Type	Modifications	Probability	XCorr	Δ Score	Rank	QuanResultID	Quan Info	Quan Usage	129/128	130/127	131/126	Charge	m/z [Da]	MH+ [Da]	ΔM [ppm]	RT [min]	First Scan	Last Scan	MS Order	Ions Matched	Spectrum File	Annotation
	Medium	cASQLk	D6RF76	2	1	HCD	N-Term(TMT6plex), C1(Carbamidomethyl), K6(TMT6plex)	7.53748	2.27768		2	17750	Redundant	Not Used	1.37396	1.65773	1.59316	2	582.845	1164.68	1.00394	38.5939	3864	3864	MS2	8/10	Sample.raw
C0H5G9	2.24	7	1	805	93.6975	6.02393	4.47989	26.5277	1		15.8672	1		21.0173	1		Krox-like protein. putative OS=Plasmodium falciparum (isolate 3D7) GN=MAL13P1.395 PE=4 SV=1 - [C0H5G9_PLAF7]
	Confidence Icon	Sequence	Protein Accessions	# Proteins	# Protein Groups	Activation Type	Modifications	Probability	XCorr	Δ Score	Rank	QuanResultID	Quan Info	Quan Usage	129/128	130/127	131/126	Charge	m/z [Da]	MH+ [Da]	ΔM [ppm]	RT [min]	First Scan	Last Scan	MS Order	Ions Matched	Spectrum File	Annotation
	High	rNsFDLVYSDsNVNTINk	C0H5G9	1	1	HCD	N-Term(TMT6plex), S3(Phospho), S11(Phospho), K18(TMT6plex)	28.195	4.47989	0.0200893	1	25531	Unique	Used	26.5277	15.8672	21.0173	3	902.098	2704.28	-0.0561333	103.874	12424	12424	MS2	37/132	Sample.raw
	High	rNsFDLVYsDSNVNTINk	C0H5G9	1	1	HCD	N-Term(TMT6plex), S3(Phospho), S9(Phospho), K18(TMT6plex)	19.0045	4.47607	0.0200893	2	25531	Redundant	Not Used	26.5277	15.8672	21.0173	3	902.098	2704.28	-0.0561333	103.874	12424	12424	MS2	37/132	Sample.raw
	High	rNsFDLVySDSNVNTINk	C0H5G9	1	1	HCD	N-Term(TMT6plex), S3(Phospho), Y8(Phospho), K18(TMT6plex)	19.0045	4.39065		3	25531	Redundant	Not Used	26.5277	15.8672	21.0173	3	902.098	2704.28	-0.0561333	103.874	12424	12424	MS2	36/132	Sample.raw
	High	rNsFDLVYSDSNVNtINk	C0H5G9	1	1	HCD	N-Term(TMT6plex), S3(Phospho), T15(Phospho), K18(TMT6plex)	10.8473	3.66671		4	25531	Redundant	Not Used	26.5277	15.8672	21.0173	3	902.098	2704.28	-0.0561333	103.874	12424	12424	MS2	32/132	Sample.raw
	Medium	rNSFDLVysDSNVNTINk	C0H5G9	1	1	HCD	N-Term(TMT6plex), Y8(Phospho), S9(Phospho), K18(TMT6plex)	4.21789	3.31917		6	25531	Redundant	Not Used	26.5277	15.8672	21.0173	3	902.098	2704.28	-0.0561333	103.874	12424	12424	MS2	27/132	Sample.raw
	Medium	rNSFDLVySDsNVNTINk	C0H5G9	1	1	HCD	N-Term(TMT6plex), Y8(Phospho), S11(Phospho), K18(TMT6plex)	10.8473	3.31165		7	25531	Redundant	Not Used	26.5277	15.8672	21.0173	3	902.098	2704.28	-0.0561333	103.874	12424	12424	MS2	27/132	Sample.raw
	Medium	rNSFDLVYsDsNVNTINk	C0H5G9	1	1	HCD	N-Term(TMT6plex), S9(Phospho), S11(Phospho), K18(TMT6plex)	10.8473	3.24297		8	25531	Redundant	Not Used	26.5277	15.8672	21.0173	3	902.098	2704.28	-0.0561333	103.874	12424	12424	MS2	26/132	Sample.raw
Q8IKQ5	1.67	1	1	419	48.2284	8.20654	4.41745	48.1477	1		23.6464	1		35.6846	1		ATPase, putative OS=Plasmodium falciparum (isolate 3D7) GN=PF14_0548 PE=4 SV=1 - [Q8IKQ5_PLAF7]
	Confidence Icon	Sequence	Protein Accessions	# Proteins	# Protein Groups	Activation Type	Modifications	Probability	XCorr	Δ Score	Rank	QuanResultID	Quan Info	Quan Usage	129/128	130/127	131/126	Charge	m/z [Da]	MH+ [Da]	ΔM [ppm]	RT [min]	First Scan	Last Scan	MS Order	Ions Matched	Spectrum File	Annotation
	Medium	kDsIENk	Q8IKQ5	1	1	HCD	N-Term(TMT6plex), K1(TMT6plex), S3(Phospho), K7(TMT6plex)	2.49674	2.29287	1	1	19068	Unique	Used	48.1477	23.6464	35.6846	2	800.95	1600.89	0.176734	48.3583	5314	5314	MS2	11/17	Sample.raw
Q8I1X6	0.51	1	1	1964	233.57	5.68115	4.38886	0.856932	1		1.44445	1		1.02501	1		Sequestrin OS=Plasmodium falciparum (isolate 3D7) GN=PFD0260c PE=4 SV=1 - [Q8I1X6_PLAF7]
	Confidence Icon	Sequence	Protein Accessions	# Proteins	# Protein Groups	Activation Type	Modifications	Probability	XCorr	Δ Score	Rank	QuanResultID	Quan Info	Quan Usage	129/128	130/127	131/126	Charge	m/z [Da]	MH+ [Da]	ΔM [ppm]	RT [min]	First Scan	Last Scan	MS Order	Ions Matched	Spectrum File	Annotation
	Medium	yEIPMRNLsR	Q8I1X6	1	1	HCD	N-Term(TMT6plex), Y1(Phospho), S9(Phospho)	1	2.49154	1	1	19575	Unique	Used	0.856932	1.44445	1.02501	2	834.378	1667.75	-5.99185	52.2385	5872	5872	MS2	16/44	Sample.raw
H0YIC1	3.95	1	1	228	25.3868	4.91943	4.37056		0			0			0		Bicaudal D-related protein 1 (Fragment) OS=Homo sapiens GN=CCDC64 PE=4 SV=1 - [H0YIC1_HUMAN]
	Confidence Icon	Sequence	Protein Accessions	# Proteins	# Protein Groups	Activation Type	Modifications	Probability	XCorr	Δ Score	Rank	QuanResultID	Quan Info	Quan Usage	129/128	130/127	131/126	Charge	m/z [Da]	MH+ [Da]	ΔM [ppm]	RT [min]	First Scan	Last Scan	MS Order	Ions Matched	Spectrum File	Annotation
	Medium	vSELEsDVk	H0YIC1	2	1	HCD	N-Term(TMT6plex), S6(Phospho), K9(TMT6plex)	1	2.33294		2	22688	Redundant	Not Used	0.317767	1.27499	0.951004	2	772.41	1543.81	7.14572	78.0522	9296	9296	MS2	11/23	Sample.raw
Q17RP2	1.73	1	1	521	58.6189	6.80029	4.36442	0.825931	1		1.51283	1		1.14501	1		Tigger transposable element-derived protein 6 OS=Homo sapiens GN=TIGD6 PE=2 SV=2 - [TIGD6_HUMAN]
	Confidence Icon	Sequence	Protein Accessions	# Proteins	# Protein Groups	Activation Type	Modifications	Probability	XCorr	Δ Score	Rank	QuanResultID	Quan Info	Quan Usage	129/128	130/127	131/126	Charge	m/z [Da]	MH+ [Da]	ΔM [ppm]	RT [min]	First Scan	Last Scan	MS Order	Ions Matched	Spectrum File	Annotation
	Medium	vTQTLIDsk	Q17RP2	1	1	HCD	N-Term(TMT6plex), S8(Phospho), K9(TMT6plex)	1	2.45414	0.0367347	1	22819	Unique	Used	0.825931	1.51283	1.14501	2	771.925	1542.84	-7.24441	79.1203	9440	9440	MS2	13/23	Sample.raw
P62344	2.67	2	1	524	60.7609	7.57666	4.32766	67.7734	1		26.9042	1		35.7365	1		Calcium-dependent protein kinase 1 OS=Plasmodium falciparum (isolate 3D7) GN=CPK1 PE=3 SV=2 - [CDPK1_PLAF7]
	Confidence Icon	Sequence	Protein Accessions	# Proteins	# Protein Groups	Activation Type	Modifications	Probability	XCorr	Δ Score	Rank	QuanResultID	Quan Info	Quan Usage	129/128	130/127	131/126	Charge	m/z [Da]	MH+ [Da]	ΔM [ppm]	RT [min]	First Scan	Last Scan	MS Order	Ions Matched	Spectrum File	Annotation
	High	kLGsGAYGEVLLcR	P62344	1	1	HCD	K1(TMT6plex), N-Term(TMT6plex), S4(Phospho), C13(Carbamidomethyl)	24.5592	4.32766	0.163972	1	24718	Unique	Used	67.7734	26.9042	35.7365	3	687.704	2061.1	0.240128	96.5559	11530	11530	MS2	28/76	Sample.raw
	High	kLGSGAyGEVLLcR	P62344	1	1	HCD	K1(TMT6plex), N-Term(TMT6plex), Y7(Phospho), C13(Carbamidomethyl)	1.42212	3.61695		2	24718	Redundant	Not Used	67.7734	26.9042	35.7365	3	687.704	2061.1	0.240128	96.5559	11530	11530	MS2	26/76	Sample.raw
Q86TS6	6.62	1	1	136	14.8148	11.063	4.30223		0			0			0		Full-length cDNA 5-PRIME end of clone CS0CAP004YO05 of Thymus of Homo sapiens (human) (Fragment) OS=Homo sapiens PE=2 SV=1 - [Q86TS6_HUMAN]
	Confidence Icon	Sequence	Protein Accessions	# Proteins	# Protein Groups	Activation Type	Modifications	Probability	XCorr	Δ Score	Rank	QuanResultID	Quan Info	Quan Usage	129/128	130/127	131/126	Charge	m/z [Da]	MH+ [Da]	ΔM [ppm]	RT [min]	First Scan	Last Scan	MS Order	Ions Matched	Spectrum File	Annotation
	Medium	nTDLITVtk	Q86TS6	1	1	HCD	N-Term(TMT6plex), T8(Phospho), K9(TMT6plex)	1	2.35621		2	22819	Redundant	Not Used	0.825931	1.51283	1.14501	2	771.925	1542.84	-7.24441	79.1203	9440	9440	MS2	15/23	Sample.raw
Q8IB31	5.05	1	1	277	32.1452	5.2876	4.23233	100	1		93.7902	1		77.0062	1		Putative uncharacterized protein OS=Plasmodium falciparum (isolate 3D7) GN=MAL8P1.62 PE=4 SV=1 - [Q8IB31_PLAF7]
	Confidence Icon	Sequence	Protein Accessions	# Proteins	# Protein Groups	Activation Type	Modifications	Probability	XCorr	Δ Score	Rank	QuanResultID	Quan Info	Quan Usage	129/128	130/127	131/126	Charge	m/z [Da]	MH+ [Da]	ΔM [ppm]	RT [min]	First Scan	Last Scan	MS Order	Ions Matched	Spectrum File	Annotation
	High	kEEsDEDEDENEEk	Q8IB31	1	1	HCD	N-Term(TMT6plex), K1(TMT6plex), S4(Phospho), K14(TMT6plex)	1	4.23233	1	1	18547	Unique	Used	100	93.7902	77.0062	3	831.377	2492.12	-0.613014	44.4568	4741	4741	MS2	23/76	Sample.raw
C6KTA4	2.35	2	1	511	55.625	7.54736	4.18264		0			0		100	1		Pyruvate kinase OS=Plasmodium falciparum (isolate 3D7) GN=PFF1300w PE=1 SV=1 - [C6KTA4_PLAF7]
	Confidence Icon	Sequence	Protein Accessions	# Proteins	# Protein Groups	Activation Type	Modifications	Probability	XCorr	Δ Score	Rank	QuanResultID	Quan Info	Quan Usage	129/128	130/127	131/126	Charge	m/z [Da]	MH+ [Da]	ΔM [ppm]	RT [min]	First Scan	Last Scan	MS Order	Ions Matched	Spectrum File	Annotation
	High	vGsFQGTDIVIR	C6KTA4	1	1	HCD	N-Term(TMT6plex), S3(Phospho)	5.23118	4.18264	0.148325	1	25512	Unique	Used			100	2	800.919	1600.83	0.582057	103.732	12404	12404	MS2	19/32	Sample.raw
	High	vGSFQGtDIVIR	C6KTA4	1	1	HCD	N-Term(TMT6plex), T7(Phospho)	23.2165	3.56032		2	25512	Redundant	Not Used			100	2	800.919	1600.83	0.582057	103.732	12404	12404	MS2	17/32	Sample.raw
Q8IB78	1.37	1	1	585	67.5982	8.76318	4.17374	8.22408	1		6.83642	1		6.25921	1		Nucleoside transporter, putative OS=Plasmodium falciparum (isolate 3D7) GN=MAL8P1.32 PE=4 SV=1 - [Q8IB78_PLAF7]
	Confidence Icon	Sequence	Protein Accessions	# Proteins	# Protein Groups	Activation Type	Modifications	Probability	XCorr	Δ Score	Rank	QuanResultID	Quan Info	Quan Usage	129/128	130/127	131/126	Charge	m/z [Da]	MH+ [Da]	ΔM [ppm]	RT [min]	First Scan	Last Scan	MS Order	Ions Matched	Spectrum File	Annotation
	Medium	iLQESHsk	Q8IB78	1	1	HCD	N-Term(TMT6plex), S7(Phospho), K8(TMT6plex)	31.3624	2.33498	1	1	19461	Unique	Used	8.22408	6.83642	6.25921	2	740.402	1479.8	-0.087553	51.3142	5746	5746	MS2	11/20	Sample.raw
Q9P2P6	0.19	1	1	4700	516.023	6.31592	4.17095		0			0			0		StAR-related lipid transfer protein 9 OS=Homo sapiens GN=STARD9 PE=1 SV=3 - [STAR9_HUMAN]
	Confidence Icon	Sequence	Protein Accessions	# Proteins	# Protein Groups	Activation Type	Modifications	Probability	XCorr	Δ Score	Rank	QuanResultID	Quan Info	Quan Usage	129/128	130/127	131/126	Charge	m/z [Da]	MH+ [Da]	ΔM [ppm]	RT [min]	First Scan	Last Scan	MS Order	Ions Matched	Spectrum File	Annotation
	Medium	gGsLQEENk	Q9P2P6	1	1	HCD	N-Term(TMT6plex), S3(Phospho), K9(TMT6plex)	1	2.42199		2	19901	Redundant	Not Used	28.4987	14.0728	11.5188	2	750.379	1499.75	0.504179	54.7334	6230	6230	MS2	11/23	Sample.raw
Q5HYM4	16.37	3	1	171	18.8077	8.14795	4.15996	2.4691	1		2.58913	1		2.2965	1		Putative uncharacterized protein DKFZp686H1993 OS=Homo sapiens GN=DKFZp686H1993 PE=2 SV=1 - [Q5HYM4_HUMAN]
	Confidence Icon	Sequence	Protein Accessions	# Proteins	# Protein Groups	Activation Type	Modifications	Probability	XCorr	Δ Score	Rank	QuanResultID	Quan Info	Quan Usage	129/128	130/127	131/126	Charge	m/z [Da]	MH+ [Da]	ΔM [ppm]	RT [min]	First Scan	Last Scan	MS Order	Ions Matched	Spectrum File	Annotation
	High	cDmSDLSLIGcLGysLLLMVtcTVYAIk	Q5HYM4	2	1	HCD	N-Term(TMT6plex), C1(Carbamidomethyl), M3(Oxidation), C11(Carbamidomethyl), Y14(Phospho), S15(Phospho), T21(Phospho), C22(Carbamidomethyl), K28(TMT6plex)	1	4.15996	0.0360577	1	21284	Unique	Used	2.4691	2.58913	2.2965	4	978.437	3910.73	-9.99029	66.8106	7752	7752	MS2	44/396	Sample.raw
	High	cDmSDLSLIGcLGysLLLMVTctVYAIk	Q5HYM4	2	1	HCD	N-Term(TMT6plex), C1(Carbamidomethyl), M3(Oxidation), C11(Carbamidomethyl), Y14(Phospho), S15(Phospho), C22(Carbamidomethyl), T23(Phospho), K28(TMT6plex)	1	4.00512		2	21284	Redundant	Not Used	2.4691	2.58913	2.2965	4	978.437	3910.73	-9.99029	66.8106	7752	7752	MS2	44/396	Sample.raw
	High	cDmSDLSLIGcLGysLLLMVTcTVyAIk	Q5HYM4	2	1	HCD	N-Term(TMT6plex), C1(Carbamidomethyl), M3(Oxidation), C11(Carbamidomethyl), Y14(Phospho), S15(Phospho), C22(Carbamidomethyl), Y25(Phospho), K28(TMT6plex)	1	3.67952		3	21284	Redundant	Not Used	2.4691	2.58913	2.2965	4	978.437	3910.73	-9.99029	66.8106	7752	7752	MS2	41/396	Sample.raw
Q8I3Z1	0.11	1	1	10061	1186.84	7.48877	4.0734	59.0896	1		37.956	1		38.5609	1		MATH and LRR domain-containing protein PFE0570w OS=Plasmodium falciparum (isolate 3D7) GN=PFE0570w PE=2 SV=1 - [MLRR1_PLAF7]
	Confidence Icon	Sequence	Protein Accessions	# Proteins	# Protein Groups	Activation Type	Modifications	Probability	XCorr	Δ Score	Rank	QuanResultID	Quan Info	Quan Usage	129/128	130/127	131/126	Charge	m/z [Da]	MH+ [Da]	ΔM [ppm]	RT [min]	First Scan	Last Scan	MS Order	Ions Matched	Spectrum File	Annotation
	Medium	nINDDsDDNNk	Q8I3Z1	1	1	HCD	N-Term(TMT6plex), S6(Phospho), K11(TMT6plex)	41.5352	2.39268	1	1	18831	Unique	Used	59.0896	37.956	38.5609	2	901.404	1801.8	0.383411	46.5895	5053	5053	MS2	11/29	Sample.raw
Q8I655	9.9	2	1	101	11.5686	10.4185	4.06002	100	1		29.6015	1		34.7935	1		Ribosome associated membrane protein RAMP4, putative OS=Plasmodium falciparum (isolate 3D7) GN=PFB0888w PE=4 SV=2 - [Q8I655_PLAF7]
	Confidence Icon	Sequence	Protein Accessions	# Proteins	# Protein Groups	Activation Type	Modifications	Probability	XCorr	Δ Score	Rank	QuanResultID	Quan Info	Quan Usage	129/128	130/127	131/126	Charge	m/z [Da]	MH+ [Da]	ΔM [ppm]	RT [min]	First Scan	Last Scan	MS Order	Ions Matched	Spectrum File	Annotation
	High	vEAFDsNVTk	Q8I655	1	1	HCD	N-Term(TMT6plex), S6(Phospho), K10(TMT6plex)	25.3601	4.06002	0.108374	1	23914	Unique	Used	100	29.6015	34.7935	2	824.424	1647.84	1.22829	89.3592	10645	10645	MS2	17/26	Sample.raw
	High	vEAFDSNVtk	Q8I655	1	1	HCD	N-Term(TMT6plex), T9(Phospho), K10(TMT6plex)	25.3601	3.61963		2	23914	Redundant	Not Used	100	29.6015	34.7935	2	824.424	1647.84	1.22829	89.3592	10645	10645	MS2	16/26	Sample.raw
Q8IKK7	5.93	1	1	337	36.6119	7.69385	4.05976	0.886427	1		1.69208	1		1.1416	1		Glyceraldehyde-3-phosphate dehydrogenase OS=Plasmodium falciparum (isolate 3D7) GN=GAPDH PE=3 SV=1 - [Q8IKK7_PLAF7]
	Confidence Icon	Sequence	Protein Accessions	# Proteins	# Protein Groups	Activation Type	Modifications	Probability	XCorr	Δ Score	Rank	QuanResultID	Quan Info	Quan Usage	129/128	130/127	131/126	Charge	m/z [Da]	MH+ [Da]	ΔM [ppm]	RT [min]	First Scan	Last Scan	MS Order	Ions Matched	Spectrum File	Annotation
	High	gILGYTEDEVVSQDFVHDNR	Q8IKK7	1	1	HCD	N-Term(TMT6plex)	90.8863	4.05976	1	1	25686	Unique	Used	0.886427	1.69208	1.1416	3	841.416	2522.23	-0.764106	105.227	12595	12595	MS2	24/76	Sample.raw
A4FUJ8	1.88	1	1	798	84.9941	7.76709	4.01799	1.25359	1		1.43373	1		1.42441	1		MKL1 protein OS=Homo sapiens GN=MKL1 PE=2 SV=1 - [A4FUJ8_HUMAN]
	Confidence Icon	Sequence	Protein Accessions	# Proteins	# Protein Groups	Activation Type	Modifications	Probability	XCorr	Δ Score	Rank	QuanResultID	Quan Info	Quan Usage	129/128	130/127	131/126	Charge	m/z [Da]	MH+ [Da]	ΔM [ppm]	RT [min]	First Scan	Last Scan	MS Order	Ions Matched	Spectrum File	Annotation
	Medium	sAGEALGssGTPPVR	A4FUJ8	4	1	HCD	N-Term(TMT6plex), S8(Phospho), S9(Phospho)	1	2.28931	1	1	24261	Unique	Used	1.25359	1.43373	1.42441	2	887.896	1774.78	-7.53783	92.5967	11027	11027	MS2	11/54	Sample.raw
Q8IJS1	10.39	5	1	231	26.3456	7.7085	4.00835	100	1		44.8249	1		100	1		Hypoxanthine phosphoribosyltransferase OS=Plasmodium falciparum (isolate 3D7) GN=PF10_0121 PE=4 SV=1 - [Q8IJS1_PLAF7]
	Confidence Icon	Sequence	Protein Accessions	# Proteins	# Protein Groups	Activation Type	Modifications	Probability	XCorr	Δ Score	Rank	QuanResultID	Quan Info	Quan Usage	129/128	130/127	131/126	Charge	m/z [Da]	MH+ [Da]	ΔM [ppm]	RT [min]	First Scan	Last Scan	MS Order	Ions Matched	Spectrum File	Annotation
	High	vksYcNDQSTGTLEIVSEDLScLk	Q8IJS1	1	1	HCD	N-Term(TMT6plex), K2(TMT6plex), S3(Phospho), C5(Carbamidomethyl), C22(Carbamidomethyl), K24(TMT6plex)	9.82789	4.00835	0.042394	1	27921	Unique	Used	100	44.8249	100	3	1171.92	3513.75	0.964954	123.493	15055	15055	MS2	32/136	Sample.raw
	High	vkSycNDQSTGTLEIVSEDLScLk	Q8IJS1	1	1	HCD	N-Term(TMT6plex), K2(TMT6plex), Y4(Phospho), C5(Carbamidomethyl), C22(Carbamidomethyl), K24(TMT6plex)	9.82789	3.83885		2	27921	Redundant	Not Used	100	44.8249	100	3	1171.92	3513.75	0.964954	123.493	15055	15055	MS2	30/136	Sample.raw
	High	vkSYcNDQsTGTLEIVSEDLScLk	Q8IJS1	1	1	HCD	N-Term(TMT6plex), K2(TMT6plex), C5(Carbamidomethyl), S9(Phospho), C22(Carbamidomethyl), K24(TMT6plex)	25.7574	3.68365		3	27921	Redundant	Not Used	100	44.8249	100	3	1171.92	3513.75	0.964954	123.493	15055	15055	MS2	27/136	Sample.raw
	High	vkSYcNDQStGTLEIVSEDLScLk	Q8IJS1	1	1	HCD	N-Term(TMT6plex), K2(TMT6plex), C5(Carbamidomethyl), T10(Phospho), C22(Carbamidomethyl), K24(TMT6plex)	25.7574	3.51439		4	27921	Redundant	Not Used	100	44.8249	100	3	1171.92	3513.75	0.964954	123.493	15055	15055	MS2	26/136	Sample.raw
	Medium	vkSYcNDQSTGtLEIVSEDLScLk	Q8IJS1	1	1	HCD	N-Term(TMT6plex), K2(TMT6plex), C5(Carbamidomethyl), T12(Phospho), C22(Carbamidomethyl), K24(TMT6plex)	34.8598	3.14781		5	27921	Redundant	Not Used	100	44.8249	100	3	1171.92	3513.75	0.964954	123.493	15055	15055	MS2	22/136	Sample.raw
Q8IAX2	8.21	2	1	268	31.3314	5.73193	3.9886	100	1		100	1		100	1		Translation initiation factor SUI1, putative OS=Plasmodium falciparum (isolate 3D7) GN=PF08_0079 PE=4 SV=1 - [Q8IAX2_PLAF7]
	Confidence Icon	Sequence	Protein Accessions	# Proteins	# Protein Groups	Activation Type	Modifications	Probability	XCorr	Δ Score	Rank	QuanResultID	Quan Info	Quan Usage	129/128	130/127	131/126	Charge	m/z [Da]	MH+ [Da]	ΔM [ppm]	RT [min]	First Scan	Last Scan	MS Order	Ions Matched	Spectrum File	Annotation
	High	kNEQQsAEDEEEYDEEDDNEEk	Q8IAX2	1	1	HCD	N-Term(TMT6plex), K1(TMT6plex), S6(Phospho), K22(TMT6plex)	13.6979	3.9886	0.165414	1	21254	Unique	Used	100	100	100	3	1157.17	3469.49	0.562609	66.5535	7719	7719	MS2	23/124	Sample.raw
	Medium	kNEQQSAEDEEEyDEEDDNEEk	Q8IAX2	1	1	HCD	N-Term(TMT6plex), K1(TMT6plex), Y13(Phospho), K22(TMT6plex)	13.6979	3.32884		2	21254	Redundant	Not Used	100	100	100	3	1157.17	3469.49	0.562609	66.5535	7719	7719	MS2	20/124	Sample.raw
P02652	9	1	1	100	11.1679	6.62451	3.98388	1.30793	1		1.48036	1		1.45619	1		Apolipoprotein A-II OS=Homo sapiens GN=APOA2 PE=1 SV=1 - [APOA2_HUMAN]
	Confidence Icon	Sequence	Protein Accessions	# Proteins	# Protein Groups	Activation Type	Modifications	Probability	XCorr	Δ Score	Rank	QuanResultID	Quan Info	Quan Usage	129/128	130/127	131/126	Charge	m/z [Da]	MH+ [Da]	ΔM [ppm]	RT [min]	First Scan	Last Scan	MS Order	Ions Matched	Spectrum File	Annotation
	High	sPELQAEAk	P02652	1	1	HCD	N-Term(TMT6plex), K9(TMT6plex)	29.4592	3.98388	1	1	19558	Unique	Used	1.30793	1.48036	1.45619	2	715.916	1430.82	-0.566575	52.1013	5853	5853	MS2	15/16	Sample.raw
B4E216	1.09	1	1	1098	122.515	6.93213	3.98069	1.31538	1		2.1944	1		0.984582	1		cDNA FLJ57339, highly similar to Complement C3 OS=Homo sapiens PE=2 SV=1 - [B4E216_HUMAN]
	Confidence Icon	Sequence	Protein Accessions	# Proteins	# Protein Groups	Activation Type	Modifications	Probability	XCorr	Δ Score	Rank	QuanResultID	Quan Info	Quan Usage	129/128	130/127	131/126	Charge	m/z [Da]	MH+ [Da]	ΔM [ppm]	RT [min]	First Scan	Last Scan	MS Order	Ions Matched	Spectrum File	Annotation
	High	sGSDEVQVGQQR	B4E216	2	1	HCD	N-Term(TMT6plex)	19.6691	3.98069	1	1	16459	Unique	Used	1.31538	2.1944	0.984582	2	759.889	1518.77	0.25455	28.3541	2444	2444	MS2	17/22	Sample.raw
C6KTB3	1.48	3	1	1147	132.754	5.2876	3.9385	14.6646	1		8.73989	1		6.24843	1		Transportin OS=Plasmodium falciparum (isolate 3D7) GN=PFF1345w PE=4 SV=1 - [C6KTB3_PLAF7]
	Confidence Icon	Sequence	Protein Accessions	# Proteins	# Protein Groups	Activation Type	Modifications	Probability	XCorr	Δ Score	Rank	QuanResultID	Quan Info	Quan Usage	129/128	130/127	131/126	Charge	m/z [Da]	MH+ [Da]	ΔM [ppm]	RT [min]	First Scan	Last Scan	MS Order	Ions Matched	Spectrum File	Annotation
	High	sDINkSDSNyIDENVYk	C6KTB3	1	1	HCD	N-Term(TMT6plex), K5(TMT6plex), Y10(Phospho), K17(TMT6plex)	25.6916	3.9385	0.0558376	1	24009	Unique	Used	14.6646	8.73989	6.24843	3	924.464	2771.38	0.611424	90.374	10750	10750	MS2	24/94	Sample.raw
	High	sDINkSDsNYIDENVYk	C6KTB3	1	1	HCD	N-Term(TMT6plex), K5(TMT6plex), S8(Phospho), K17(TMT6plex)	25.6916	3.71659		2	24009	Redundant	Not Used	14.6646	8.73989	6.24843	3	924.464	2771.38	0.611424	90.374	10750	10750	MS2	23/94	Sample.raw
	Medium	sDINksDSNYIDENVYk	C6KTB3	1	1	HCD	N-Term(TMT6plex), K5(TMT6plex), S6(Phospho), K17(TMT6plex)	16.5607	3.17188		3	24009	Redundant	Not Used	14.6646	8.73989	6.24843	3	924.464	2771.38	0.611424	90.374	10750	10750	MS2	23/94	Sample.raw
Q8IKG9	1.44	2	1	902	105.382	8.48486	3.91632	100	1		44.226	1		51.3404	1		Putative uncharacterized protein OS=Plasmodium falciparum (isolate 3D7) GN=PF14_0636 PE=4 SV=1 - [Q8IKG9_PLAF7]
	Confidence Icon	Sequence	Protein Accessions	# Proteins	# Protein Groups	Activation Type	Modifications	Probability	XCorr	Δ Score	Rank	QuanResultID	Quan Info	Quan Usage	129/128	130/127	131/126	Charge	m/z [Da]	MH+ [Da]	ΔM [ppm]	RT [min]	First Scan	Last Scan	MS Order	Ions Matched	Spectrum File	Annotation
	High	eIFEGENtDDDTk	Q8IKG9	1	1	HCD	N-Term(TMT6plex), T8(Phospho), K13(TMT6plex)	64.5038	3.91632	0.186224	1	24030	Unique	Used	100	44.226	51.3404	2	1025.97	2050.93	1.86686	90.5647	10773	10773	MS2	18/35	Sample.raw
	High	eIFEGENTDDDtk	Q8IKG9	1	1	HCD	N-Term(TMT6plex), T12(Phospho), K13(TMT6plex)	37.2435	3.19244		2	24030	Redundant	Not Used	100	44.226	51.3404	2	1025.97	2050.93	1.86686	90.5647	10773	10773	MS2	21/35	Sample.raw
Q86U12	4.6	1	1	413	49.3273	5.41455	3.91239	0.663599	1		1.71919	1		0.622872	1		Full-length cDNA clone CS0CAP007YF18 of Thymus of Homo sapiens (human) OS=Homo sapiens GN=HSP90AA1 PE=2 SV=1 - [Q86U12_HUMAN]
	Confidence Icon	Sequence	Protein Accessions	# Proteins	# Protein Groups	Activation Type	Modifications	Probability	XCorr	Δ Score	Rank	QuanResultID	Quan Info	Quan Usage	129/128	130/127	131/126	Charge	m/z [Da]	MH+ [Da]	ΔM [ppm]	RT [min]	First Scan	Last Scan	MS Order	Ions Matched	Spectrum File	Annotation
	High	eSEDkPEIEDVGsDEEEEk	Q86U12	5	1	HCD	N-Term(TMT6plex), K5(TMT6plex), S13(Phospho), K19(TMT6plex)	48.7613	3.91239	1	1	23095	Unique	Used	0.663599	1.71919	0.622872	3	987.464	2960.38	0.512403	81.5485	9744	9744	MS2	30/106	Sample.raw
Q5TDH0	7.27	7	1	399	44.4945	5.04639	3.89549	0.75135	1		1.74588	1		1.10125	1		Protein DDI1 homolog 2 OS=Homo sapiens GN=DDI2 PE=1 SV=1 - [DDI2_HUMAN]
	Confidence Icon	Sequence	Protein Accessions	# Proteins	# Protein Groups	Activation Type	Modifications	Probability	XCorr	Δ Score	Rank	QuanResultID	Quan Info	Quan Usage	129/128	130/127	131/126	Charge	m/z [Da]	MH+ [Da]	ΔM [ppm]	RT [min]	First Scan	Last Scan	MS Order	Ions Matched	Spectrum File	Annotation
	High	qPPGTQQSHsSPGEITSSPQGLDNPALLR	Q5TDH0	1	1	HCD	N-Term(TMT6plex), S10(Phospho)	50.6017	3.89549	0.0025641	1	23966	Unique	Used	0.75135	1.74588	1.10125	3	1103.54	3308.62	1.42463	89.9015	10703	10703	MS2	25/166	Sample.raw
	High	qPPGTQQSHSsPGEITSSPQGLDNPALLR	Q5TDH0	1	1	HCD	N-Term(TMT6plex), S11(Phospho)	50.6017	3.88805		2	23966	Redundant	Not Used	0.75135	1.74588	1.10125	3	1103.54	3308.62	1.42463	89.9015	10703	10703	MS2	24/166	Sample.raw
	High	qPPGTQQSHSSPGEItSSPQGLDNPALLR	Q5TDH0	1	1	HCD	N-Term(TMT6plex), T16(Phospho)	50.6017	3.81458		3	23966	Redundant	Not Used	0.75135	1.74588	1.10125	3	1103.54	3308.62	1.42463	89.9015	10703	10703	MS2	25/166	Sample.raw
	High	qPPGTQQsHSSPGEITSSPQGLDNPALLR	Q5TDH0	1	1	HCD	N-Term(TMT6plex), S8(Phospho)	40.8287	3.60467		4	23966	Redundant	Not Used	0.75135	1.74588	1.10125	3	1103.54	3308.62	1.42463	89.9015	10703	10703	MS2	26/166	Sample.raw
	Medium	qPPGTQQSHSSPGEITsSPQGLDNPALLR	Q5TDH0	1	1	HCD	N-Term(TMT6plex), S17(Phospho)	40.8287	3.21519		5	23966	Redundant	Not Used	0.75135	1.74588	1.10125	3	1103.54	3308.62	1.42463	89.9015	10703	10703	MS2	22/166	Sample.raw
	Medium	qPPGTQQSHSSPGEITSsPQGLDNPALLR	Q5TDH0	1	1	HCD	N-Term(TMT6plex), S18(Phospho)	31.6316	3.13075		6	23966	Redundant	Not Used	0.75135	1.74588	1.10125	3	1103.54	3308.62	1.42463	89.9015	10703	10703	MS2	21/166	Sample.raw
	Medium	qPPGtQQSHSSPGEITSSPQGLDNPALLR	Q5TDH0	1	1	HCD	N-Term(TMT6plex), T5(Phospho)	15.0629	3.03286		7	23966	Redundant	Not Used	0.75135	1.74588	1.10125	3	1103.54	3308.62	1.42463	89.9015	10703	10703	MS2	27/166	Sample.raw
Q8IBU1	2.52	1	1	556	62.9037	6.30322	3.8909	100	1		97.2476	1		89.4158	1		Zinc transporter, putative OS=Plasmodium falciparum (isolate 3D7) GN=PF07_0065 PE=4 SV=1 - [Q8IBU1_PLAF7]
	Confidence Icon	Sequence	Protein Accessions	# Proteins	# Protein Groups	Activation Type	Modifications	Probability	XCorr	Δ Score	Rank	QuanResultID	Quan Info	Quan Usage	129/128	130/127	131/126	Charge	m/z [Da]	MH+ [Da]	ΔM [ppm]	RT [min]	First Scan	Last Scan	MS Order	Ions Matched	Spectrum File	Annotation
	High	nINsDIIIDENDIR	Q8IBU1	1	1	HCD	N-Term(TMT6plex), S4(Phospho)	39.8145	3.8909	1	1	25970	Unique	Used	100	97.2476	89.4158	2	976.98	1952.95	0.230609	107.606	12907	12907	MS2	17/38	Sample.raw
Q8ILQ4	2.83	1	1	459	54.7093	5.79541	3.78809	74.8814	1		29.6114	1		33.3762	1		Putative uncharacterized protein OS=Plasmodium falciparum (isolate 3D7) GN=PF14_0190 PE=4 SV=1 - [Q8ILQ4_PLAF7]
	Confidence Icon	Sequence	Protein Accessions	# Proteins	# Protein Groups	Activation Type	Modifications	Probability	XCorr	Δ Score	Rank	QuanResultID	Quan Info	Quan Usage	129/128	130/127	131/126	Charge	m/z [Da]	MH+ [Da]	ΔM [ppm]	RT [min]	First Scan	Last Scan	MS Order	Ions Matched	Spectrum File	Annotation
	High	eIsDDDDDNkGPk	Q8ILQ4	1	1	HCD	N-Term(TMT6plex), S3(Phospho), K10(TMT6plex), K13(TMT6plex)	34.3694	3.78809	1	1	20506	Unique	Used	74.8814	29.6114	33.3762	3	739.03	2215.08	1.07109	60.1485	6896	6896	MS2	33/70	Sample.raw
Q8I1S7	2.94	3	1	579	65.8967	9.74463	3.78248	14.9186	1		9.69525	1		12.4593	1		RNA binding protein, putative OS=Plasmodium falciparum (isolate 3D7) GN=PFD0775c PE=4 SV=1 - [Q8I1S7_PLAF7]
	Confidence Icon	Sequence	Protein Accessions	# Proteins	# Protein Groups	Activation Type	Modifications	Probability	XCorr	Δ Score	Rank	QuanResultID	Quan Info	Quan Usage	129/128	130/127	131/126	Charge	m/z [Da]	MH+ [Da]	ΔM [ppm]	RT [min]	First Scan	Last Scan	MS Order	Ions Matched	Spectrum File	Annotation
	High	nNskENQPTTLLSNNDR	Q8I1S7	1	1	HCD	N-Term(TMT6plex), S3(Phospho), K4(TMT6plex)	35.2796	3.78248	0.0185185	1	21477	Unique	Used	14.9186	9.69525	12.4593	3	828.415	2483.23	0.0922205	68.4212	7964	7964	MS2	28/94	Sample.raw
	High	nNSkENQPtTLLSNNDR	Q8I1S7	1	1	HCD	N-Term(TMT6plex), K4(TMT6plex), T9(Phospho)	14.8965	3.70512		2	21477	Redundant	Not Used	14.9186	9.69525	12.4593	3	828.415	2483.23	0.0922205	68.4212	7964	7964	MS2	24/94	Sample.raw
	Medium	nNSkENQPTtLLSNNDR	Q8I1S7	1	1	HCD	N-Term(TMT6plex), K4(TMT6plex), T10(Phospho)	6.56385	3.37446		3	21477	Redundant	Not Used	14.9186	9.69525	12.4593	3	828.415	2483.23	0.0922205	68.4212	7964	7964	MS2	22/94	Sample.raw
C0H5J9	0.5	1	1	2584	288.729	5.22412	3.77955	34.3283	1		15.0846	1		23.1687	1		Uncharacterized protein OS=Plasmodium falciparum (isolate 3D7) GN=MAL13P1.308 PE=4 SV=1 - [C0H5J9_PLAF7]
	Confidence Icon	Sequence	Protein Accessions	# Proteins	# Protein Groups	Activation Type	Modifications	Probability	XCorr	Δ Score	Rank	QuanResultID	Quan Info	Quan Usage	129/128	130/127	131/126	Charge	m/z [Da]	MH+ [Da]	ΔM [ppm]	RT [min]	First Scan	Last Scan	MS Order	Ions Matched	Spectrum File	Annotation
	High	kINsLVAEENLSk	C0H5J9	1	1	HCD	N-Term(TMT6plex), K1(TMT6plex), S4(Phospho), K13(TMT6plex)	24.7898	3.77955	1	1	24327	Unique	Used	34.3283	15.0846	23.1687	3	738.091	2212.26	0.879772	93.1431	11100	11100	MS2	26/70	Sample.raw
Q8IM01	5.34	1	1	262	30.5186	8.57275	3.71989	15.3342	1		12.2063	1		16.4406	1		Putative uncharacterized protein OS=Plasmodium falciparum (isolate 3D7) GN=PF14_0092 PE=4 SV=2 - [Q8IM01_PLAF7]
	Confidence Icon	Sequence	Protein Accessions	# Proteins	# Protein Groups	Activation Type	Modifications	Probability	XCorr	Δ Score	Rank	QuanResultID	Quan Info	Quan Usage	129/128	130/127	131/126	Charge	m/z [Da]	MH+ [Da]	ΔM [ppm]	RT [min]	First Scan	Last Scan	MS Order	Ions Matched	Spectrum File	Annotation
	High	dREDEsNGAHLAEk	Q8IM01	1	1	HCD	N-Term(TMT6plex), S6(Phospho), K14(TMT6plex)	11.8837	3.71989	1	1	17721	Unique	Used	15.3342	12.2063	16.4406	3	703.672	2109	-0.278642	38.3526	3832	3832	MS2	26/76	Sample.raw
Q8IKH3	1.19	3	1	1172	132.683	5.26221	3.70612	100	1		32.4846	1		34.3961	1		26S proteasome subunit, putative OS=Plasmodium falciparum (isolate 3D7) GN=PF14_0632 PE=4 SV=1 - [Q8IKH3_PLAF7]
	Confidence Icon	Sequence	Protein Accessions	# Proteins	# Protein Groups	Activation Type	Modifications	Probability	XCorr	Δ Score	Rank	QuanResultID	Quan Info	Quan Usage	129/128	130/127	131/126	Charge	m/z [Da]	MH+ [Da]	ΔM [ppm]	RT [min]	First Scan	Last Scan	MS Order	Ions Matched	Spectrum File	Annotation
	High	tAQDDNSSVLsDGk	Q8IKH3	1	1	HCD	N-Term(TMT6plex), S11(Phospho), K14(TMT6plex)	66.1034	3.70612	0.137466	1	21879	Unique	Used	100	32.4846	34.3961	2	987.975	1974.94	0.0466044	71.7462	8406	8406	MS2	16/38	Sample.raw
	High	tAQDDNSsVLSDGk	Q8IKH3	1	1	HCD	N-Term(TMT6plex), S8(Phospho), K14(TMT6plex)	52.1055	3.20284		2	21879	Redundant	Not Used	100	32.4846	34.3961	2	987.975	1974.94	0.0466044	71.7462	8406	8406	MS2	14/38	Sample.raw
	High	tAQDDNsSVLSDGk	Q8IKH3	1	1	HCD	N-Term(TMT6plex), S7(Phospho), K14(TMT6plex)	39.479	2.95437		3	21879	Redundant	Not Used	100	32.4846	34.3961	2	987.975	1974.94	0.0466044	71.7462	8406	8406	MS2	14/38	Sample.raw
Q9BWG0	4.03	3	1	471	54.557	5.22412	3.68533	3.36867	1		1.83995	1		2.32026	1		MYH10 protein (Fragment) OS=Homo sapiens GN=MYH10 PE=2 SV=1 - [Q9BWG0_HUMAN]
	Confidence Icon	Sequence	Protein Accessions	# Proteins	# Protein Groups	Activation Type	Modifications	Probability	XCorr	Δ Score	Rank	QuanResultID	Quan Info	Quan Usage	129/128	130/127	131/126	Charge	m/z [Da]	MH+ [Da]	ΔM [ppm]	RT [min]	First Scan	Last Scan	MS Order	Ions Matched	Spectrum File	Annotation
	High	qLHLEGASLELsDDDTESk	Q9BWG0	7	1	HCD	N-Term(TMT6plex), S12(Phospho), K19(TMT6plex)	72.029	3.68533	0.0758808	1	24969	Unique	Used	3.36867	1.83995	2.32026	3	875.762	2625.27	0.311092	98.8103	11806	11806	MS2	25/106	Sample.raw
	Medium	qLHLEGAsLELSDDDTESk	Q9BWG0	7	1	HCD	N-Term(TMT6plex), S8(Phospho), K19(TMT6plex)	72.029	3.41332		2	24969	Redundant	Not Used	3.36867	1.83995	2.32026	3	875.762	2625.27	0.311092	98.8103	11806	11806	MS2	26/106	Sample.raw
	Medium	qLHLEGASLELSDDDtESk	Q9BWG0	7	1	HCD	N-Term(TMT6plex), T16(Phospho), K19(TMT6plex)	16.572	2.85861		3	24969	Redundant	Not Used	3.36867	1.83995	2.32026	3	875.762	2625.27	0.311092	98.8103	11806	11806	MS2	20/106	Sample.raw
Q8IEE9	1.45	1	1	896	104.718	6.62451	3.68507	17.5705	1		1.87338	1		11.4714	1		Cholinephosphate cytidylyltransferase OS=Plasmodium falciparum (isolate 3D7) GN=ctP PE=4 SV=1 - [Q8IEE9_PLAF7]
	Confidence Icon	Sequence	Protein Accessions	# Proteins	# Protein Groups	Activation Type	Modifications	Probability	XCorr	Δ Score	Rank	QuanResultID	Quan Info	Quan Usage	129/128	130/127	131/126	Charge	m/z [Da]	MH+ [Da]	ΔM [ppm]	RT [min]	First Scan	Last Scan	MS Order	Ions Matched	Spectrum File	Annotation
	High	vHNsQDDmDNEEk	Q8IEE9	1	1	HCD	N-Term(TMT6plex), S4(Phospho), M8(Oxidation), K13(TMT6plex)	32.7515	3.68507	1	1	16537	Unique	Used	17.5705	1.87338	11.4714	3	705.641	2114.91	-0.702019	28.9769	2530	2530	MS2	27/70	Sample.raw
H3BS66	43.24	10	1	37	4.18892	6.50732	3.66578	1.51768	1		2.7966	1		0.688791	1		Small integral membrane protein 1 OS=Homo sapiens GN=SMIM1 PE=4 SV=1 - [H3BS66_HUMAN]
	Confidence Icon	Sequence	Protein Accessions	# Proteins	# Protein Groups	Activation Type	Modifications	Probability	XCorr	Δ Score	Rank	QuanResultID	Quan Info	Quan Usage	129/128	130/127	131/126	Charge	m/z [Da]	MH+ [Da]	ΔM [ppm]	RT [min]	First Scan	Last Scan	MS Order	Ions Matched	Spectrum File	Annotation
	High	dGVsLGAVsSTEEASR	H3BS66	2	1	HCD	N-Term(TMT6plex), S4(Phospho), S9(Phospho)	1	3.66578	0.0326975	1	24898	Unique	Used	1.51768	2.7966	0.688791	2	977.425	1953.84	1.45154	98.1723	11728	11728	MS2	21/58	Sample.raw
	High	dGVsLGAVSsTEEASR	H3BS66	2	1	HCD	N-Term(TMT6plex), S4(Phospho), S10(Phospho)	1	3.54911		2	24898	Redundant	Not Used	1.51768	2.7966	0.688791	2	977.425	1953.84	1.45154	98.1723	11728	11728	MS2	20/58	Sample.raw
	High	dGVsLGAVSStEEASR	H3BS66	2	1	HCD	N-Term(TMT6plex), S4(Phospho), T11(Phospho)	1	3.51389		3	24898	Redundant	Not Used	1.51768	2.7966	0.688791	2	977.425	1953.84	1.45154	98.1723	11728	11728	MS2	19/58	Sample.raw
	High	dGVsLGAVSSTEEAsR	H3BS66	2	1	HCD	N-Term(TMT6plex), S4(Phospho), S15(Phospho)	1	3.12452		4	24898	Redundant	Not Used	1.51768	2.7966	0.688791	2	977.425	1953.84	1.45154	98.1723	11728	11728	MS2	19/58	Sample.raw
	High	dGVSLGAVssTEEASR	H3BS66	2	1	HCD	N-Term(TMT6plex), S9(Phospho), S10(Phospho)	4.98751	2.9376		5	24898	Redundant	Not Used	1.51768	2.7966	0.688791	2	977.425	1953.84	1.45154	98.1723	11728	11728	MS2	15/58	Sample.raw
	High	dGVSLGAVsStEEASR	H3BS66	2	1	HCD	N-Term(TMT6plex), S9(Phospho), T11(Phospho)	4.98751	2.90237		6	24898	Redundant	Not Used	1.51768	2.7966	0.688791	2	977.425	1953.84	1.45154	98.1723	11728	11728	MS2	14/58	Sample.raw
	High	dGVSLGAVSstEEASR	H3BS66	2	1	HCD	N-Term(TMT6plex), S10(Phospho), T11(Phospho)	4.98751	2.75578		7	24898	Redundant	Not Used	1.51768	2.7966	0.688791	2	977.425	1953.84	1.45154	98.1723	11728	11728	MS2	15/58	Sample.raw
	Medium	dGVSLGAVsSTEEAsR	H3BS66	2	1	HCD	N-Term(TMT6plex), S9(Phospho), S15(Phospho)	1	2.51301		8	24898	Redundant	Not Used	1.51768	2.7966	0.688791	2	977.425	1953.84	1.45154	98.1723	11728	11728	MS2	14/58	Sample.raw
	Medium	dGVSLGAVSStEEAsR	H3BS66	2	1	HCD	N-Term(TMT6plex), T11(Phospho), S15(Phospho)	1	2.40422		9	24898	Redundant	Not Used	1.51768	2.7966	0.688791	2	977.425	1953.84	1.45154	98.1723	11728	11728	MS2	14/58	Sample.raw
	Medium	dGVSLGAVSsTEEAsR	H3BS66	2	1	HCD	N-Term(TMT6plex), S10(Phospho), S15(Phospho)	1	2.36642		10	24898	Redundant	Not Used	1.51768	2.7966	0.688791	2	977.425	1953.84	1.45154	98.1723	11728	11728	MS2	15/58	Sample.raw
O97247	3.2	1	1	532	59.0303	5.70654	3.63954	28.6905	1		14.3604	1		19.6648	1		T-complex protein beta subunit, putative OS=Plasmodium falciparum (isolate 3D7) GN=PFC0285c PE=3 SV=3 - [O97247_PLAF7]
	Confidence Icon	Sequence	Protein Accessions	# Proteins	# Protein Groups	Activation Type	Modifications	Probability	XCorr	Δ Score	Rank	QuanResultID	Quan Info	Quan Usage	129/128	130/127	131/126	Charge	m/z [Da]	MH+ [Da]	ΔM [ppm]	RT [min]	First Scan	Last Scan	MS Order	Ions Matched	Spectrum File	Annotation
	High	vNVHsFEDVQDLENEER	O97247	1	1	HCD	N-Term(TMT6plex), S5(Phospho)	62.5788	3.63954	1	1	24714	Unique	Used	28.6905	14.3604	19.6648	3	790.026	2368.06	-1.3176	96.533	11526	11526	MS2	23/94	Sample.raw
Q8IJW2	0.47	1	1	3853	452.722	8.51416	3.63497	35.5628	1		24.4492	1		20.5536	1		Conserved Plasmodium protein OS=Plasmodium falciparum (isolate 3D7) GN=PF10_0079 PE=4 SV=1 - [Q8IJW2_PLAF7]
	Confidence Icon	Sequence	Protein Accessions	# Proteins	# Protein Groups	Activation Type	Modifications	Probability	XCorr	Δ Score	Rank	QuanResultID	Quan Info	Quan Usage	129/128	130/127	131/126	Charge	m/z [Da]	MH+ [Da]	ΔM [ppm]	RT [min]	First Scan	Last Scan	MS Order	Ions Matched	Spectrum File	Annotation
	High	kETtDDEDEQQDQHLQQk	Q8IJW2	1	1	HCD	N-Term(TMT6plex), K1(TMT6plex), T4(Phospho), K18(TMT6plex)	6.74824	3.63497	1	1	18702	Unique	Used	35.5628	24.4492	20.5536	4	746.363	2982.43	-0.381812	45.6084	4911	4911	MS2	40/150	Sample.raw
D6RBW0	2.31	2	1	1126	130.377	5.13525	3.63349	0.979407	1		1.40601	1		1.00464	1		Centromere-associated protein E (Fragment) OS=Homo sapiens GN=CENPE PE=3 SV=1 - [D6RBW0_HUMAN]
	Confidence Icon	Sequence	Protein Accessions	# Proteins	# Protein Groups	Activation Type	Modifications	Probability	XCorr	Δ Score	Rank	QuanResultID	Quan Info	Quan Usage	129/128	130/127	131/126	Charge	m/z [Da]	MH+ [Da]	ΔM [ppm]	RT [min]	First Scan	Last Scan	MS Order	Ions Matched	Spectrum File	Annotation
	High	tRIIcTItPVSFDETLtALQFAstAk	D6RBW0	2	1	HCD	N-Term(TMT6plex), C5(Carbamidomethyl), T8(Phospho), T17(Phospho), S23(Phospho), T24(Phospho), K26(TMT6plex)	2.7487	3.63349	0.0220386	1	25820	Unique	Used	0.979407	1.40601	1.00464	4	916.438	3662.73	6.92472	106.321	12742	12742	MS2	57/438	Sample.raw
	High	tRIIctITPVSFDETLtALQFAstAk	D6RBW0	2	1	HCD	N-Term(TMT6plex), C5(Carbamidomethyl), T6(Phospho), T17(Phospho), S23(Phospho), T24(Phospho), K26(TMT6plex)	1	3.54604		2	25820	Redundant	Not Used	0.979407	1.40601	1.00464	4	916.438	3662.73	6.92472	106.321	12742	12742	MS2	58/438	Sample.raw
Q8NH48	7.32	1	1	314	35.234	6.96143	3.57206	0.857933	1		1.80388	1		1.14973	1		Olfactory receptor 5B3 OS=Homo sapiens GN=OR5B3 PE=2 SV=1 - [OR5B3_HUMAN]
	Confidence Icon	Sequence	Protein Accessions	# Proteins	# Protein Groups	Activation Type	Modifications	Probability	XCorr	Δ Score	Rank	QuanResultID	Quan Info	Quan Usage	129/128	130/127	131/126	Charge	m/z [Da]	MH+ [Da]	ΔM [ppm]	RT [min]	First Scan	Last Scan	MS Order	Ions Matched	Spectrum File	Annotation
	High	mAPVFyTMVIPmLNPLVySLRNk	Q8NH48	1	1	HCD	N-Term(TMT6plex), Y6(Phospho), M12(Oxidation), Y18(Phospho), K23(TMT6plex)	1	3.57206	1	1	20624	Unique	Used	0.857933	1.80388	1.14973	4	833.681	3331.7	4.748	61.2102	7026	7026	MS2	43/258	Sample.raw
C0H4L9	0.56	1	1	2129	256.776	7.07861	3.56309	17.2341	1		9.54938	1		11.1407	1		Putative uncharacterized protein OS=Plasmodium falciparum (isolate 3D7) GN=MAL7P1.207 PE=4 SV=1 - [C0H4L9_PLAF7]
	Confidence Icon	Sequence	Protein Accessions	# Proteins	# Protein Groups	Activation Type	Modifications	Probability	XCorr	Δ Score	Rank	QuanResultID	Quan Info	Quan Usage	129/128	130/127	131/126	Charge	m/z [Da]	MH+ [Da]	ΔM [ppm]	RT [min]	First Scan	Last Scan	MS Order	Ions Matched	Spectrum File	Annotation
	High	nQNsDHNDDcIk	C0H4L9	1	1	HCD	N-Term(TMT6plex), S4(Phospho), C10(Carbamidomethyl), K12(TMT6plex)	23.291	3.56309	1	1	17181	Unique	Used	17.2341	9.54938	11.1407	3	666.631	1997.88	-0.0665722	34.1778	3238	3238	MS2	23/64	Sample.raw
C6KTC6	2.71	3	1	665	77.0769	7.63525	3.54372	30.5586	1		19.6823	1		21.4513	1		Putative uncharacterized protein OS=Plasmodium falciparum (isolate 3D7) GN=PFF1410c PE=4 SV=1 - [C6KTC6_PLAF7]
	Confidence Icon	Sequence	Protein Accessions	# Proteins	# Protein Groups	Activation Type	Modifications	Probability	XCorr	Δ Score	Rank	QuanResultID	Quan Info	Quan Usage	129/128	130/127	131/126	Charge	m/z [Da]	MH+ [Da]	ΔM [ppm]	RT [min]	First Scan	Last Scan	MS Order	Ions Matched	Spectrum File	Annotation
	High	eNskGsHNEESVSSTLGk	C6KTC6	1	1	HCD	N-Term(TMT6plex), S3(Phospho), K4(TMT6plex), S6(Phospho), K18(TMT6plex)	23.8763	3.54372	0.115819	1	21796	Unique	Used	30.5586	19.6823	21.4513	3	913.107	2737.31	0.0290791	71.0633	8315	8315	MS2	29/132	Sample.raw
	Medium	eNSkGsHNEEsVSSTLGk	C6KTC6	1	1	HCD	N-Term(TMT6plex), K4(TMT6plex), S6(Phospho), S11(Phospho), K18(TMT6plex)	15.0491	3.13297		2	21796	Redundant	Not Used	30.5586	19.6823	21.4513	3	913.107	2737.31	0.0290791	71.0633	8315	8315	MS2	23/132	Sample.raw
	Medium	eNskGSHNEEsVSSTLGk	C6KTC6	1	1	HCD	N-Term(TMT6plex), S3(Phospho), K4(TMT6plex), S11(Phospho), K18(TMT6plex)	15.0491	2.84072		3	21796	Redundant	Not Used	30.5586	19.6823	21.4513	3	913.107	2737.31	0.0290791	71.0633	8315	8315	MS2	27/132	Sample.raw
Q8I5R7	1.47	1	1	746	86.5921	7.41553	3.53932	100	1		36.7507	1		42.5968	1		Proline--tRNA ligase OS=Plasmodium falciparum (isolate 3D7) GN=proRS PE=1 SV=1 - [SYP_PLAF7]
	Confidence Icon	Sequence	Protein Accessions	# Proteins	# Protein Groups	Activation Type	Modifications	Probability	XCorr	Δ Score	Rank	QuanResultID	Quan Info	Quan Usage	129/128	130/127	131/126	Charge	m/z [Da]	MH+ [Da]	ΔM [ppm]	RT [min]	First Scan	Last Scan	MS Order	Ions Matched	Spectrum File	Annotation
	High	lLsNNEVEDNk	Q8I5R7	1	1	HCD	N-Term(TMT6plex), S3(Phospho), K11(TMT6plex)	21.7587	3.53932	1	1	23860	Unique	Used	100	36.7507	42.5968	2	906.962	1812.92	0.842247	88.8345	10586	10586	MS2	14/29	Sample.raw
Q8I3T4	1.23	2	1	1141	132.6	5.0083	3.5306	21.705	1		20.4842	1		77.3365	1		Transcriptional regulator, putative OS=Plasmodium falciparum (isolate 3D7) GN=PFE0870w PE=4 SV=1 - [Q8I3T4_PLAF7]
	Confidence Icon	Sequence	Protein Accessions	# Proteins	# Protein Groups	Activation Type	Modifications	Probability	XCorr	Δ Score	Rank	QuanResultID	Quan Info	Quan Usage	129/128	130/127	131/126	Charge	m/z [Da]	MH+ [Da]	ΔM [ppm]	RT [min]	First Scan	Last Scan	MS Order	Ions Matched	Spectrum File	Annotation
	High	fAYksDEDDEGYNk	Q8I3T4	1	1	HCD	N-Term(TMT6plex), K4(TMT6plex), S5(Phospho), K14(TMT6plex)	40.8869	3.5306	0.082153	1	23351	Unique	Used	21.705	20.4842	77.3365	3	816.724	2448.16	-0.350019	83.7763	10026	10026	MS2	23/76	Sample.raw
	Medium	fAykSDEDDEGYNk	Q8I3T4	1	1	HCD	N-Term(TMT6plex), Y3(Phospho), K4(TMT6plex), K14(TMT6plex)	29.176	3.23938		2	23351	Redundant	Not Used	21.705	20.4842	77.3365	3	816.724	2448.16	-0.350019	83.7763	10026	10026	MS2	21/76	Sample.raw
Q8I3H0	0.79	1	1	1906	225.39	6.34131	3.53044		0			0			0		Putative uncharacterized protein OS=Plasmodium falciparum (isolate 3D7) GN=PFE1485w PE=4 SV=1 - [Q8I3H0_PLAF7]
	Confidence Icon	Sequence	Protein Accessions	# Proteins	# Protein Groups	Activation Type	Modifications	Probability	XCorr	Δ Score	Rank	QuanResultID	Quan Info	Quan Usage	129/128	130/127	131/126	Charge	m/z [Da]	MH+ [Da]	ΔM [ppm]	RT [min]	First Scan	Last Scan	MS Order	Ions Matched	Spectrum File	Annotation
	High	nDIyNNQkDNyVDNk	Q8I3H0	1	1	HCD	N-Term(TMT6plex), Y4(Phospho), K8(TMT6plex), Y11(Phospho), K15(TMT6plex)	1	3.53044		5	25531	Redundant	Not Used	26.5277	15.8672	21.0173	3	902.098	2704.28	5.90405	103.874	12424	12424	MS2	28/108	Sample.raw
Q8IEM3	5.56	2	1	162	19.2325	10.4331	3.52846	66.2055	1		21.1675	1		30.8777	1		60S ribosomal protein L24, putative OS=Plasmodium falciparum (isolate 3D7) GN=PF13_0049 PE=4 SV=1 - [Q8IEM3_PLAF7]
	Confidence Icon	Sequence	Protein Accessions	# Proteins	# Protein Groups	Activation Type	Modifications	Probability	XCorr	Δ Score	Rank	QuanResultID	Quan Info	Quan Usage	129/128	130/127	131/126	Charge	m/z [Da]	MH+ [Da]	ΔM [ppm]	RT [min]	First Scan	Last Scan	MS Order	Ions Matched	Spectrum File	Annotation
	High	aYVQsIEAk	Q8IEM3	1	1	HCD	N-Term(TMT6plex), S5(Phospho), K9(TMT6plex)	11.5877	3.52846	0.33711	1	23312	Unique	Used	66.2055	21.1675	30.8777	2	773.918	1546.83	0.334006	83.4105	9983	9983	MS2	16/23	Sample.raw
	Medium	ayVQSIEAk	Q8IEM3	1	1	HCD	N-Term(TMT6plex), Y2(Phospho), K9(TMT6plex)	1	2.33528		2	23312	Redundant	Not Used	66.2055	21.1675	30.8777	2	773.918	1546.83	0.334006	83.4105	9983	9983	MS2	13/23	Sample.raw
C0H4L1	1.22	2	1	1229	145.416	5.30029	3.52046	69.9484	1		21.4707	1		24.2053	1		Putative uncharacterized protein OS=Plasmodium falciparum (isolate 3D7) GN=MAL7P1.202 PE=4 SV=1 - [C0H4L1_PLAF7]
	Confidence Icon	Sequence	Protein Accessions	# Proteins	# Protein Groups	Activation Type	Modifications	Probability	XCorr	Δ Score	Rank	QuanResultID	Quan Info	Quan Usage	129/128	130/127	131/126	Charge	m/z [Da]	MH+ [Da]	ΔM [ppm]	RT [min]	First Scan	Last Scan	MS Order	Ions Matched	Spectrum File	Annotation
	High	dVEANIkNsLEYNLR	C0H4L1	1	1	HCD	N-Term(TMT6plex), K7(TMT6plex), S9(Phospho)	42.9865	3.52046	0.0965909	1	24666	Unique	Used	69.9484	21.4707	24.2053	3	772.74	2316.21	2.34619	96.1094	11473	11473	MS2	31/82	Sample.raw
	Medium	dVEANIkNSLEyNLR	C0H4L1	1	1	HCD	N-Term(TMT6plex), K7(TMT6plex), Y12(Phospho)	31.7681	3.18179		2	24666	Redundant	Not Used	69.9484	21.4707	24.2053	3	772.74	2316.21	2.34619	96.1094	11473	11473	MS2	30/82	Sample.raw
Q6ZNL4	2.49	1	1	563	65.7298	8.85107	3.45501	0.894817	1		2.13227	1		0.445672	1		FLJ00279 protein (Fragment) OS=Homo sapiens GN=FLJ00279 PE=2 SV=1 - [Q6ZNL4_HUMAN]
	Confidence Icon	Sequence	Protein Accessions	# Proteins	# Protein Groups	Activation Type	Modifications	Probability	XCorr	Δ Score	Rank	QuanResultID	Quan Info	Quan Usage	129/128	130/127	131/126	Charge	m/z [Da]	MH+ [Da]	ΔM [ppm]	RT [min]	First Scan	Last Scan	MS Order	Ions Matched	Spectrum File	Annotation
	Medium	kGAGDGsDEEVDGk	Q6ZNL4	2	1	HCD	N-Term(TMT6plex), K1(TMT6plex), S7(Phospho), K14(TMT6plex)	13.6526	3.45501	1	1	19387	Unique	Used	0.894817	2.13227	0.445672	3	711.023	2131.05	0.455446	50.7506	5665	5665	MS2	26/76	Sample.raw
Q7K6A0	3.51	4	1	342	40.1708	8.79248	3.44135	80.7151	1		36.4173	1		46.0748	1		cAMP-dependent protein kinase catalytic subunit OS=Plasmodium falciparum (isolate 3D7) GN=PfPKAc PE=4 SV=1 - [Q7K6A0_PLAF7]
	Confidence Icon	Sequence	Protein Accessions	# Proteins	# Protein Groups	Activation Type	Modifications	Probability	XCorr	Δ Score	Rank	QuanResultID	Quan Info	Quan Usage	129/128	130/127	131/126	Charge	m/z [Da]	MH+ [Da]	ΔM [ppm]	RT [min]	First Scan	Last Scan	MS Order	Ions Matched	Spectrum File	Annotation
	High	dSDsSEQVLTNk	Q7K6A0	1	1	HCD	N-Term(TMT6plex), S4(Phospho), K12(TMT6plex)	37.3093	3.44135	0.130814	1	22428	Unique	Used	80.7151	36.4173	46.0748	2	930.954	1860.9	0.558791	76.0759	9010	9010	MS2	16/32	Sample.raw
	High	dSDSsEQVLTNk	Q7K6A0	1	1	HCD	N-Term(TMT6plex), S5(Phospho), K12(TMT6plex)	37.3093	3.43873	0.130814	2	22428	Redundant	Not Used	80.7151	36.4173	46.0748	2	930.954	1860.9	0.558791	76.0759	9010	9010	MS2	16/32	Sample.raw
	High	dsDSSEQVLTNk	Q7K6A0	1	1	HCD	N-Term(TMT6plex), S2(Phospho), K12(TMT6plex)	15.4035	2.99153		3	22428	Redundant	Not Used	80.7151	36.4173	46.0748	2	930.954	1860.9	0.558791	76.0759	9010	9010	MS2	16/32	Sample.raw
	Medium	dSDSSEQVLtNk	Q7K6A0	1	1	HCD	N-Term(TMT6plex), T10(Phospho), K12(TMT6plex)	15.4035	2.58343		4	22428	Redundant	Not Used	80.7151	36.4173	46.0748	2	930.954	1860.9	0.558791	76.0759	9010	9010	MS2	11/32	Sample.raw
Q8IDZ0	4.27	2	1	234	27.3858	4.2085	3.41975	35.0335	1		12.2803	1		23.7331	1		Uncharacterized protein OS=Plasmodium falciparum (isolate 3D7) GN=PF13_0186 PE=4 SV=1 - [Q8IDZ0_PLAF7]
	Confidence Icon	Sequence	Protein Accessions	# Proteins	# Protein Groups	Activation Type	Modifications	Probability	XCorr	Δ Score	Rank	QuanResultID	Quan Info	Quan Usage	129/128	130/127	131/126	Charge	m/z [Da]	MH+ [Da]	ΔM [ppm]	RT [min]	First Scan	Last Scan	MS Order	Ions Matched	Spectrum File	Annotation
	High	nsTDNDLIFR	Q8IDZ0	1	1	HCD	N-Term(TMT6plex), S2(Phospho)	11.1316	3.41975	0.0497076	1	24423	Unique	Used	35.0335	12.2803	23.7331	2	752.356	1503.7	-0.1511	93.9702	11206	11206	MS2	16/26	Sample.raw
	High	nStDNDLIFR	Q8IDZ0	1	1	HCD	N-Term(TMT6plex), T3(Phospho)	11.1316	3.24739		2	24423	Redundant	Not Used	35.0335	12.2803	23.7331	2	752.356	1503.7	-0.1511	93.9702	11206	11206	MS2	17/26	Sample.raw
Q8IKF6	0.55	1	1	2558	295.648	5.35107	3.41523	100	1		100	1		100	1		Putative uncharacterized protein OS=Plasmodium falciparum (isolate 3D7) GN=PF14_0649 PE=4 SV=1 - [Q8IKF6_PLAF7]
	Confidence Icon	Sequence	Protein Accessions	# Proteins	# Protein Groups	Activation Type	Modifications	Probability	XCorr	Δ Score	Rank	QuanResultID	Quan Info	Quan Usage	129/128	130/127	131/126	Charge	m/z [Da]	MH+ [Da]	ΔM [ppm]	RT [min]	First Scan	Last Scan	MS Order	Ions Matched	Spectrum File	Annotation
	Medium	skNEsDNDDENDYk	Q8IKF6	1	1	HCD	N-Term(TMT6plex), K2(TMT6plex), S5(Phospho), K14(TMT6plex)	22.0097	3.41523	1	1	19246	Unique	Used	100	100	100	3	814.042	2440.11	0.0317339	49.7044	5510	5510	MS2	25/76	Sample.raw
Q8ID52	2.94	3	1	408	46.9904	8.54346	3.4048	43.2129	1		29.336	1		28.4602	1		Uncharacterized protein OS=Plasmodium falciparum (isolate 3D7) GN=MAL13P1.329 PE=4 SV=1 - [Q8ID52_PLAF7]
	Confidence Icon	Sequence	Protein Accessions	# Proteins	# Protein Groups	Activation Type	Modifications	Probability	XCorr	Δ Score	Rank	QuanResultID	Quan Info	Quan Usage	129/128	130/127	131/126	Charge	m/z [Da]	MH+ [Da]	ΔM [ppm]	RT [min]	First Scan	Last Scan	MS Order	Ions Matched	Spectrum File	Annotation
	High	iLIEsEDFISSR	Q8ID52	1	1	HCD	N-Term(TMT6plex), S5(Phospho)	21.7086	3.4048	0.214706	1	27034	Unique	Used	43.2129	29.336	28.4602	2	859.434	1717.86	0.194133	116.49	14078	14078	MS2	18/32	Sample.raw
	High	iLIESEDFIsSR	Q8ID52	1	1	HCD	N-Term(TMT6plex), S10(Phospho)	12.0315	2.66603		2	27034	Redundant	Not Used	43.2129	29.336	28.4602	2	859.434	1717.86	0.194133	116.49	14078	14078	MS2	16/32	Sample.raw
	Medium	iLIESEDFISsR	Q8ID52	1	1	HCD	N-Term(TMT6plex), S11(Phospho)	4.33156	2.65228		3	27034	Redundant	Not Used	43.2129	29.336	28.4602	2	859.434	1717.86	0.194133	116.49	14078	14078	MS2	17/32	Sample.raw
Q8II61	6.01	1	1	316	34.9453	6.7124	3.39023	4.14159	1		3.4483	1		4.61488	1		60S ribosomal protein P0 OS=Plasmodium falciparum (isolate 3D7) GN=PF11_0313 PE=3 SV=1 - [Q8II61_PLAF7]
	Confidence Icon	Sequence	Protein Accessions	# Proteins	# Protein Groups	Activation Type	Modifications	Probability	XCorr	Δ Score	Rank	QuanResultID	Quan Info	Quan Usage	129/128	130/127	131/126	Charge	m/z [Da]	MH+ [Da]	ΔM [ppm]	RT [min]	First Scan	Last Scan	MS Order	Ions Matched	Spectrum File	Annotation
	Medium	mVENPEAFAAVAAPAsAAk	Q8II61	1	1	HCD	N-Term(TMT6plex), M1(Oxidation), S16(Phospho), K19(TMT6plex)	11.2592	3.39023	1	1	25200	Unique	Used	4.14159	3.4483	4.61488	3	800.41	2399.21	2.77535	100.919	12060	12060	MS2	29/106	Sample.raw
G5E9J2	7.46	1	1	134	14.5478	7.34229	3.36576	0.524074	1		1.4062	1		0.800977	1		Adenine phosphoribosyltransferase OS=Homo sapiens GN=APRT PE=4 SV=1 - [G5E9J2_HUMAN]
	Confidence Icon	Sequence	Protein Accessions	# Proteins	# Protein Groups	Activation Type	Modifications	Probability	XCorr	Δ Score	Rank	QuanResultID	Quan Info	Quan Usage	129/128	130/127	131/126	Charge	m/z [Da]	MH+ [Da]	ΔM [ppm]	RT [min]	First Scan	Last Scan	MS Order	Ions Matched	Spectrum File	Annotation
	High	iDYIAGLDsR	G5E9J2	4	1	HCD	N-Term(TMT6plex), S9(Phospho)	42.9252	3.36576	1	1	25925	Unique	Used	0.524074	1.4062	0.800977	2	716.358	1431.71	0.1029	107.221	12858	12858	MS2	18/26	Sample.raw
Q8I611	0.64	1	1	1250	149.101	8.04541	3.34157	28.4987	1		14.0728	1		11.5188	1		Transporter, putative OS=Plasmodium falciparum (isolate 3D7) GN=PFL0170w PE=4 SV=1 - [Q8I611_PLAF7]
	Confidence Icon	Sequence	Protein Accessions	# Proteins	# Protein Groups	Activation Type	Modifications	Probability	XCorr	Δ Score	Rank	QuanResultID	Quan Info	Quan Usage	129/128	130/127	131/126	Charge	m/z [Da]	MH+ [Da]	ΔM [ppm]	RT [min]	First Scan	Last Scan	MS Order	Ions Matched	Spectrum File	Annotation
	High	nLsQEENk	Q8I611	1	1	HCD	N-Term(TMT6plex), S3(Phospho), K8(TMT6plex)	1.10446	3.34157	0.275449	1	19901	Unique	Used	28.4987	14.0728	11.5188	2	750.379	1499.75	0.510846	54.7334	6230	6230	MS2	14/20	Sample.raw
Q8I2T2	0.71	1	1	1542	181.976	5.97314	3.32334	7.58457	1		11.001	1		13.4777	1		Ubiquitin-like protein, putative OS=Plasmodium falciparum (isolate 3D7) GN=PFI1085w PE=4 SV=1 - [Q8I2T2_PLAF7]
	Confidence Icon	Sequence	Protein Accessions	# Proteins	# Protein Groups	Activation Type	Modifications	Probability	XCorr	Δ Score	Rank	QuanResultID	Quan Info	Quan Usage	129/128	130/127	131/126	Charge	m/z [Da]	MH+ [Da]	ΔM [ppm]	RT [min]	First Scan	Last Scan	MS Order	Ions Matched	Spectrum File	Annotation
	High	dDVsEIcDNEk	Q8I2T2	1	1	HCD	N-Term(TMT6plex), S4(Phospho), C7(Carbamidomethyl), K11(TMT6plex)	36.3318	3.32334	1	1	23089	Unique	Used	7.58457	11.001	13.4777	2	931.42	1861.83	1.502	81.4965	9737	9737	MS2	14/29	Sample.raw
C6KT34	1.57	3	1	828	92.329	5.08447	3.31576	18.5903	1		15.9214	1		17.1226	1		Cell division cycle protein 48 homologue, putative OS=Plasmodium falciparum (isolate 3D7) GN=PFF0940c PE=3 SV=1 - [C6KT34_PLAF7]
	Confidence Icon	Sequence	Protein Accessions	# Proteins	# Protein Groups	Activation Type	Modifications	Probability	XCorr	Δ Score	Rank	QuanResultID	Quan Info	Quan Usage	129/128	130/127	131/126	Charge	m/z [Da]	MH+ [Da]	ΔM [ppm]	RT [min]	First Scan	Last Scan	MS Order	Ions Matched	Spectrum File	Annotation
	High	gSsLGDGSGAGDR	C6KT34	1	1	HCD	N-Term(TMT6plex), S3(Phospho)	10.262	3.31576	0.0421687	1	17019	Unique	Used	18.5903	15.9214	17.1226	2	722.818	1444.63	0.846575	32.9526	3060	3060	MS2	19/35	Sample.raw
	High	gsSLGDGSGAGDR	C6KT34	1	1	HCD	N-Term(TMT6plex), S2(Phospho)	3.7912	3.17658		2	17019	Redundant	Not Used	18.5903	15.9214	17.1226	2	722.818	1444.63	0.846575	32.9526	3060	3060	MS2	19/35	Sample.raw
	High	gSSLGDGsGAGDR	C6KT34	1	1	HCD	N-Term(TMT6plex), S8(Phospho)	3.7912	2.93185		3	17019	Redundant	Not Used	18.5903	15.9214	17.1226	2	722.818	1444.63	0.846575	32.9526	3060	3060	MS2	16/35	Sample.raw
Q8I5L6	0.85	2	1	1997	232.803	6.39209	3.28083	100	1		74.5183	1		74.6398	1		Clathrin heavy chain, putative OS=Plasmodium falciparum (isolate 3D7) GN=PFL0930w PE=4 SV=1 - [Q8I5L6_PLAF7]
	Confidence Icon	Sequence	Protein Accessions	# Proteins	# Protein Groups	Activation Type	Modifications	Probability	XCorr	Δ Score	Rank	QuanResultID	Quan Info	Quan Usage	129/128	130/127	131/126	Charge	m/z [Da]	MH+ [Da]	ΔM [ppm]	RT [min]	First Scan	Last Scan	MS Order	Ions Matched	Spectrum File	Annotation
	Medium	dNIFGNkSDNENDEyLk	Q8I5L6	1	1	HCD	N-Term(TMT6plex), K7(TMT6plex), Y15(Phospho), K17(TMT6plex)	10.3827	3.28083	0.0335366	1	25023	Unique	Used	100	74.5183	74.6398	3	928.124	2782.36	0.979867	99.2757	11866	11866	MS2	27/94	Sample.raw
	Medium	dNIFGNksDNENDEYLk	Q8I5L6	1	1	HCD	N-Term(TMT6plex), K7(TMT6plex), S8(Phospho), K17(TMT6plex)	28.5612	3.16828		2	25023	Redundant	Not Used	100	74.5183	74.6398	3	928.124	2782.36	0.979867	99.2757	11866	11866	MS2	21/94	Sample.raw
Q0JRZ9	1.11	2	1	810	88.869	6.85889	3.26435	0.898499	1		1.51785	1		1.15519	1		FCH domain only protein 2 OS=Homo sapiens GN=FCHO2 PE=1 SV=2 - [FCHO2_HUMAN]
	Confidence Icon	Sequence	Protein Accessions	# Proteins	# Protein Groups	Activation Type	Modifications	Probability	XCorr	Δ Score	Rank	QuanResultID	Quan Info	Quan Usage	129/128	130/127	131/126	Charge	m/z [Da]	MH+ [Da]	ΔM [ppm]	RT [min]	First Scan	Last Scan	MS Order	Ions Matched	Spectrum File	Annotation
	High	nLsNEELTk	Q0JRZ9	1	1	HCD	N-Term(TMT6plex), S3(Phospho), K9(TMT6plex)	6.94164	3.26435	0.134969	1	22876	Unique	Used	0.898499	1.51785	1.15519	2	793.415	1585.82	-0.626	79.5805	9503	9503	MS2	13/23	Sample.raw
	High	nLSNEELtk	Q0JRZ9	1	1	HCD	N-Term(TMT6plex), T8(Phospho), K9(TMT6plex)	1	2.81503		2	22876	Redundant	Not Used	0.898499	1.51785	1.15519	2	793.415	1585.82	-0.626	79.5805	9503	9503	MS2	12/23	Sample.raw
O77388	4.07	2	1	221	26.0239	9.5835	3.25621	79.4887	1		35.8991	1		44.1164	1		HVA22/TB2/DP1 family protein, putative OS=Plasmodium falciparum (isolate 3D7) GN=PFC0730w PE=4 SV=1 - [O77388_PLAF7]
	Confidence Icon	Sequence	Protein Accessions	# Proteins	# Protein Groups	Activation Type	Modifications	Probability	XCorr	Δ Score	Rank	QuanResultID	Quan Info	Quan Usage	129/128	130/127	131/126	Charge	m/z [Da]	MH+ [Da]	ΔM [ppm]	RT [min]	First Scan	Last Scan	MS Order	Ions Matched	Spectrum File	Annotation
	High	iSsNVFGEk	O77388	1	1	HCD	N-Term(TMT6plex), S3(Phospho), K9(TMT6plex)	9.20156	3.25621	0.0981595	1	24894	Unique	Used	79.4887	35.8991	44.1164	2	759.903	1518.8	0.527253	98.1425	11724	11724	MS2	14/23	Sample.raw
	High	isSNVFGEk	O77388	1	1	HCD	N-Term(TMT6plex), S2(Phospho), K9(TMT6plex)	1.94807	2.93969		2	24894	Redundant	Not Used	79.4887	35.8991	44.1164	2	759.903	1518.8	0.527253	98.1425	11724	11724	MS2	13/23	Sample.raw
Q9Y570	3.11	3	1	386	42.2882	5.97314	3.23236	0.654144	1		1.69444	1		1.13632	1		Protein phosphatase methylesterase 1 OS=Homo sapiens GN=PPME1 PE=1 SV=3 - [PPME1_HUMAN]
	Confidence Icon	Sequence	Protein Accessions	# Proteins	# Protein Groups	Activation Type	Modifications	Probability	XCorr	Δ Score	Rank	QuanResultID	Quan Info	Quan Usage	129/128	130/127	131/126	Charge	m/z [Da]	MH+ [Da]	ΔM [ppm]	RT [min]	First Scan	Last Scan	MS Order	Ions Matched	Spectrum File	Annotation
	High	qcEGItSPEGSk	Q9Y570	2	1	HCD	N-Term(TMT6plex), C2(Carbamidomethyl), T6(Phospho), K12(TMT6plex)	43.3889	3.23236	0.0185759	1	20647	Unique	Used	0.654144	1.69444	1.13632	2	915.94	1830.87	0.698946	61.4142	7051	7051	MS2	13/32	Sample.raw
	High	qcEGITsPEGSk	Q9Y570	2	1	HCD	N-Term(TMT6plex), C2(Carbamidomethyl), S7(Phospho), K12(TMT6plex)	57.4879	3.1736		2	20647	Redundant	Not Used	0.654144	1.69444	1.13632	2	915.94	1830.87	0.698946	61.4142	7051	7051	MS2	13/32	Sample.raw
	Medium	qcEGITSPEGsk	Q9Y570	2	1	HCD	N-Term(TMT6plex), C2(Carbamidomethyl), S11(Phospho), K12(TMT6plex)	20.0519	2.55304		3	20647	Redundant	Not Used	0.654144	1.69444	1.13632	2	915.94	1830.87	0.698946	61.4142	7051	7051	MS2	13/32	Sample.raw
Q8IAX1	2.33	1	1	515	61.5391	8.52881	3.19349	100	1		60.6356	1		84.8687	1		Putative uncharacterized protein OS=Plasmodium falciparum (isolate 3D7) GN=PF08_0080 PE=4 SV=1 - [Q8IAX1_PLAF7]
	Confidence Icon	Sequence	Protein Accessions	# Proteins	# Protein Groups	Activation Type	Modifications	Probability	XCorr	Δ Score	Rank	QuanResultID	Quan Info	Quan Usage	129/128	130/127	131/126	Charge	m/z [Da]	MH+ [Da]	ΔM [ppm]	RT [min]	First Scan	Last Scan	MS Order	Ions Matched	Spectrum File	Annotation
[truncated: 251 more rows]

## Sheet: Experiment 2
Accession	Coverage	# PSMs	# Peptides	# AAs	MW [kDa]	calc. pI	Score	130/127	130/127 Count	130/127 Variability [%]	129/128	129/128 Count	129/128 Variability [%]	131/126	131/126 Count	131/126 Variability [%]	Description
[truncated: 1,402 more rows]

[truncated: 2 more sheets: Experiment 3, Experiment 4]
