# Supplementary material for: Quantitative phospho-proteomics reveals the Plasmodium merozoite triggers pre-invasion host kinase modification of the red cell cytoskeleton
Source: Sci Rep. 2016 Feb 2;6:19766. doi: 10.1038/srep19766 (PMC4735681; doi:10.1038/srep19766)
Supplement: Supplementary Data 2 [file srep19766-s3.xls]

## Sheet: Experiments 1 and 2
Accession	Coverage	# PSMs	# Peptides	# AAs	MW [kDa]	calc. pI	Score	127/126	127/126 Count	127/126 Variability [%]	128/126	128/126 Count	128/126 Variability [%]	129/126	129/126 Count	129/126 Variability [%]	130/129	130/129 Count	130/129 Variability [%]	131/129	131/129 Count	131/129 Variability [%]	Description
P68871	53.06	107	7	147	15.9883	7.28369	385.252	0.910971	50	7.07686	0.924504	50	4.60682	0.897442	50	5.40677	1.00453	50	4.4252	1.00367	50	4.62921	Hemoglobin subunit beta OS=Homo sapiens GN=HBB PE=1 SV=2 - [HBB_HUMAN]
	Confidence Icon	Sequence	Protein Accessions	# Proteins	# Protein Groups	Activation Type	Modifications	Probability	XCorr	Δ Score	Rank	QuanResultID	Quan Info	Quan Usage	127/126	128/126	129/126	130/129	131/129	Charge	m/z [Da]	MH+ [Da]	ΔM [ppm]	RT [min]	First Scan	Last Scan	MS Order	Ions Matched	Spectrum File	Annotation
	High	vVAGVANALAHk	P68871;P02042;Q6VFQ6	8	3	HCD	N-Term(TMT6plex), K12(TMT6plex)	85.9356	4.86043	1	1	23065	Not Unique	Not Used	0.913306	1.00205	0.880709	1.01409	1.03279	2	804.504	1608	0.46056	92.4775	10479	10479	MS2	18/22	Sample.raw
	High	vNVDEVGGEALGR	P68871	33	1	HCD	N-Term(TMT6plex)	74.9045	4.75257	1	1	23801	Unique	Used	0.995048	0.945635	0.973078	0.922833	1.00361	2	772.418	1543.83	0.140708	99.9177	11289	11289	MS2	19/24	Sample.raw
	High	vNVDEVGGEALGR	P68871	33	1	HCD	N-Term(TMT6plex)	75.7534	4.66301	1	1	22881	Unique	Used	0.938919	0.917784	0.940461	0.948003	0.973785	2	772.417	1543.83	-0.175572	90.7436	10277	10277	MS2	19/24	Sample.raw
	High	vNVDEVGGEALGR	P68871	33	1	HCD	N-Term(TMT6plex)	77.1582	4.59912	1	1	23302	Unique	Used	0.854551	0.916517	0.846238	1.0459	1.00374	2	772.418	1543.83	0.694197	94.7221	10740	10740	MS2	20/24	Sample.raw
	High	vNVDEVGGEALGR	P68871	33	1	HCD	N-Term(TMT6plex)	62.6434	4.59061	1	1	22653	Unique	Used	0.913386	0.99737	0.861331	1.03759	1.04015	2	772.417	1543.83	-0.096502	88.5922	10026	10026	MS2	19/24	Sample.raw
	High	vNVDEVGGEALGR	P68871	33	1	HCD	N-Term(TMT6plex)	62.4459	4.52341	1	1	23350	Unique	Used	0.890813	0.940509	0.918448	1.0028	0.993333	2	772.418	1543.83	0.219778	95.2216	10793	10793	MS2	19/24	Sample.raw
	High	vNVDEVGGEALGR	P68871	33	1	HCD	N-Term(TMT6plex)	75.0839	4.49249	1	1	23062	Unique	Used	1.01241	0.957417	0.943299	0.999267	0.99895	2	772.418	1543.83	0.140708	92.46	10476	10476	MS2	19/24	Sample.raw
	High	vNVDEVGGEALGR	P68871	33	1	HCD	N-Term(TMT6plex)	66.5898	4.47882	1	1	23823	Unique	Used	0.999509	0.904156	0.894171	1.09946	1.01745	2	772.419	1543.83	1.80117	100.193	11313	11313	MS2	18/24	Sample.raw
	High	vNVDEVGGEALGR	P68871	33	1	HCD	N-Term(TMT6plex)	74.2862	4.4452	1	1	23131	Unique	Used	0.91774	0.953533	0.842398	1.02851	1.08126	2	772.418	1543.83	0.852336	93.0376	10552	10552	MS2	19/24	Sample.raw
	High	vNVDEVGGEALGR	P68871	33	1	HCD	N-Term(TMT6plex)	72.9712	4.38693	1	1	21922	Unique	Used	0.850092	0.892307	0.870681	0.97856	0.963985	2	772.418	1543.83	1.16862	82.3503	9222	9222	MS2	18/24	Sample.raw
	High	vNVDEVGGEALGR	P68871	33	1	HCD	N-Term(TMT6plex)	57.8883	4.34799	1	1	24316	Unique	Used	0.971688	0.881737	0.877989	0.989867	0.970446	2	772.418	1543.83	1.16862	106.007	11857	11857	MS2	19/24	Sample.raw
	High	sAVTALWGk	P68871;Q14477;Q6J1Z7	44	3	HCD	N-Term(TMT6plex), K9(TMT6plex)	44.4024	4.34451	0.509217	1	23551	Not Unique	Not Used	0.861111	0.977749	0.792303	1.04225	1.06887	2	695.926	1390.85	-0.198905	97.2274	11014	11014	MS2	12/16	Sample.raw
	High	vNVDEVGGEALGR	P68871	33	1	HCD	N-Term(TMT6plex)	76.6363	4.33733	1	1	23001	Unique	Used	0.896717	0.968022	0.906791	0.968216	0.986184	2	772.418	1543.83	0.536057	91.8769	10409	10409	MS2	19/24	Sample.raw
	High	vNVDEVGGEALGR	P68871	33	1	HCD	N-Term(TMT6plex)	67.0715	4.32266	1	1	23575	Unique	Used	0.831351	0.905697	0.827456	1.07899	1.06816	2	772.418	1543.83	0.456987	97.4216	11040	11040	MS2	18/24	Sample.raw
	High	vNVDEVGGEALGR	P68871	33	1	HCD	N-Term(TMT6plex)	78.0584	4.31379	1	1	22821	Unique	Used	0.869165	0.958295	0.864747	0.964886	1.00183	2	772.418	1543.83	0.140708	90.1807	10211	10211	MS2	18/24	Sample.raw
	High	vNVDEVGGEALGR	P68871	33	1	HCD	N-Term(TMT6plex)	34.6155	4.31013	1	1	24561	Unique	Used	0.874669	0.910756	0.893105	1.0318	1.0263	2	772.417	1543.83	-0.808132	108.84	12127	12127	MS2	16/24	Sample.raw
	High	vNVDEVGGEALGR	P68871	33	1	HCD	N-Term(TMT6plex)	61.7121	4.30202	1	1	24361	Unique	Used	0.915443	0.924452	0.865083	1.00545	0.957372	2	772.418	1543.83	0.298847	106.533	11907	11907	MS2	20/24	Sample.raw
	High	vNVDEVGGEALGR	P68871	33	1	HCD	N-Term(TMT6plex)	45.7881	4.29631	1	1	22594	Unique	Used	0.962315	0.969112	0.905555	1.02142	0.980046	2	772.417	1543.83	-0.491852	88.0145	9961	9961	MS2	19/24	Sample.raw
	High	vNVDEVGGEALGR	P68871	33	1	HCD	N-Term(TMT6plex)	58.8798	4.28964	1	1	22535	Unique	Used	0.829105	0.873568	0.779171	1.04419	1.05788	2	772.418	1543.83	0.694197	87.4824	9896	9896	MS2	19/24	Sample.raw
	High	vNVDEVGGEALGR	P68871	33	1	HCD	N-Term(TMT6plex)	50.149	4.26813	1	1	21304	Unique	Used	0.872777	0.896109	0.873426	1.00361	1.00204	2	772.418	1543.83	0.219778	76.9903	8542	8542	MS2	14/24	Sample.raw
	High	vNVDEVGGEALGR	P68871	33	1	HCD	N-Term(TMT6plex)	69.5137	4.24371	1	1	22253	Unique	Used	0.848455	0.888166	0.898087	0.978863	1.01912	2	772.418	1543.83	0.377917	85.0902	9586	9586	MS2	18/24	Sample.raw
	High	vNVDEVGGEALGR	P68871	33	1	HCD	N-Term(TMT6plex)	51.2286	4.22718	1	1	23513	Unique	Used	0.874647	0.924557	0.868941	1.08974	1.01159	2	772.418	1543.83	1.08955	96.8491	10972	10972	MS2	18/24	Sample.raw
	High	vNVDEVGGEALGR	P68871	33	1	HCD	N-Term(TMT6plex)	79.0123	4.20926	1	1	23461	Unique	Used	0.896749	0.863367	0.900916	1.06043	0.996841	2	772.417	1543.83	-0.096502	96.3304	10915	10915	MS2	19/24	Sample.raw
	High	vNVDEVGGEALGR	P68871	33	1	HCD	N-Term(TMT6plex)	63.4084	4.18743	1	1	22343	Unique	Used	0.975527	0.981133	0.947668	0.982463	1.05276	2	772.419	1543.83	1.40582	85.8722	9685	9685	MS2	19/24	Sample.raw
	High	vNVDEVGGEALGR	P68871	33	1	HCD	N-Term(TMT6plex)	53.3834	4.18363	1	1	23870	Unique	Used	1.08224	0.943459	0.91638	1.1105	1.0178	2	772.418	1543.83	0.931406	100.732	11365	11365	MS2	18/24	Sample.raw
	High	vNVDEVGGEALGR	P68871	33	1	HCD	N-Term(TMT6plex)	89.7951	4.16438	1	1	24473	Unique	Used	0.875918	0.883739	0.841329	1.00699	1.04234	2	772.418	1543.83	0.377917	107.864	12030	12030	MS2	17/24	Sample.raw
	High	vVAGVANALAHk	P68871;P02042;Q6VFQ6	8	3	HCD	N-Term(TMT6plex), K12(TMT6plex)	72.9793	4.16034	1	1	23133	Not Unique	Not Used	1.09417	0.937021	0.845158	1.18882	1.05501	2	804.504	1608	0.612388	93.0489	10554	10554	MS2	19/22	Sample.raw
	High	gTFATLSELHcDk	P68871;Q6J1Z7;Q670S4	25	3	HCD	N-Term(TMT6plex), C11(Carbamidomethyl), K13(TMT6plex)	107.34	4.15258	1	1	22492	Not Unique	Not Used	0.883778	0.914371	0.829243	0.96543	1.09657	3	646.345	1937.02	0.676966	87.1031	9849	9849	MS2	16/48	Sample.raw
	High	vNVDEVGGEALGR	P68871	33	1	HCD	N-Term(TMT6plex)	61.7813	4.15234	1	1	24096	Unique	Used	0.963841	0.916879	0.856409	1.0341	0.990928	2	772.417	1543.83	-1.20348	103.359	11614	11614	MS2	18/24	Sample.raw
	High	vNVDEVGGEALGR	P68871	33	1	HCD	N-Term(TMT6plex)	89.6006	4.14496	1	1	22182	Unique	Used	0.895689	0.962129	0.967436	0.931406	0.948522	2	772.417	1543.83	-0.175572	84.4813	9508	9508	MS2	18/24	Sample.raw
	High	vNVDEVGGEALGR	P68871	33	1	HCD	N-Term(TMT6plex)	84.5484	4.13457	1	1	22474	Unique	Used	0.837107	0.951945	0.906208	0.976804	1.04992	2	772.418	1543.83	0.773266	86.9652	9829	9829	MS2	18/24	Sample.raw
	High	vNVDEVGGEALGR	P68871	33	1	HCD	N-Term(TMT6plex)	78.8955	4.10583	1	1	23412	Unique	Used	0.904837	0.969713	0.927043	0.949239	1.00133	2	772.418	1543.83	0.694197	95.7916	10861	10861	MS2	20/24	Sample.raw
	High	vNVDEVGGEALGR	P68871	33	1	HCD	N-Term(TMT6plex)	62.6631	4.07129	1	1	23192	Unique	Used	0.921501	0.917197	0.949011	1.00676	0.920304	2	772.418	1543.83	-0.0174321	93.5797	10619	10619	MS2	18/24	Sample.raw
	High	vNVDEVGGEALGR	P68871	33	1	HCD	N-Term(TMT6plex)	59.0212	4.0652	1	1	24341	Unique	Used	0.964053	0.959842	0.91447	1.03284	1.03551	2	772.418	1543.83	0.931406	106.284	11885	11885	MS2	15/24	Sample.raw
	High	vVAGVANALAHk	P68871;P02042;Q6VFQ6	8	3	HCD	N-Term(TMT6plex), K12(TMT6plex)	64.0216	4.05509	1	1	23059	Not Unique	Not Used	0.914861	0.957983	0.84173	1.05485	1.09704	3	536.672	1608	0.566069	92.4376	10473	10473	MS2	20/44	Sample.raw
	High	vNVDEVGGEALGR	P68871	33	1	HCD	N-Term(TMT6plex)	70.8276	4.04709	1	1	22773	Unique	Used	0.927582	0.929922	0.913286	0.946277	0.956824	2	772.417	1543.83	-0.175572	89.6291	10158	10158	MS2	19/24	Sample.raw
	High	vNVDEVGGEALGR	P68871	33	1	HCD	N-Term(TMT6plex)	20.0396	4.04207	1	1	24294	Unique	Used	0.895677	0.946818	0.86557	1.08835	1.10054	2	772.418	1543.83	0.456987	105.75	11833	11833	MS2	14/24	Sample.raw
	High	vNVDEVGGEALGR	P68871	33	1	HCD	N-Term(TMT6plex)	76.5693	4.03896	1	1	24177	Unique	Used	1.00386	0.908174	0.909841	0.969478	0.946543	2	772.418	1543.83	0.456987	104.318	11703	11703	MS2	18/24	Sample.raw
	High	gTFATLSELHcDk	P68871;Q6J1Z7;Q670S4	25	3	HCD	N-Term(TMT6plex), C11(Carbamidomethyl), K13(TMT6plex)	116.939	4.00167	1	1	22552	Not Unique	Not Used	0.897511	0.951463	0.949335	0.969132	1.06499	3	646.345	1937.02	0.298848	87.6156	9915	9915	MS2	17/48	Sample.raw
	High	vNVDEVGGEALGR	P68871	33	1	HCD	N-Term(TMT6plex)	55.835	3.98271	1	1	22940	Unique	Used	0.926812	0.954354	0.960917	0.948449	1.03547	2	772.418	1543.83	0.456987	91.2865	10342	10342	MS2	19/24	Sample.raw
	High	vNVDEVGGEALGR	P68871	33	1	HCD	N-Term(TMT6plex)	82.9619	3.91953	1	1	21982	Unique	Used	0.962496	0.890492	0.871808	0.976098	0.999754	2	772.418	1543.83	1.16862	82.8574	9288	9288	MS2	17/24	Sample.raw
	High	gTFATLSELHcDk	P68871;Q6J1Z7;Q670S4	25	3	HCD	N-Term(TMT6plex), C11(Carbamidomethyl), K13(TMT6plex)	120.021	3.90806	1	1	22614	Not Unique	Not Used	0.915581	0.987192	0.820451	1.11291	1.1737	3	646.345	1937.02	0.204319	88.2044	9983	9983	MS2	15/48	Sample.raw
	High	vNVDEVGGEALGR	P68871	33	1	HCD	N-Term(TMT6plex)	85.4277	3.88223	1	1	22404	Unique	Used	0.894596	0.891562	0.904353	0.939471	0.963728	2	772.417	1543.83	-0.887202	86.3986	9752	9752	MS2	18/24	Sample.raw
	High	vNVDEVGGEALGR	P68871	33	1	HCD	N-Term(TMT6plex)	63.5915	3.86039	1	1	23920	Unique	Used	0.867958	0.870363	0.802481	1.16521	1.02765	2	772.417	1543.83	-0.570922	101.274	11420	11420	MS2	17/24	Sample.raw
	High	vVAGVANALAHk	P68871;P02042;Q6VFQ6	8	3	HCD	N-Term(TMT6plex), K12(TMT6plex)	69.7362	3.85475	1	1	23311	Not Unique	Not Used	0.925469	1.06809	0.997559	0.967223	1.00026	3	536.671	1608	-0.00328873	94.7961	10750	10750	MS2	21/44	Sample.raw
	High	vNVDEVGGEALGR	P68871	33	1	HCD	N-Term(TMT6plex)	93.6512	3.85432	1	1	23710	Unique	Used	0.92974	0.968167	0.896797	1.03626	0.957468	2	772.418	1543.83	0.615127	98.7954	11189	11189	MS2	19/24	Sample.raw
	High	vNVDEVGGEALGR	P68871	33	1	HCD	N-Term(TMT6plex)	51.6025	3.85115	1	1	24681	Unique	Used	0.865183	0.923411	0.87377	1.03055	1.02702	2	772.418	1543.83	0.694197	110.135	12259	12259	MS2	17/24	Sample.raw
	High	eFTPPVQAAYQk	P68871;Q6J1Z8	7	2	HCD	N-Term(TMT6plex), K12(TMT6plex)	70.1737	3.8346	1	1	22554	Not Unique	Not Used	0.881008	0.89746	0.825911	1.00878	1.08581	2	919.018	1837.03	1.39179	87.6331	9917	9917	MS2	12/22	Sample.raw
	High	vNVDEVGGEALGR	P68871	33	1	HCD	N-Term(TMT6plex)	58.1445	3.81999	1	1	22713	Unique	Used	1.13384	0.952973	0.955751	0.974831	1.03994	2	772.418	1543.83	0.0616378	89.1111	10092	10092	MS2	17/24	Sample.raw
	High	vNVDEVGGEALGR	P68871	33	1	HCD	N-Term(TMT6plex)	78.9694	3.81539	1	1	22113	Unique	Used	0.780901	0.889109	0.790929	1.08817	1.07214	2	772.418	1543.83	0.0616378	83.9525	9432	9432	MS2	17/24	Sample.raw
	High	eFTPPVQAAYQk	P68871;Q6J1Z8	7	2	HCD	N-Term(TMT6plex), K12(TMT6plex)	86.7753	3.79029	1	1	22740	Not Unique	Not Used	0.983631	0.953262	0.875095	1.00783	1.11545	2	919.018	1837.03	0.926638	89.3188	10121	10121	MS2	12/22	Sample.raw
	High	eFTPPVQAAYQk	P68871;Q6J1Z8	7	2	HCD	N-Term(TMT6plex), K12(TMT6plex)	80.7769	3.7804	1	1	22674	Not Unique	Not Used	0.923523	0.947939	0.879155	1.0279	1.09638	2	919.017	1837.03	0.527939	88.7729	10049	10049	MS2	13/22	Sample.raw
	High	vVAGVANALAHk	P68871;P02042;Q6VFQ6	8	3	HCD	N-Term(TMT6plex), K12(TMT6plex)	68.2835	3.76951	1	1	24300	Not Unique	Not Used	0.930813	0.924611	0.940926	0.937276	0.995605	3	536.672	1608	0.224454	105.839	11840	11840	MS2	18/44	Sample.raw
	High	vNVDEVGGEALGR	P68871	33	1	HCD	N-Term(TMT6plex)	40.4908	3.76645	1	1	23663	Unique	Used	0.908563	0.924996	0.853206	1.00773	1.01748	2	772.418	1543.83	0.298847	98.2913	11137	11137	MS2	20/24	Sample.raw
	High	vVAGVANALAHk	P68871;P02042;Q6VFQ6	8	3	HCD	N-Term(TMT6plex), K12(TMT6plex)	71.3492	3.75913	1	1	23189	Not Unique	Not Used	0.908407	1.04071	0.901548	1.00036	1.05688	3	536.671	1608	-0.00328873	93.5571	10616	10616	MS2	19/44	Sample.raw
	High	vNVDEVGGEALGR	P68871	33	1	HCD	N-Term(TMT6plex)	90.0132	3.73803	1	1	22042	Unique	Used	0.921336	0.946895	0.917465	0.964049	0.960831	2	772.418	1543.83	0.298847	83.3667	9354	9354	MS2	18/24	Sample.raw
	High	vNVDEVGGEALGR	P68871	33	1	HCD	N-Term(TMT6plex)	74.594	3.72711	1	1	23242	Unique	Used	0.900262	0.897271	0.912276	0.980669	0.960627	2	772.417	1543.83	-0.096502	94.0959	10674	10674	MS2	17/24	Sample.raw
	High	vVAGVANALAHk	P68871;P02042;Q6VFQ6	8	3	HCD	N-Term(TMT6plex), K12(TMT6plex)	72.6346	3.72582	1	1	24352	Not Unique	Not Used	0.89796	0.966716	0.876947	1.05155	1.06416	3	536.672	1608	0.67994	106.426	11897	11897	MS2	18/44	Sample.raw
	High	vVAGVANALAHk	P68871;P02042;Q6VFQ6	8	3	HCD	N-Term(TMT6plex), K12(TMT6plex)	73.1685	3.61723	1	1	23466	Not Unique	Not Used	0.839556	0.903946	0.846389	0.99817	1.0935	3	536.672	1608	0.566069	96.3666	10920	10920	MS2	18/44	Sample.raw
	High	vVAGVANALAHk	P68871;P02042;Q6VFQ6	8	3	HCD	N-Term(TMT6plex), K12(TMT6plex)	72.2865	3.60743	1	1	24207	Not Unique	Not Used	0.86399	1.09509	0.963849	0.966346	1.05776	3	536.672	1608	0.338326	104.655	11736	11736	MS2	18/44	Sample.raw
	High	vVAGVANALAHk	P68871;P02042;Q6VFQ6	8	3	HCD	N-Term(TMT6plex), K12(TMT6plex)	72.0645	3.57699	1	1	24151	Not Unique	Not Used	0.909933	0.974233	0.822304	1.19516	1.09909	3	536.672	1608	0.566069	103.985	11675	11675	MS2	17/44	Sample.raw
	High	sAVTALWGk	P68871;Q14477;Q6J1Z7	44	3	HCD	N-Term(TMT6plex), K9(TMT6plex)	46.0853	3.50566	1	1	23609	Not Unique	Not Used	0.96235	1.02901	0.914658	1.0028	1.08313	2	695.927	1390.85	0.327696	97.7491	11078	11078	MS2	13/16	Sample.raw
	High	vNVDEVGGEALGR	P68871	33	1	HCD	N-Term(TMT6plex)	73.1333	3.50131	1	1	23762	Unique	Used	0.851025	0.845271	0.828808	0.985552	0.965402	2	772.419	1543.83	1.32675	99.4042	11246	11246	MS2	16/24	Sample.raw
	High	lLVVYPWTQR	P68871;P02042;Q14476;Q14477;Q6J1Z7;Q670S4	52	6	HCD	N-Term(TMT6plex)	29.5696	3.50002	1	1	25404	Not Unique	Not Used	0.975014	1.05192	0.845294	1.03996	1.21291	2	752.449	1503.89	1.01001	118.404	13085	13085	MS2	13/18	Sample.raw
	High	vVAGVANALAHk	P68871;P02042;Q6VFQ6	8	3	HCD	N-Term(TMT6plex), K12(TMT6plex)	68.5781	3.49894	1	1	23129	Not Unique	Not Used	0.949215	0.912588	0.856891	1.04463	1.12782	3	536.672	1608	0.907683	93.0205	10550	10550	MS2	20/44	Sample.raw
	High	lLVVYPWTQR	P68871;P02042;Q14476;Q14477;Q6J1Z7;Q670S4	52	6	HCD	N-Term(TMT6plex)	15.0996	3.491	1	1	25462	Not Unique	Not Used	0.958347	1.07742	0.85179	1.10041	1.21618	2	752.449	1503.89	1.74054	118.951	13149	13149	MS2	13/18	Sample.raw
	High	vVAGVANALAHk	P68871;P02042;Q6VFQ6	8	3	HCD	N-Term(TMT6plex), K12(TMT6plex)	66.5016	3.4694	1	1	24262	Not Unique	Not Used	0.992601	1.14397	0.969838	1.00976	1.07374	3	536.671	1608	-0.686519	105.308	11797	11797	MS2	18/44	Sample.raw
	High	lHVDPENFR	P68871;P02042;Q6J1Z7;Q670S4	30	4	HCD	N-Term(TMT6plex)	30.8667	3.3801	1	1	20518	Not Unique	Not Used	0.986887	0.826804	0.828828	1.11153	1.03194	2	678.367	1355.73	-0.350566	70.0637	7677	7677	MS2	9/16	Sample.raw
	High	gTFATLSELHcDk	P68871;Q6J1Z7;Q670S4	25	3	HCD	N-Term(TMT6plex), C11(Carbamidomethyl), K13(TMT6plex)	103.656	3.36715	1	1	22495	Not Unique	Not Used	0.918312	1.02008	0.893452	0.965197	1.09898	2	969.014	1937.02	0.494849	87.1259	9852	9852	MS2	13/24	Sample.raw
	High	lLVVYPWTQR	P68871;P02042;Q14476;Q14477;Q6J1Z7;Q670S4	52	6	HCD	N-Term(TMT6plex)	26.8404	3.36064	1	1	25231	Not Unique	Not Used	0.966854	1.10545	0.865841	0.968168	1.06611	2	752.449	1503.89	0.847673	116.721	12894	12894	MS2	13/18	Sample.raw
	High	eFTPPVQAAYQk	P68871;Q6J1Z8	7	2	HCD	N-Term(TMT6plex), K12(TMT6plex)	70.9074	3.33715	1	1	22612	Not Unique	Not Used	0.922708	0.94642	0.905197	0.952992	1.03594	2	919.017	1837.03	0.395039	88.1861	9981	9981	MS2	13/22	Sample.raw
	High	vNVDEVGGEALGR	P68871	33	1	HCD	N-Term(TMT6plex)	81.9329	3.32119	1	1	24620	Unique	Used	0.967843	0.925667	0.931688	1.02769	0.974267	2	772.417	1543.83	-0.412782	109.451	12192	12192	MS2	16/24	Sample.raw
	High	lLVVYPWTQR	P68871;P02042;Q14476;Q14477;Q6J1Z7;Q670S4	52	6	HCD	N-Term(TMT6plex)	19.4788	3.31169	1	1	25384	Not Unique	Not Used	0.932076	1.14762	0.908379	0.920645	1.10199	2	752.449	1503.89	1.25352	118.234	13063	13063	MS2	13/18	Sample.raw
	High	vVAGVANALAHk	P68871;P02042;Q6VFQ6	8	3	HCD	N-Term(TMT6plex), K12(TMT6plex)	65.9392	3.20046	1	1	23252	Not Unique	Not Used	0.895595	0.946712	0.987395	0.946398	0.89348	3	536.672	1608	0.110583	94.1789	10685	10685	MS2	19/44	Sample.raw
	High	gTFATLSELHcDk	P68871;Q6J1Z7;Q670S4	25	3	HCD	N-Term(TMT6plex), C11(Carbamidomethyl), K13(TMT6plex)	94.4117	2.88046	1	1	23200	Not Unique	Not Used	1.10216	1.07782	1.02826	0.926933	0.99089	3	646.351	1937.04	9.18453	93.6595	10628	10628	MS2	13/48	Sample.raw
	High	eFTPPVQAAYQk	P68871;Q6J1Z8	7	2	HCD	N-Term(TMT6plex), K12(TMT6plex)	69.7572	2.86413	1	1	22795	Not Unique	Not Used	0.953927	1.00325	1.13625	0.843691	1.07875	2	919.017	1837.03	0.793738	89.8377	10182	10182	MS2	11/22	Sample.raw
	High	eFTPPVQAAYQk	P68871;Q6J1Z8	7	2	HCD	N-Term(TMT6plex), K12(TMT6plex)	45.6301	2.75179	1	1	22551	Not Unique	Not Used	0.851783	1.03905	0.937306	0.96561	0.996538	3	613.014	1837.03	1.01899	87.6008	9913	9913	MS2	11/44	Sample.raw
	High	vNVDEVGGEALGR	P68871	33	1	HCD	N-Term(TMT6plex)	1	2.74496	1	1	24116	Unique	Used	0.922036	0.921709	0.923582	0.989709	1.01142	2	772.418	1543.83	0.219778	103.548	11636	11636	MS2	9/24	Sample.raw
	High	eFTPPVQAAYQk	P68871;Q6J1Z8	7	2	HCD	N-Term(TMT6plex), K12(TMT6plex)	46.8998	2.73666	1	1	22905	Not Unique	Not Used	1.12398	1.19417	0.995274	1.00287	1.02949	3	613.014	1837.03	0.12192	90.9437	10303	10303	MS2	11/44	Sample.raw
	High	lHVDPENFR	P68871;P02042;Q6J1Z7;Q670S4	30	4	HCD	N-Term(TMT6plex)	47.2762	2.70955	1	1	20774	Not Unique	Not Used	0.849118	0.971998	0.938316	0.818004	0.905433	3	452.581	1355.73	1.28275	72.2602	7959	7959	MS2	11/32	Sample.raw
	High	lHVDPENFR	P68871;P02042;Q6J1Z7;Q670S4	30	4	HCD	N-Term(TMT6plex)	46.3907	2.68103	1	1	20643	Not Unique	Not Used	0.855041	1.04842	0.893616	0.992169	1.12725	3	452.581	1355.73	1.14769	71.1219	7815	7815	MS2	12/32	Sample.raw
	High	eFTPPVQAAYQk	P68871;Q6J1Z8	7	2	HCD	N-Term(TMT6plex), K12(TMT6plex)	35.3666	2.61245	1	1	22729	Not Unique	Not Used	0.960926	1.00486	1.04069	0.881752	0.895949	3	613.014	1837.03	0.919318	89.2331	10109	10109	MS2	11/44	Sample.raw
	High	lHVDPENFR	P68871;P02042;Q6J1Z7;Q670S4	30	4	HCD	N-Term(TMT6plex)	47.8393	2.56508	1	1	20513	Not Unique	Not Used	0.857495	0.652409	0.852772	0.897362	0.888744	3	452.581	1355.73	1.01263	70.031	7672	7672	MS2	13/32	Sample.raw
	High	vNVDEVGGEALGR	P68871	33	1	HCD	N-Term(TMT6plex)	62.2062	2.54428	1	1	21924	Unique	Used	0.919195	0.842748	0.734012	0.995591	1.34619	3	515.281	1543.83	1.35758	82.3663	9224	9224	MS2	16/48	Sample.raw
	High	vNVDEVGGEALGR	P68871	33	1	HCD	N-Term(TMT6plex)	15.8412	2.53711	1	1	21537	Unique	Used	0.981811	1.03158	1.03398	1.03477	1.01786	2	772.41	1543.81	-9.34777	78.9851	8798	8798	MS2	11/24	Sample.raw
	High	lHVDPENFR	P68871;P02042;Q6J1Z7;Q670S4	30	4	HCD	N-Term(TMT6plex)	39.7526	2.53662	1	1	20847	Not Unique	Not Used	0.954498	0.899651	0.986015	0.946636	1.09025	3	452.581	1355.73	1.41781	72.9288	8039	8039	MS2	11/32	Sample.raw
	High	eFTPPVQAAYQk	P68871;Q6J1Z8	7	2	HCD	N-Term(TMT6plex), K12(TMT6plex)	7.21455	2.51883	1	1	22808	Not Unique	Not Used	1.02451	0.983521	0.95727	0.94762	1.15875	2	919.017	1837.03	0.262139	90.0092	10196	10196	MS2	7/22	Sample.raw
	High	lHVDPENFR	P68871;P02042;Q6J1Z7;Q670S4	30	4	HCD	N-Term(TMT6plex)	53.0597	2.4976	1	1	21045	Not Unique	Not Used	1.11341	0.896359	0.896219	0.999257	0.968713	3	452.581	1355.73	1.28275	74.7613	8257	8257	MS2	11/32	Sample.raw
	High	lHVDPENFR	P68871;P02042;Q6J1Z7;Q670S4	30	4	HCD	N-Term(TMT6plex)	53.5593	2.47811	1	1	21167	Not Unique	Not Used	0.833163	0.925903	0.868431	1.04541	0.885549	3	452.581	1355.73	1.82299	75.8204	8391	8391	MS2	11/32	Sample.raw
	High	lHVDPENFR	P68871;P02042;Q6J1Z7;Q670S4	30	4	HCD	N-Term(TMT6plex)	27.9214	2.47627	1	1	20729	Not Unique	Not Used	1.13269	0.805764	0.891737	1.15188	0.910497	2	678.368	1355.73	0.81996	71.8329	7909	7909	MS2	8/16	Sample.raw
	High	lHVDPENFR	P68871;P02042;Q6J1Z7;Q670S4	30	4	HCD	N-Term(TMT6plex)	40.2498	2.45055	1	1	21471	Not Unique	Not Used	0.888639	0.940693	0.989628	0.830308	0.957034	3	452.581	1355.73	2.09311	78.4289	8725	8725	MS2	10/32	Sample.raw
	High	lHVDPENFR	P68871;P02042;Q6J1Z7;Q670S4	30	4	HCD	N-Term(TMT6plex)	45.7628	2.43361	1	1	20856	Not Unique	Not Used	1.16534	0.980082	0.967407	1.08538	0.828349	3	452.581	1355.73	1.55287	73.0027	8049	8049	MS2	11/32	Sample.raw
	High	lHVDPENFR	P68871;P02042;Q6J1Z7;Q670S4	30	4	HCD	N-Term(TMT6plex)	38.1398	2.42095	1	1	20855	Not Unique	Not Used	0.880552	0.899822	0.984466	0.790006	0.918212	3	452.581	1355.73	1.55287	72.9977	8048	8048	MS2	12/32	Sample.raw
	High	lHVDPENFR	P68871;P02042;Q6J1Z7;Q670S4	30	4	HCD	N-Term(TMT6plex)	38.4181	2.38843	1	1	21107	Not Unique	Not Used	0.926398	1.01687	0.90281	0.919104	0.919283	3	452.581	1355.73	0.674981	75.2964	8325	8325	MS2	11/32	Sample.raw
	High	eFTPPVQAAYQk	P68871;Q6J1Z8	7	2	HCD	N-Term(TMT6plex), K12(TMT6plex)	38.906	2.37057	1	1	22602	Not Unique	Not Used	1.00977	1.03812	0.895272	1.03195	0.963282	3	613.013	1837.03	-0.27678	88.0916	9970	9970	MS2	14/44	Sample.raw
	High	lHVDPENFR	P68871;P02042;Q6J1Z7;Q670S4	30	4	HCD	N-Term(TMT6plex)	78.6572	2.29593	1	1	20975	Not Unique	Not Used	1.04343	0.811546	1.00294	0.826008	0.848802	3	452.581	1355.73	1.6204	74.1005	8180	8180	MS2	12/32	Sample.raw
	High	lHVDPENFR	P68871;P02042;Q6J1Z7;Q670S4	30	4	HCD	N-Term(TMT6plex)	43.3528	2.25341	1	1	21587	Not Unique	Not Used	0.810777	0.958727	1.13572	0.823484	0.724415	3	452.581	1355.73	1.08016	79.3987	8853	8853	MS2	12/32	Sample.raw
	Medium	lHVDPENFR	P68871;P02042;Q6J1Z7;Q670S4	30	4	HCD	N-Term(TMT6plex)	31.9623	2.24936	1	1	21337	Not Unique	Not Used	0.820996	0.745149	0.822933	0.943196	0.805757	3	452.581	1355.73	1.75546	77.267	8578	8578	MS2	11/32	Sample.raw
	Medium	sAVTALWGk	P68871;Q14477;Q6J1Z7	44	3	HCD	N-Term(TMT6plex), K9(TMT6plex)	43.5142	2.22458	1	1	23561	Not Unique	Not Used	0.749166	0.949044	0.817206	1.09055	0.873937	3	464.287	1390.85	0.559388	97.3147	11025	11025	MS2	10/32	Sample.raw
	Medium	eFTPPVQAAYQk	P68871;Q6J1Z8	7	2	HCD	N-Term(TMT6plex), K12(TMT6plex)	28.3539	2.21067	1	1	22922	Not Unique	Not Used	0.976741	1.12507	0.965113	1.03814	1.05905	2	919.019	1837.03	2.38853	91.1089	10322	10322	MS2	8/22	Sample.raw
	Medium	eFTPPVQAAYQk	P68871;Q6J1Z8	7	2	HCD	N-Term(TMT6plex), K12(TMT6plex)	44.468	2.18705	1	1	22663	Not Unique	Not Used	0.945463	1.00598	0.981101	0.949644	1.08975	3	613.014	1837.03	0.321269	88.6745	10037	10037	MS2	10/44	Sample.raw
	Medium	vNVDEVGGEALGR	P68871	33	1	HCD	N-Term(TMT6plex)	71.8755	2.17822	1	1	21983	Unique	Used	0.782833	0.949603	0.748338	1.04419	1.31688	3	515.281	1543.83	1.35758	82.869	9289	9289	MS2	14/48	Sample.raw
	Medium	lHVDPENFR	P68871;P02042;Q6J1Z7;Q670S4	30	4	HCD	N-Term(TMT6plex)	31.833	2.17072	1	1	21759	Not Unique	Not Used	1.01953	0.73746	0.93013	0.869289	0.913525	3	452.581	1355.73	1.21522	80.8867	9042	9042	MS2	9/32	Sample.raw
	Medium	lHVDPENFR	P68871;P02042;Q6J1Z7;Q670S4	30	4	HCD	N-Term(TMT6plex)	45.4632	2.13978	1	1	20914	Not Unique	Not Used	0.852885	0.808398	0.916907	0.768521	0.866239	3	452.581	1355.73	0.202269	73.5348	8113	8113	MS2	11/32	Sample.raw
	Medium	lHVDPENFR	P68871;P02042;Q6J1Z7;Q670S4	30	4	HCD	N-Term(TMT6plex)	30.775	2.13858	1	1	20573	Not Unique	Not Used	0.971894	1.05884	0.894662	0.965623	1.05917	3	452.581	1355.73	1.95805	70.5368	7738	7738	MS2	11/32	Sample.raw
	Medium	lHVDPENFR	P68871;P02042;Q6J1Z7;Q670S4	30	4	HCD	N-Term(TMT6plex)	53.0595	2.1139	1	1	20867	Not Unique	Not Used	1.24285	0.881846	0.942084	1.20141	0.922465	2	678.367	1355.73	-0.170485	73.1046	8061	8061	MS2	8/16	Sample.raw
	Medium	lHVDPENFR	P68871;P02042;Q6J1Z7;Q670S4	30	4	HCD	N-Term(TMT6plex)	38.0362	2.11112	1	1	20715	Not Unique	Not Used	0.847063	0.785102	0.80747	1.09029	0.933556	3	452.581	1355.73	1.75546	71.7274	7894	7894	MS2	11/32	Sample.raw
I1VZV6	45.07	86	6	142	15.27	9.02686	346.646	0.906912	69	8.92952	0.943841	69	7.2278	0.890988	69	7.12853	0.977043	69	9.11997	0.991519	69	10.1729	Hemoglobin alpha 1 OS=Homo sapiens GN=HBA1 PE=3 SV=1 - [I1VZV6_HUMAN]
	Confidence Icon	Sequence	Protein Accessions	# Proteins	# Protein Groups	Activation Type	Modifications	Probability	XCorr	Δ Score	Rank	QuanResultID	Quan Info	Quan Usage	127/126	128/126	129/126	130/129	131/129	Charge	m/z [Da]	MH+ [Da]	ΔM [ppm]	RT [min]	First Scan	Last Scan	MS Order	Ions Matched	Spectrum File	Annotation
	High	vGAHAGEYGAEALER	I1VZV6	6	1	HCD	N-Term(TMT6plex)	86.9095	4.89971	1	1	19407	Unique	Used	0.853353	0.836116	0.823004	0.996398	0.947967	3	586.972	1758.9	2.64219	59.9303	6455	6455	MS2	21/56	Sample.raw
	High	vGAHAGEYGAEALER	I1VZV6	6	1	HCD	N-Term(TMT6plex)	76.4157	4.77204	1	1	19337	Unique	Used	0.952273	0.886558	0.810478	1.1462	1.15913	3	586.973	1758.9	3.3709	59.3524	6378	6378	MS2	19/56	Sample.raw
	High	vGAHAGEYGAEALER	I1VZV6	6	1	HCD	N-Term(TMT6plex)	79.8776	4.60754	1	1	19147	Unique	Used	0.839243	0.850037	0.783927	1.06525	0.989478	3	586.973	1758.9	3.68321	57.6619	6169	6169	MS2	20/56	Sample.raw
	High	vGAHAGEYGAEALER	I1VZV6	6	1	HCD	N-Term(TMT6plex)	78.2455	4.57178	1	1	19477	Unique	Used	0.817745	0.777719	0.79106	1.01635	1.09112	3	586.972	1758.9	2.22578	60.5304	6532	6532	MS2	20/56	Sample.raw
	High	vGAHAGEYGAEALER	I1VZV6	6	1	HCD	N-Term(TMT6plex)	97.4488	4.50455	1	1	21164	Unique	Used	1.07121	0.886825	0.923056	0.984344	1.12003	3	586.971	1758.9	1.49707	75.7998	8388	8388	MS2	19/56	Sample.raw
	High	vGAHAGEYGAEALER	I1VZV6	6	1	HCD	N-Term(TMT6plex)	81.3863	4.45626	1	1	20224	Unique	Used	0.860406	0.892051	0.774111	1.00586	1.05914	3	586.97	1758.9	-0.584977	67.4612	7354	7354	MS2	18/56	Sample.raw
	High	vGAHAGEyGAEALER	I1VZV6	6	1	HCD	N-Term(TMT6plex), Y8(Phospho)	80.5033	4.43716	1	1	19968	Unique	Used	0.864613	0.889173	0.889315	0.942784	0.990746	3	613.626	1838.86	0.0589214	64.9198	7072	7072	MS2	20/82	Sample.raw
	High	vGAHAGEYGAEALER	I1VZV6	6	1	HCD	N-Term(TMT6plex)	78.8529	4.4339	1	1	21428	Unique	Used	0.916261	0.914676	0.807302	0.975508	1.01152	3	586.972	1758.9	1.91348	78.0534	8678	8678	MS2	18/56	Sample.raw
	High	vGAHAGEYGAEALER	I1VZV6	6	1	HCD	N-Term(TMT6plex)	88.317	4.41061	1	1	19719	Unique	Used	0.842817	0.869748	0.827443	0.977787	1.05148	3	586.972	1758.9	2.8504	62.6735	6798	6798	MS2	20/56	Sample.raw
	High	vGAHAGEYGAEALER	I1VZV6	6	1	HCD	N-Term(TMT6plex)	89.7874	4.39547	1	1	19207	Unique	Used	1.03981	0.955585	1.01777	0.836546	0.902187	3	586.972	1758.9	2.9545	58.2082	6235	6235	MS2	20/56	Sample.raw
	High	fLASVSTVLTSk	I1VZV6;Q86YQ1;Q6J1Z9	11	3	HCD	N-Term(TMT6plex), K12(TMT6plex)	60.8489	4.3668	1	1	26457	Not Unique	Not Used	0.91269	0.753278	0.903405	0.938643	0.994456	2	856.024	1711.04	-0.397834	128.469	14255	14255	MS2	16/22	Sample.raw
	High	vGAHAGEYGAEALER	I1VZV6	6	1	HCD	N-Term(TMT6plex)	89.4456	4.32454	1	1	20616	Unique	Used	0.888495	0.833071	0.879499	0.859979	0.905642	3	586.971	1758.9	0.56015	70.8867	7785	7785	MS2	20/56	Sample.raw
	High	vGAHAGEYGAEALER	I1VZV6	6	1	HCD	N-Term(TMT6plex)	84.8251	4.30898	1	1	19959	Unique	Used	0.913807	0.871913	0.970786	0.971229	0.975917	3	586.971	1758.9	1.39297	64.8343	7062	7062	MS2	18/56	Sample.raw
	High	vGAHAGEYGAEALER	I1VZV6	6	1	HCD	N-Term(TMT6plex)	70.9369	4.30488	1	1	19657	Unique	Used	0.906912	1.02843	0.915257	0.932293	1.06743	3	586.972	1758.9	1.80938	62.1361	6730	6730	MS2	20/56	Sample.raw
	High	vGAHAGEYGAEALER	I1VZV6	6	1	HCD	N-Term(TMT6plex)	83.162	4.29483	1	1	21830	Unique	Used	0.833435	0.831064	0.886209	0.851239	0.92566	3	586.971	1758.9	0.56015	81.5499	9120	9120	MS2	18/56	Sample.raw
	High	vGAHAGEYGAEALER	I1VZV6	6	1	HCD	N-Term(TMT6plex)	85.282	4.29204	1	1	19780	Unique	Used	0.830909	0.777578	0.831094	0.833284	1.00695	3	586.972	1758.9	2.12168	63.2249	6865	6865	MS2	20/56	Sample.raw
	High	vGAHAGEYGAEALER	I1VZV6	6	1	HCD	N-Term(TMT6plex)	80.4535	4.27831	1	1	20018	Unique	Used	0.854106	1.0471	0.971235	0.946649	0.991519	3	586.971	1758.9	1.18476	65.4277	7127	7127	MS2	19/56	Sample.raw
	High	vGAHAGEYGAEALER	I1VZV6	6	1	HCD	N-Term(TMT6plex)	89.9626	4.27333	1	1	19267	Unique	Used	1.00458	0.968866	0.976175	0.875242	0.932646	3	586.972	1758.9	2.9545	58.7478	6301	6301	MS2	18/56	Sample.raw
	High	vGAHAGEYGAEALER	I1VZV6	6	1	HCD	N-Term(TMT6plex)	78.2003	4.25317	1	1	20424	Unique	Used	0.930398	0.886315	0.843237	0.994094	1.052	3	586.971	1758.9	-0.168567	69.2081	7574	7574	MS2	20/56	Sample.raw
	High	vGAHAGEYGAEALER	I1VZV6	6	1	HCD	N-Term(TMT6plex)	96.0763	4.2238	1	1	20676	Unique	Used	1.01742	1.06443	0.963972	0.957296	0.906984	3	586.971	1758.9	0.768355	71.39	7851	7851	MS2	19/56	Sample.raw
	High	vGAHAGEYGAEALER	I1VZV6	6	1	HCD	N-Term(TMT6plex)	46.7675	4.20971	1	1	19543	Unique	Used	1.07641	0.90686	0.997077	0.729608	0.856858	2	879.954	1758.9	1.99052	61.0809	6604	6604	MS2	14/28	Sample.raw
	High	vGAHAGEYGAEALER	I1VZV6	6	1	HCD	N-Term(TMT6plex)	73.0291	4.2024	1	1	19277	Unique	Used	0.911445	0.954717	0.883187	1.01244	0.983556	2	879.953	1758.9	0.533094	58.8314	6312	6312	MS2	14/28	Sample.raw
	High	vGAHAGEYGAEALER	I1VZV6	6	1	HCD	N-Term(TMT6plex)	72.9184	4.19624	1	1	20295	Unique	Used	1.24084	0.99998	1.08632	1.02405	1.03672	3	586.971	1758.9	0.143741	68.0739	7432	7432	MS2	19/56	Sample.raw
	High	vGAHAGEYGAEALER	I1VZV6	6	1	HCD	N-Term(TMT6plex)	90.8818	4.17706	1	1	20983	Unique	Used	0.934503	0.906972	0.869833	0.999166	1.13055	3	586.971	1758.9	1.08066	74.1841	8189	8189	MS2	17/56	Sample.raw
	High	vGAHAGEYGAEALER	I1VZV6	6	1	HCD	N-Term(TMT6plex)	98.0443	4.1626	1	1	20863	Unique	Used	0.932304	0.900773	0.763504	0.949772	0.962278	3	586.971	1758.9	0.456048	73.0639	8057	8057	MS2	19/56	Sample.raw
	High	vGAHAGEYGAEALER	I1VZV6	6	1	HCD	N-Term(TMT6plex)	80.1708	4.15562	1	1	19537	Unique	Used	0.990945	0.939657	0.879453	1.22094	1.05191	3	586.972	1758.9	2.8504	61.0391	6598	6598	MS2	20/56	Sample.raw
	High	vGAHAGEYGAEALER	I1VZV6	6	1	HCD	N-Term(TMT6plex)	79.264	4.14363	1	1	21226	Unique	Used	1.03115	0.852982	0.926426	0.983707	1.02481	3	586.971	1758.9	-0.168567	76.3463	8456	8456	MS2	19/56	Sample.raw
	High	vGAHAGEYGAEALER	I1VZV6	6	1	HCD	N-Term(TMT6plex)	84.3602	4.12368	1	1	21568	Unique	Used	0.813221	0.962542	0.849113	1.10301	0.945814	3	586.971	1758.9	0.456048	79.2378	8832	8832	MS2	19/56	Sample.raw
	High	vGAHAGEYGAEALER	I1VZV6	6	1	HCD	N-Term(TMT6plex)	53.4571	4.09519	1	1	19158	Unique	Used	0.854999	0.899563	0.856194	0.966516	0.963095	2	879.953	1758.9	0.741299	57.7684	6181	6181	MS2	13/28	Sample.raw
	High	vGAHAGEYGAEALER	I1VZV6	6	1	HCD	N-Term(TMT6plex)	80.7426	4.08793	1	1	21435	Unique	Used	0.837268	0.940817	0.907338	1.03553	0.997932	3	586.971	1758.9	0.351945	78.1286	8686	8686	MS2	19/56	Sample.raw
	High	vGAHAGEYGAEALER	I1VZV6	6	1	HCD	N-Term(TMT6plex)	89.9626	4.04112	1	1	20484	Unique	Used	1.10057	1.0614	0.988048	1.05798	1.05484	3	586.971	1758.9	0.247843	69.7612	7640	7640	MS2	18/56	Sample.raw
	High	vGAHAGEYGAEALER	I1VZV6	6	1	HCD	N-Term(TMT6plex)	80.6869	4.03597	1	1	21711	Unique	Used	0.858765	0.750966	0.90783	0.91887	0.850107	3	586.971	1758.9	0.664252	80.4605	8989	8989	MS2	17/56	Sample.raw
	High	vGAHAGEYGAEALER	I1VZV6	6	1	HCD	N-Term(TMT6plex)	35.4819	4.03157	1	1	20262	Unique	Used	0.829845	0.948803	0.898458	0.865735	0.811716	2	879.952	1758.9	-0.50793	67.7842	7395	7395	MS2	11/28	Sample.raw
	High	vGAHAGEYGAEALER	I1VZV6	6	1	HCD	N-Term(TMT6plex)	96.2651	4.02627	1	1	19597	Unique	Used	1.02397	0.84694	0.94028	1.03468	1.06175	3	586.972	1758.9	2.32989	61.5852	6664	6664	MS2	19/56	Sample.raw
	High	vGAHAGEYGAEALER	I1VZV6	6	1	HCD	N-Term(TMT6plex)	87.4166	4.01976	1	1	20743	Unique	Used	1.06338	0.96886	0.999179	0.834228	0.920996	3	586.971	1758.9	0.664252	71.9493	7925	7925	MS2	18/56	Sample.raw
	High	vGAHAGEYGAEALER	I1VZV6	6	1	HCD	N-Term(TMT6plex)	84.3288	3.99603	1	1	21721	Unique	Used	0.942415	0.92842	0.975129	0.812883	0.811351	3	586.971	1758.9	0.143741	80.5483	9000	9000	MS2	18/56	Sample.raw
	High	vGAHAGEYGAEALER	I1VZV6	6	1	HCD	N-Term(TMT6plex)	77.1422	3.97668	1	1	20546	Unique	Used	0.97451	0.985641	0.899991	0.977043	0.948205	3	586.971	1758.9	-0.0644642	70.3147	7708	7708	MS2	21/56	Sample.raw
	High	vGAHAGEYGAEALER	I1VZV6	6	1	HCD	N-Term(TMT6plex)	81.361	3.97102	1	1	19900	Unique	Used	0.912496	0.876111	0.885929	0.982165	0.950542	3	586.972	1758.9	2.12168	64.2834	6997	6997	MS2	19/56	Sample.raw
	High	vGAHAGEYGAEALER	I1VZV6	6	1	HCD	N-Term(TMT6plex)	92.0852	3.93034	1	1	20924	Unique	Used	0.871495	0.953996	0.810405	1.05694	1.0143	3	586.971	1758.9	0.143741	73.6326	8124	8124	MS2	18/56	Sample.raw
	High	vGAHAGEYGAEALER	I1VZV6	6	1	HCD	N-Term(TMT6plex)	17.7814	3.91346	1	1	19824	Unique	Used	0.878562	0.966411	0.869031	0.94229	0.81653	2	879.953	1758.9	1.15771	63.6305	6913	6913	MS2	10/28	Sample.raw
	High	vGAHAGEYGAEALER	I1VZV6	6	1	HCD	N-Term(TMT6plex)	26.9234	3.9082	1	1	19793	Unique	Used	0.908067	0.97729	0.91181	0.812257	0.790055	2	879.954	1758.9	2.12933	63.3191	6879	6879	MS2	9/28	Sample.raw
	High	vGAHAGEYGAEALER	I1VZV6	6	1	HCD	N-Term(TMT6plex)	81.5572	3.88525	1	1	19839	Unique	Used	0.856403	0.954463	0.885119	1.04172	0.947995	3	586.971	1758.9	0.768355	63.7612	6930	6930	MS2	20/56	Sample.raw
	High	vGAHAGEYGAEALER	I1VZV6	6	1	HCD	N-Term(TMT6plex)	59.7419	3.88498	1	1	19409	Unique	Used	0.811914	0.908007	0.855308	0.884722	0.886727	2	879.953	1758.9	1.15771	59.9457	6457	6457	MS2	13/28	Sample.raw
	High	vGAHAGEYGAEALER	I1VZV6	6	1	HCD	N-Term(TMT6plex)	89.783	3.87532	1	1	21765	Unique	Used	0.891066	0.818111	0.919688	0.816133	0.975047	3	586.971	1758.9	0.664252	80.9518	9049	9049	MS2	16/56	Sample.raw
	High	vGAHAGEYGAEALER	I1VZV6	6	1	HCD	N-Term(TMT6plex)	43.4737	3.84778	1	1	19339	Unique	Used	0.91267	0.932306	0.92085	0.922702	0.987285	2	879.954	1758.9	1.57412	59.3677	6380	6380	MS2	14/28	Sample.raw
	High	vGAHAGEYGAEALER	I1VZV6	6	1	HCD	N-Term(TMT6plex)	84.0543	3.8409	1	1	20366	Unique	Used	1.03048	0.964509	0.938597	0.993242	1.0431	3	586.971	1758.9	-0.0644642	68.6806	7510	7510	MS2	20/56	Sample.raw
	High	vGAHAGEYGAEALER	I1VZV6	6	1	HCD	N-Term(TMT6plex)	81.7531	3.80842	1	1	21377	Unique	Used	1.1075	0.975066	0.924153	1.04297	0.995151	3	586.971	1758.9	1.08066	77.5942	8622	8622	MS2	18/56	Sample.raw
	High	vGAHAGEYGAEALER	I1VZV6	6	1	HCD	N-Term(TMT6plex)	98.2438	3.75713	1	1	21648	Unique	Used	0.830852	0.777707	0.956462	0.818426	0.700495	3	586.971	1758.9	0.872457	79.9186	8920	8920	MS2	15/56	Sample.raw
	High	vGAHAGEYGAEALER	I1VZV6	6	1	HCD	N-Term(TMT6plex)	52.1728	3.75341	1	1	19480	Unique	Used	0.871869	0.892536	0.894813	0.878575	0.878238	2	879.953	1758.9	0.533094	60.5511	6535	6535	MS2	13/28	Sample.raw
	High	tYFPHFDLSHGSAQVk	I1VZV6	7	1	HCD	N-Term(TMT6plex), K16(TMT6plex)	56.7631	3.74339	1	1	24660	Unique	Used	0.888137	1.00264	0.790938	1.14056	1.20965	4	573.81	2292.22	0.0614748	109.878	12236	12236	MS2	15/90	Sample.raw
	High	tYFPHFDLSHGSAQVk	I1VZV6	7	1	HCD	N-Term(TMT6plex), K16(TMT6plex)	65.7273	3.72464	1	1	23317	Unique	Used	0.86808	1.00364	0.927796	0.907386	1.00682	4	573.81	2292.22	-0.0450336	94.8441	10756	10756	MS2	20/90	Sample.raw
	High	vGAHAGEYGAEALER	I1VZV6	6	1	HCD	N-Term(TMT6plex)	57.8556	3.68146	1	1	19217	Unique	Used	0.935361	0.884718	0.951943	0.90079	0.936683	2	879.953	1758.9	0.602496	58.2898	6246	6246	MS2	13/28	Sample.raw
	High	vGAHAGEYGAEALER	I1VZV6	6	1	HCD	N-Term(TMT6plex)	28.7185	3.64573	1	1	19681	Unique	Used	1.25509	0.943841	1.05536	0.742102	1.11599	2	879.953	1758.9	0.324889	62.3198	6756	6756	MS2	11/28	Sample.raw
	High	vGAHAGEYGAEALER	I1VZV6	6	1	HCD	N-Term(TMT6plex)	86.4183	3.63406	1	1	20803	Unique	Used	0.948148	0.954762	0.819844	1.01778	1.06685	3	586.971	1758.9	1.18476	72.5199	7991	7991	MS2	17/56	Sample.raw
	High	fLASVSTVLTSk	I1VZV6;Q86YQ1;Q6J1Z9	11	3	HCD	N-Term(TMT6plex), K12(TMT6plex)	57.654	3.59382	1	1	26403	Not Unique	Not Used	0.919195	0.763557	1.00694	0.905067	0.979704	2	856.024	1711.04	0.030223	128.015	14195	14195	MS2	13/22	Sample.raw
	High	tYFPHFDLSHGSAQVk	I1VZV6	7	1	HCD	N-Term(TMT6plex), K16(TMT6plex)	84.1283	3.47644	1	1	24411	Unique	Used	0.910151	1.11632	0.928847	1.00407	1.14508	4	573.81	2292.22	-0.0450336	107.163	11962	11962	MS2	21/90	Sample.raw
	High	tYFPHFDLSHGSAQVk	I1VZV6	7	1	HCD	N-Term(TMT6plex), K16(TMT6plex)	75.944	3.47358	1	1	24570	Unique	Used	0.973931	0.986361	0.852133	1.02668	1.22527	4	573.81	2292.22	0.381	108.97	12137	12137	MS2	20/90	Sample.raw
	High	vGAHAGEYGAEALER	I1VZV6	6	1	HCD	N-Term(TMT6plex)	37.5597	3.36774	1	1	20001	Unique	Used	0.81565	0.95678	1.16578	0.6816	0.920266	2	879.954	1758.9	1.92112	65.2441	7108	7108	MS2	11/28	Sample.raw
	High	vGAHAGEYGAEALER	I1VZV6	6	1	HCD	N-Term(TMT6plex)	39.3179	3.24605	1	1	19601	Unique	Used	0.864056	0.948929	0.883421	0.867668	0.814322	2	879.954	1758.9	1.57412	61.6126	6668	6668	MS2	12/28	Sample.raw
	High	vGAHAGEYGAEALER	I1VZV6	6	1	HCD	N-Term(TMT6plex)	44.842	3.23545	1	1	19089	Unique	Used	0.874349	0.96054	0.856218	0.943067	0.971138	3	586.967	1758.89	-5.99834	57.1157	6105	6105	MS2	11/56	Sample.raw
	High	vGAHAGEYGAEALER	I1VZV6	6	1	HCD	N-Term(TMT6plex)	50.3039	3.1538	1	1	20167	Unique	Used	0.791853	0.959471	0.934817	0.874065	0.865158	2	879.947	1758.89	-6.33771	66.8815	7291	7291	MS2	11/28	Sample.raw
	High	mFLSFPTTk	I1VZV6	7	1	HCD	N-Term(TMT6plex), K9(TMT6plex)	22.7721	3.04218	1	1	24868	Unique	Used	0.850114	0.960158	0.828205	1.06266	1.04941	2	765.444	1529.88	0.592082	112.331	12469	12469	MS2	11/16	Sample.raw
	High	tYFPHFDLSHGSAQVk	I1VZV6	7	1	HCD	N-Term(TMT6plex), K16(TMT6plex)	69.4219	3.04176	1	1	24518	Unique	Used	0.97548	0.982134	0.991831	0.927309	1.00351	4	573.81	2292.22	-0.577576	108.34	12080	12080	MS2	18/90	Sample.raw
	High	mFLSFPTTk	I1VZV6	7	1	HCD	N-Term(TMT6plex), K9(TMT6plex)	34.2812	3.00074	1	1	24928	Unique	Used	0.900542	1.04291	0.924905	1.03774	1.09692	2	765.444	1529.88	0.671872	112.972	12535	12535	MS2	11/16	Sample.raw
	High	tYFPHFDLSHGSAQVk	I1VZV6	7	1	HCD	N-Term(TMT6plex), K16(TMT6plex)	85.9346	2.98362	1	1	24460	Unique	Used	0.99449	1.05276	0.874052	1.00454	1.09686	4	573.81	2292.22	-0.151542	107.731	12016	12016	MS2	19/90	Sample.raw
	High	tYFPHFDLSHGSAQVk	I1VZV6	7	1	HCD	N-Term(TMT6plex), K16(TMT6plex)	79.2607	2.96539	1	1	24579	Unique	Used	0.960511	0.990932	0.890988	0.998221	1.06945	4	573.81	2292.22	0.167983	109.058	12147	12147	MS2	19/90	Sample.raw
	High	vGAHAGEYGAEALER	I1VZV6	6	1	HCD	N-Term(TMT6plex)	85.6321	2.89913	1	1	21106	Unique	Used	0.935806	1.0388	0.97143	1.0436	1.05973	3	586.971	1758.9	0.664252	75.2901	8324	8324	MS2	17/56	Sample.raw
	High	vGAHAGEYGAEALER	I1VZV6	6	1	HCD	N-Term(TMT6plex)	52.6098	2.88297	1	1	21044	Unique	Used	0.813332	0.897235	0.859331	1.06122	1.09007	3	586.971	1758.9	0.872457	74.7551	8256	8256	MS2	15/56	Sample.raw
	High	vDPVNFk	I1VZV6;Q86YQ1;Q6J1Z9	16	3	HCD	N-Term(TMT6plex), K7(TMT6plex)	29.457	2.84233	1	1	22586	Not Unique	Not Used	1.00861	0.886214	1.04221	0.888742	0.903473	2	638.887	1276.77	-0.045591	87.9217	9952	9952	MS2	11/12	Sample.raw
	High	vGAHAGEyGAEALER	I1VZV6	6	1	HCD	N-Term(TMT6plex), Y8(Phospho)	43.3982	2.80995	1	1	19962	Unique	Used	0.797789	0.81144	0.884417	0.812387	0.685542	2	919.936	1838.87	0.763261	64.8497	7065	7065	MS2	10/41	Sample.raw
	High	vDPVNFk	I1VZV6;Q86YQ1;Q6J1Z9	16	3	HCD	N-Term(TMT6plex), K7(TMT6plex)	13.4462	2.77734	1	1	23297	Not Unique	Not Used	0.905133	0.875015	0.948238	0.914516	0.952184	2	638.887	1276.77	0.623671	94.6617	10734	10734	MS2	11/12	Sample.raw
	High	vDPVNFk	I1VZV6;Q86YQ1;Q6J1Z9	16	3	HCD	N-Term(TMT6plex), K7(TMT6plex)	20.224	2.64423	1	1	22225	Not Unique	Not Used	0.90825	0.850619	0.912406	0.949564	0.982722	2	638.887	1276.77	0.241236	84.8355	9555	9555	MS2	11/12	Sample.raw
	High	mFLSFPTTk	I1VZV6	7	1	HCD	N-Term(TMT6plex), K9(TMT6plex)	22.4674	2.60933	1	1	25001	Unique	Used	0.854004	0.925028	0.832454	1.09093	1.08698	2	765.444	1529.88	0.831453	114.158	12639	12639	MS2	12/16	Sample.raw
	High	vDPVNFk	I1VZV6;Q86YQ1;Q6J1Z9	16	3	HCD	N-Term(TMT6plex), K7(TMT6plex)	15.7596	2.57829	1	1	23058	Not Unique	Not Used	0.995914	0.849121	0.990553	0.884811	0.946015	2	638.887	1276.77	0.528062	92.4171	10471	10471	MS2	11/12	Sample.raw
	High	vDPVNFk	I1VZV6;Q86YQ1;Q6J1Z9	16	3	HCD	N-Term(TMT6plex), K7(TMT6plex)	18.7178	2.55481	1	1	22286	Not Unique	Not Used	0.950402	0.846429	0.953905	0.90899	0.940881	2	638.887	1276.77	0.814889	85.3498	9622	9622	MS2	12/12	Sample.raw
	High	vDPVNFk	I1VZV6;Q86YQ1;Q6J1Z9	16	3	HCD	N-Term(TMT6plex), K7(TMT6plex)	28.3764	2.54311	1	1	22347	Not Unique	Not Used	0.898894	0.818419	0.893873	0.980463	0.999391	2	638.888	1276.77	1.48415	85.8931	9689	9689	MS2	11/12	Sample.raw
	High	vDPVNFk	I1VZV6;Q86YQ1;Q6J1Z9	16	3	HCD	N-Term(TMT6plex), K7(TMT6plex)	25.5021	2.53004	1	1	22408	Not Unique	Not Used	0.95268	0.845337	1.02345	0.87429	1.0121	2	638.887	1276.77	-0.332418	86.4214	9756	9756	MS2	11/12	Sample.raw
	High	vDPVNFk	I1VZV6;Q86YQ1;Q6J1Z9	16	3	HCD	N-Term(TMT6plex), K7(TMT6plex)	28.2075	2.52309	1	1	22017	Not Unique	Not Used	0.9123	0.734438	0.82319	0.971559	0.961242	2	638.887	1276.77	0.71928	83.1388	9326	9326	MS2	11/12	Sample.raw
	High	mFLSFPTTk	I1VZV6	7	1	HCD	N-Term(TMT6plex), K9(TMT6plex)	36.6243	2.45122	1	1	24917	Unique	Used	0.882073	0.967596	0.884871	1.01569	1.12731	2	765.445	1529.88	1.15062	112.854	12523	12523	MS2	11/16	Sample.raw
	High	vDPVNFk	I1VZV6;Q86YQ1;Q6J1Z9	16	3	HCD	N-Term(TMT6plex), K7(TMT6plex)	21.9243	2.40607	1	1	23127	Not Unique	Not Used	1.03186	0.871449	0.970492	0.91503	0.944679	2	638.888	1276.77	1.00611	92.9938	10547	10547	MS2	11/12	Sample.raw
	High	vDPVNFk	I1VZV6;Q86YQ1;Q6J1Z9	16	3	HCD	N-Term(TMT6plex), K7(TMT6plex)	17.8233	2.38335	1	1	22155	Not Unique	Not Used	0.891117	0.813381	0.900029	0.968353	0.960645	2	638.887	1276.77	-0.045591	84.272	9478	9478	MS2	11/12	Sample.raw
	High	vDPVNFk	I1VZV6;Q86YQ1;Q6J1Z9	16	3	HCD	N-Term(TMT6plex), K7(TMT6plex)	29.2085	2.34836	1	1	22416	Not Unique	Not Used	0.938154	0.783459	0.956909	0.902629	0.906865	2	638.886	1276.77	-1.09729	86.4855	9765	9765	MS2	11/12	Sample.raw
	High	vDPVNFk	I1VZV6;Q86YQ1;Q6J1Z9	16	3	HCD	N-Term(TMT6plex), K7(TMT6plex)	28.1991	2.31168	1	1	23215	Not Unique	Not Used	0.878111	0.8187	0.906492	0.944369	0.942655	2	638.887	1276.77	0.71928	93.8073	10644	10644	MS2	11/12	Sample.raw
	High	aAWGk	I1VZV6;Q7Z6G4	7	2	HCD	N-Term(TMT6plex), K5(TMT6plex)	12.9492	2.26577	1	1	18931	Not Unique	Not Used	0.951566	1.00204	0.916988	0.982239	1.02973	2	495.811	990.615	1.77645	55.7466	5931	5931	MS2	8/8	Sample.raw
	Medium	vDPVNFk	I1VZV6;Q86YQ1;Q6J1Z9	16	3	HCD	N-Term(TMT6plex), K7(TMT6plex)	17.0275	2.1651	1	1	22486	Not Unique	Not Used	0.980727	0.832984	0.890079	0.983108	1.02137	2	638.887	1276.77	0.432454	87.0533	9842	9842	MS2	10/12	Sample.raw
	Medium	aAWGk	I1VZV6;Q7Z6G4	7	2	HCD	N-Term(TMT6plex), K5(TMT6plex)	11.103	2.12576	1	1	18732	Not Unique	Not Used	0.879589	0.996343	0.855999	0.995916	1.0556	2	495.811	990.615	0.913864	54.0754	5712	5712	MS2	8/8	Sample.raw
F6KPG5	44.79	55	28	585	66.488	6.03662	197.535	0.6643	55	10.6516	0.702946	55	11.6623	0.815541	55	9.47248	0.741815	55	6.1722	0.513671	55	13.7471	Albumin (Fragment) OS=Homo sapiens PE=2 SV=1 - [F6KPG5_HUMAN]
	Confidence Icon	Sequence	Protein Accessions	# Proteins	# Protein Groups	Activation Type	Modifications	Probability	XCorr	Δ Score	Rank	QuanResultID	Quan Info	Quan Usage	127/126	128/126	129/126	130/129	131/129	Charge	m/z [Da]	MH+ [Da]	ΔM [ppm]	RT [min]	First Scan	Last Scan	MS Order	Ions Matched	Spectrum File	Annotation
	High	vHTEccHGDLLEcADDR	F6KPG5	11	1	HCD	N-Term(TMT6plex), C5(Carbamidomethyl), C6(Carbamidomethyl), C13(Carbamidomethyl)	133.418	5.47202	1	1	18287	Unique	Used	0.686764	0.642951	0.815155	0.668106	0.513671	3	772.672	2316	0.934541	49.8038	5223	5223	MS2	18/64	Sample.raw
	High	vHTEccHGDLLEcADDR	F6KPG5	11	1	HCD	N-Term(TMT6plex), C5(Carbamidomethyl), C6(Carbamidomethyl), C13(Carbamidomethyl)	118.347	5.31671	1	1	18398	Unique	Used	0.658722	0.669568	0.949177	0.598055	0.456799	3	772.672	2316	0.539236	50.8602	5345	5345	MS2	19/64	Sample.raw
	High	kVPQVSTPTLVEVSR	F6KPG5	12	1	HCD	N-Term(TMT6plex), K1(TMT6plex)	95.5789	5.19402	1	1	22232	Unique	Used	0.601183	0.756507	0.762537	0.747773	0.528505	3	700.093	2098.26	-0.135564	84.8935	9563	9563	MS2	23/56	Sample.raw
	High	vHTEccHGDLLEcADDR	F6KPG5	11	1	HCD	N-Term(TMT6plex), C5(Carbamidomethyl), C6(Carbamidomethyl), C13(Carbamidomethyl)	123.13	4.97366	1	1	18347	Unique	Used	0.655573	0.68561	0.848199	0.723585	0.380346	3	772.673	2316	1.25078	50.3284	5289	5289	MS2	20/64	Sample.raw
	High	vHTEccHGDLLEcADDR	F6KPG5	11	1	HCD	N-Term(TMT6plex), C5(Carbamidomethyl), C6(Carbamidomethyl), C13(Carbamidomethyl)	83.7276	4.65253	1	1	18821	Unique	Used	0.876624	0.840854	0.919188	0.849201	0.723941	4	579.757	2316.01	2.45724	54.8141	5810	5810	MS2	23/96	Sample.raw
	High	vHTEccHGDLLEcADDR	F6KPG5	11	1	HCD	N-Term(TMT6plex), C5(Carbamidomethyl), C6(Carbamidomethyl), C13(Carbamidomethyl)	82.8181	4.64805	1	1	18474	Unique	Used	1.29768	0.838779	0.970678	0.790787	0.730409	4	579.756	2316	1.08686	51.8171	5428	5428	MS2	24/96	Sample.raw
	High	vHTEccHGDLLEcADDR	F6KPG5	11	1	HCD	N-Term(TMT6plex), C5(Carbamidomethyl), C6(Carbamidomethyl), C13(Carbamidomethyl)	83.3905	4.62617	1	1	18614	Unique	Used	0.937776	0.884692	0.854574	0.786634	0.86201	4	579.757	2316.01	1.93017	53.0616	5582	5582	MS2	22/96	Sample.raw
	High	vHTEccHGDLLEcADDR	F6KPG5	11	1	HCD	N-Term(TMT6plex), C5(Carbamidomethyl), C6(Carbamidomethyl), C13(Carbamidomethyl)	119.76	4.60646	1	1	18297	Unique	Used	0.480712	0.543543	0.737071	0.741815	0.407832	4	579.757	2316.01	2.24642	49.9055	5234	5234	MS2	23/96	Sample.raw
	High	vHTEccHGDLLEcADDR	F6KPG5	11	1	HCD	N-Term(TMT6plex), C5(Carbamidomethyl), C6(Carbamidomethyl), C13(Carbamidomethyl)	82.9115	4.37387	1	1	18756	Unique	Used	0.783339	0.734184	0.853855	0.890623	0.705859	4	579.757	2316	1.61393	54.2646	5738	5738	MS2	23/96	Sample.raw
	High	vHTEccHGDLLEcADDR	F6KPG5	11	1	HCD	N-Term(TMT6plex), C5(Carbamidomethyl), C6(Carbamidomethyl), C13(Carbamidomethyl)	86.774	4.35166	1	1	18553	Unique	Used	0.852344	0.641964	0.859546	0.724297	0.569325	4	579.757	2316.01	2.141	52.5278	5515	5515	MS2	23/96	Sample.raw
	High	vHTEccHGDLLEcADDR	F6KPG5	11	1	HCD	N-Term(TMT6plex), C5(Carbamidomethyl), C6(Carbamidomethyl), C13(Carbamidomethyl)	91.0829	4.30229	1	1	18424	Unique	Used	0.713637	0.704568	0.895397	0.762202	0.500189	4	579.756	2316	1.08686	51.2636	5373	5373	MS2	19/96	Sample.raw
	High	vHTEccHGDLLEcADDR	F6KPG5	11	1	HCD	N-Term(TMT6plex), C5(Carbamidomethyl), C6(Carbamidomethyl), C13(Carbamidomethyl)	106.954	4.23089	1	1	18367	Unique	Used	0.462789	0.538388	0.626717	0.767883	0.581926	4	579.756	2316	1.4031	50.5201	5311	5311	MS2	26/96	Sample.raw
	High	qTALVELVk	F6KPG5	12	1	HCD	N-Term(TMT6plex), K9(TMT6plex)	37.1857	4.21569	1	1	23426	Unique	Used	0.646726	0.70211	0.814256	0.722157	0.527097	2	729.969	1458.93	1.32347	95.9194	10876	10876	MS2	15/16	Sample.raw
	High	vHTEccHGDLLEcADDR	F6KPG5	11	1	HCD	N-Term(TMT6plex), C5(Carbamidomethyl), C6(Carbamidomethyl), C13(Carbamidomethyl)	99.8537	4.0599	1	1	19051	Unique	Used	0.739045	0.70114	0.865099	0.741627	0.510411	3	772.671	2316	-0.567619	56.7574	6063	6063	MS2	14/64	Sample.raw
	High	vHTEccHGDLLEcADDR	F6KPG5	11	1	HCD	N-Term(TMT6plex), C5(Carbamidomethyl), C6(Carbamidomethyl), C13(Carbamidomethyl)	119.722	3.9798	1	1	18455	Unique	Used	0.777358	0.771535	0.881648	0.783886	0.560381	3	772.672	2316	0.618297	51.623	5407	5407	MS2	20/64	Sample.raw
	High	tYETTLEk	F6KPG5	11	1	HCD	N-Term(TMT6plex), K8(TMT6plex)	39.1439	3.85985	1	1	20204	Unique	Used	0.716369	0.645399	0.793144	0.678474	0.484139	2	721.91	1442.81	-0.5414	67.2526	7332	7332	MS2	14/14	Sample.raw
	High	yIcENQDSISSk	F6KPG5	11	1	HCD	N-Term(TMT6plex), C3(Carbamidomethyl), K12(TMT6plex)	75.4557	3.71183	1	1	20824	Unique	Used	0.600007	0.616433	0.693146	0.763834	0.483214	2	951.489	1901.97	1.0289	72.7173	8014	8014	MS2	13/22	Sample.raw
	High	ccAAADPHEcYAk	F6KPG5	12	1	HCD	N-Term(TMT6plex), C1(Carbamidomethyl), C2(Carbamidomethyl), C10(Carbamidomethyl), K13(TMT6plex)	99.958	3.67417	1	1	17110	Unique	Used	0.63128	0.698504	0.756142	0.780972	0.471519	3	670.98	2010.93	1.12892	39.8095	3928	3928	MS2	15/48	Sample.raw
	High	lVNEVTEFAk	F6KPG5	8	1	HCD	N-Term(TMT6plex), K10(TMT6plex)	48.547	3.67289	1	1	24174	Unique	Used	0.842328	0.804129	0.886968	0.810344	0.550177	2	804.475	1607.94	0.929829	104.291	11700	11700	MS2	12/18	Sample.raw
	High	ccTESLVNR	F6KPG5	11	1	HCD	N-Term(TMT6plex), C1(Carbamidomethyl), C2(Carbamidomethyl)	34.4144	3.66185	1	1	16909	Unique	Used	0.65549	0.675368	0.764838	0.765547	0.49672	2	684.335	1367.66	1.34245	38.2336	3707	3707	MS2	13/16	Sample.raw
	High	tcVADESAENcDk	F6KPG5	8	1	HCD	N-Term(TMT6plex), C2(Carbamidomethyl), C11(Carbamidomethyl), K13(TMT6plex)	70.5648	3.50784	1	1	17544	Unique	Used	0.640431	0.619958	0.704488	0.773319	0.494409	3	652.974	1956.91	1.37682	43.489	4405	4405	MS2	11/48	Sample.raw
	High	aAFTEccQAADk	F6KPG5	10	1	HCD	N-Term(TMT6plex), C6(Carbamidomethyl), C7(Carbamidomethyl), K12(TMT6plex)	79.9946	3.37855	1	1	19870	Unique	Used	0.663315	0.648689	0.765174	0.71211	0.509352	2	915.451	1829.9	1.43067	64.0258	6964	6964	MS2	14/22	Sample.raw
	High	aEFAEVSk	F6KPG5	10	1	HCD	N-Term(TMT6plex), K8(TMT6plex)	48.1452	3.34706	1	1	20877	Unique	Used	0.640686	0.705332	0.755364	0.734194	0.517323	2	669.888	1338.77	0.751911	73.2028	8072	8072	MS2	14/14	Sample.raw
	High	ccTESLVNR	F6KPG5	11	1	HCD	N-Term(TMT6plex), C1(Carbamidomethyl), C2(Carbamidomethyl)	56.1063	3.33437	1	1	16980	Unique	Used	0.661837	0.71825	0.803376	0.732126	0.468387	2	684.335	1367.66	1.61022	38.8085	3785	3785	MS2	13/16	Sample.raw
	High	aDDkETcFAEEGk	F6KPG5	12	1	HCD	N-Term(TMT6plex), K4(TMT6plex), C7(Carbamidomethyl), K13(TMT6plex)	106.276	3.25927	1	1	20110	Unique	Used	0.593355	0.460483	0.699659	0.737415	0.366362	3	729.711	2187.12	-1.46973	66.2949	7228	7228	MS2	16/48	Sample.raw
	High	tcVADESAENcDk	F6KPG5	8	1	HCD	N-Term(TMT6plex), C2(Carbamidomethyl), C11(Carbamidomethyl), K13(TMT6plex)	89.268	3.19108	1	1	17550	Unique	Used	0.608726	0.616311	0.688383	0.711893	0.443344	2	978.958	1956.91	2.47532	43.5464	4412	4412	MS2	12/24	Sample.raw
	High	dLGEENFk	F6KPG5	10	1	HCD	N-Term(TMT6plex), K8(TMT6plex)	36.5785	3.1818	1	1	21348	Unique	Used	0.702639	0.470073	0.874105	0.701339	0.385384	2	705.388	1409.77	1.06212	77.3571	8590	8590	MS2	12/14	Sample.raw
	High	dDNPNLPR	F6KPG5	8	1	HCD	N-Term(TMT6plex)	14.078	3.15491	1	1	16263	Unique	Used	0.727308	0.757309	0.838604	0.793472	0.605003	2	585.31	1169.61	1.1398	32.5994	2996	2996	MS2	11/14	Sample.raw
	High	lcTVATLR	F6KPG5	8	1	HCD	N-Term(TMT6plex), C2(Carbamidomethyl)	38.1554	3.12987	1	1	20929	Unique	Used	0.65247	0.763915	0.79285	0.748563	0.549707	2	581.845	1162.68	0.611754	73.6799	8129	8129	MS2	13/14	Sample.raw
	High	tcVADESAENcDk	F6KPG5	8	1	HCD	N-Term(TMT6plex), C2(Carbamidomethyl), C11(Carbamidomethyl), K13(TMT6plex)	69.8281	3.05043	1	1	17611	Unique	Used	0.636473	0.715104	0.810129	0.719331	0.47551	2	978.957	1956.91	1.47726	44.0611	4479	4479	MS2	15/24	Sample.raw
	High	ccAAADPHEcYAk	F6KPG5	12	1	HCD	N-Term(TMT6plex), C1(Carbamidomethyl), C2(Carbamidomethyl), C10(Carbamidomethyl), K13(TMT6plex)	92.9957	3.02174	1	1	17140	Unique	Used	0.615903	0.702946	0.829822	0.745961	0.520463	3	670.98	2010.93	1.12892	40.0831	3961	3961	MS2	14/48	Sample.raw
	High	tcVADEsAENcDk	F6KPG5	8	1	HCD	N-Term(TMT6plex), C2(Carbamidomethyl), S7(Phospho), C11(Carbamidomethyl), K13(TMT6plex)	87.77	2.90064	1	1	18839	Unique	Used	0.582847	0.651606	0.815541	0.732481	0.506527	2	1018.94	2036.87	1.10861	54.985	5830	5830	MS2	13/35	Sample.raw
	High	dDNPNLPR	F6KPG5	8	1	HCD	N-Term(TMT6plex)	9.99025	2.89837	1	1	16391	Unique	Used	0.8093	0.784369	0.930354	0.787556	0.714297	2	585.31	1169.61	1.24417	33.8383	3137	3137	MS2	11/14	Sample.raw
	High	eTYGEmADccAk	F6KPG5	8	1	HCD	N-Term(TMT6plex), M6(Oxidation), C9(Carbamidomethyl), C10(Carbamidomethyl), K12(TMT6plex)	40.1341	2.87289	1	1	17858	Unique	Used	0.649259	0.670676	0.761198	0.734719	0.457121	2	954.933	1908.86	2.19384	46.1681	4751	4751	MS2	11/22	Sample.raw
	High	nEcFLQHk	F6KPG5	8	1	HCD	N-Term(TMT6plex), C3(Carbamidomethyl), K8(TMT6plex)	38.8913	2.8498	1	1	18456	Unique	Used	0.740475	0.691722	0.885936	0.823327	0.602929	3	511.947	1533.83	0.910954	51.6377	5408	5408	MS2	9/28	Sample.raw
	High	fQNALLVR	F6KPG5	12	1	HCD	N-Term(TMT6plex)	38.0396	2.84689	1	1	22673	Unique	Used	0.666574	0.760271	0.808395	0.695678	0.568662	2	595.367	1189.73	0.417279	88.7671	10048	10048	MS2	13/14	Sample.raw
	High	dDNPNLPR	F6KPG5	8	1	HCD	N-Term(TMT6plex)	15.6685	2.83114	1	1	16317	Unique	Used	0.677207	0.744394	0.894649	0.687852	0.464475	2	585.31	1169.61	1.03543	33.1382	3056	3056	MS2	13/14	Sample.raw
	High	cASLQk	F6KPG5	10	1	HCD	N-Term(TMT6plex), C1(Carbamidomethyl), K6(TMT6plex)	9.294	2.78404	1	1	16664	Unique	Used	0.6537	0.679011	0.793425	0.745705	0.482764	2	582.846	1164.68	2.36647	36.2661	3437	3437	MS2	10/10	Sample.raw
	High	eccEkPLLEk	F6KPG5	11	1	HCD	N-Term(TMT6plex), C2(Carbamidomethyl), C3(Carbamidomethyl), K5(TMT6plex), K10(TMT6plex)	32.7535	2.77518	1	1	20788	Unique	Used	0.645433	0.547498	0.851453	0.745808	0.397754	3	665.04	1993.11	0.0337515	72.3758	7974	7974	MS2	12/36	Sample.raw
	High	lDELRDEGk	F6KPG5	9	1	HCD	N-Term(TMT6plex), K9(TMT6plex)	8.69582	2.76921	1	1	20517	Unique	Used	0.657875	0.746586	0.777732	0.68229	0.518457	3	511.628	1532.87	-0.299878	70.0579	7676	7676	MS2	13/32	Sample.raw
	High	sLHTLFGDk	F6KPG5	8	1	HCD	N-Term(TMT6plex), K9(TMT6plex)	52.1241	2.75897	1	1	22453	Unique	Used	0.672048	0.838652	0.934973	0.596414	0.534719	3	492.626	1475.86	0.622031	86.7966	9806	9806	MS2	12/32	Sample.raw
	High	nYAEAk	F6KPG5	11	1	HCD	N-Term(TMT6plex), K6(TMT6plex)	10.7891	2.70739	1	1	16300	Unique	Used	0.690952	0.612008	0.795447	0.655302	0.466481	2	577.335	1153.66	0.974371	32.9795	3037	3037	MS2	10/10	Sample.raw
	High	dDNPNLPR	F6KPG5	8	1	HCD	N-Term(TMT6plex)	13.3876	2.70125	1	1	16465	Unique	Used	0.719536	0.751139	0.829704	0.809829	0.656484	2	585.31	1169.61	1.45291	34.5106	3218	3218	MS2	11/14	Sample.raw
	High	qEPERNEcFLQHk	F6KPG5	8	1	HCD	N-Term(TMT6plex), C8(Carbamidomethyl), K13(TMT6plex)	17.6936	2.69565	1	1	17914	Unique	Used	0.759643	1.30595	0.839069	0.78846	0.995374	4	544.037	2173.13	2.1106	46.6388	4812	4812	MS2	13/72	Sample.raw
	High	lDELRDEGk	F6KPG5	9	1	HCD	N-Term(TMT6plex), K9(TMT6plex)	25.5504	2.67863	1	1	20531	Unique	Used	0.642524	0.794767	0.779083	0.732605	0.548413	2	766.938	1532.87	0.60479	70.1703	7691	7691	MS2	12/16	Sample.raw
	High	tcVADESAENcDk	F6KPG5	8	1	HCD	N-Term(TMT6plex), C2(Carbamidomethyl), C11(Carbamidomethyl), K13(TMT6plex)	85.8559	2.63734	1	1	17607	Unique	Used	0.702923	0.673616	0.864124	0.72495	0.525403	3	652.974	1956.91	1.37682	44.0354	4475	4475	MS2	13/48	Sample.raw
	High	cASLQk	F6KPG5	10	1	HCD	N-Term(TMT6plex), C1(Carbamidomethyl), K6(TMT6plex)	18.5352	2.56494	1	1	16992	Unique	Used	0.6643	0.743735	0.849546	0.711436	0.557846	2	582.846	1164.68	2.57609	38.9072	3798	3798	MS2	10/10	Sample.raw
	High	eTYGEmADccAk	F6KPG5	8	1	HCD	N-Term(TMT6plex), M6(Oxidation), C9(Carbamidomethyl), C10(Carbamidomethyl), K12(TMT6plex)	78.8183	2.56036	1	1	17839	Unique	Used	0.74882	0.84449	0.869456	0.801413	0.658461	3	636.957	1908.86	0.811889	46.0125	4730	4730	MS2	10/44	Sample.raw
	High	dDNPNLPR	F6KPG5	8	1	HCD	N-Term(TMT6plex)	11.2072	2.53018	1	1	16452	Unique	Used	0.756241	0.792786	0.881527	0.819315	0.690458	2	585.31	1169.61	1.55727	34.3766	3204	3204	MS2	11/14	Sample.raw
	High	aAcLLPk	F6KPG5	10	1	HCD	N-Term(TMT6plex), C3(Carbamidomethyl), K7(TMT6plex)	22.453	2.51873	1	1	21355	Unique	Used	0.685211	0.733911	0.811103	0.726758	0.515459	2	615.887	1230.77	1.56465	77.4173	8598	8598	MS2	8/12	Sample.raw
	High	lVTDLTk	F6KPG5	11	1	HCD	N-Term(TMT6plex), K7(TMT6plex)	27.4566	2.45794	1	1	22422	Unique	Used	0.63958	0.6657	0.760583	0.779502	0.482848	2	624.402	1247.8	0.0879314	86.5452	9772	9772	MS2	12/12	Sample.raw
	High	yLYEIAR	F6KPG5	9	1	HCD	N-Term(TMT6plex)	22.5207	2.34792	1	1	22322	Unique	Used	0.806587	0.740142	0.867619	0.625336	0.433516	2	578.832	1156.66	0.972632	85.6917	9662	9662	MS2	11/12	Sample.raw
	High	aDLAk	F6KPG5	16	1	HCD	N-Term(TMT6plex), K5(TMT6plex)	9.12808	2.30693	1	1	17171	Unique	Used	0.598675	0.598371	0.702974	0.75672	0.481345	2	488.316	975.625	1.14009	40.3198	3995	3995	MS2	8/8	Sample.raw
	High	yIcENQDSISSk	F6KPG5	11	1	HCD	N-Term(TMT6plex), C3(Carbamidomethyl), K12(TMT6plex)	86.3061	2.29069	1	1	20890	Unique	Used	0.672862	0.755813	0.897607	0.730515	0.465882	2	951.489	1901.97	1.22144	73.3088	8086	8086	MS2	12/22	Sample.raw
	Medium	vHTEccHGDLLEcADDR	F6KPG5	11	1	HCD	N-Term(TMT6plex), C5(Carbamidomethyl), C6(Carbamidomethyl), C13(Carbamidomethyl)	80.4468	2.12887	1	1	18326	Unique	Used	0.576061	0.621736	0.793183	0.807351	0.464155	2	1158.5	2316	0.624103	50.1378	5265	5265	MS2	8/32	Sample.raw
P02042	44.9	40	6	147	16.0453	8.04541	131.368		0			0			0			0			0		Hemoglobin subunit delta OS=Homo sapiens GN=HBD PE=1 SV=2 - [HBD_HUMAN]
	Confidence Icon	Sequence	Protein Accessions	# Proteins	# Protein Groups	Activation Type	Modifications	Probability	XCorr	Δ Score	Rank	QuanResultID	Quan Info	Quan Usage	127/126	128/126	129/126	130/129	131/129	Charge	m/z [Da]	MH+ [Da]	ΔM [ppm]	RT [min]	First Scan	Last Scan	MS Order	Ions Matched	Spectrum File	Annotation
	High	vVAGVANALAHk	P68871;P02042;Q6VFQ6	8	3	HCD	N-Term(TMT6plex), K12(TMT6plex)	85.9356	4.86043	1	1	23065	Not Unique	Not Used	0.913306	1.00205	0.880709	1.01409	1.03279	2	804.504	1608	0.46056	92.4775	10479	10479	MS2	18/22	Sample.raw
	High	gTFSQLSELHcDk	P02042;Q14477	7	2	HCD	N-Term(TMT6plex), C11(Carbamidomethyl), K13(TMT6plex)	98.8216	4.54249	1	1	22001	Not Unique	Not Used	0.872931	0.932582	0.850274	1.05276	1.08214	3	660.681	1980.03	0.656373	82.99	9308	9308	MS2	15/48	Sample.raw
	High	vNVDAVGGEALGR	P02042;Q14477;Q6J1Z7;Q670S4	10	4	HCD	N-Term(TMT6plex)	32.2515	4.16245	1	1	21833	Not Unique	Not Used	1.19843	0.852396	0.803328	1.41832	1.01225	2	743.415	1485.82	0.712438	81.5913	9124	9124	MS2	17/24	Sample.raw
	High	vVAGVANALAHk	P68871;P02042;Q6VFQ6	8	3	HCD	N-Term(TMT6plex), K12(TMT6plex)	72.9793	4.16034	1	1	23133	Not Unique	Not Used	1.09417	0.937021	0.845158	1.18882	1.05501	2	804.504	1608	0.612388	93.0489	10554	10554	MS2	19/22	Sample.raw
	High	vVAGVANALAHk	P68871;P02042;Q6VFQ6	8	3	HCD	N-Term(TMT6plex), K12(TMT6plex)	64.0216	4.05509	1	1	23059	Not Unique	Not Used	0.914861	0.957983	0.84173	1.05485	1.09704	3	536.672	1608	0.566069	92.4376	10473	10473	MS2	20/44	Sample.raw
	High	vVAGVANALAHk	P68871;P02042;Q6VFQ6	8	3	HCD	N-Term(TMT6plex), K12(TMT6plex)	69.7362	3.85475	1	1	23311	Not Unique	Not Used	0.925469	1.06809	0.997559	0.967223	1.00026	3	536.671	1608	-0.00328873	94.7961	10750	10750	MS2	21/44	Sample.raw
	High	vVAGVANALAHk	P68871;P02042;Q6VFQ6	8	3	HCD	N-Term(TMT6plex), K12(TMT6plex)	68.2835	3.76951	1	1	24300	Not Unique	Not Used	0.930813	0.924611	0.940926	0.937276	0.995605	3	536.672	1608	0.224454	105.839	11840	11840	MS2	18/44	Sample.raw
	High	vVAGVANALAHk	P68871;P02042;Q6VFQ6	8	3	HCD	N-Term(TMT6plex), K12(TMT6plex)	71.3492	3.75913	1	1	23189	Not Unique	Not Used	0.908407	1.04071	0.901548	1.00036	1.05688	3	536.671	1608	-0.00328873	93.5571	10616	10616	MS2	19/44	Sample.raw
	High	vVAGVANALAHk	P68871;P02042;Q6VFQ6	8	3	HCD	N-Term(TMT6plex), K12(TMT6plex)	72.6346	3.72582	1	1	24352	Not Unique	Not Used	0.89796	0.966716	0.876947	1.05155	1.06416	3	536.672	1608	0.67994	106.426	11897	11897	MS2	18/44	Sample.raw
	High	vVAGVANALAHk	P68871;P02042;Q6VFQ6	8	3	HCD	N-Term(TMT6plex), K12(TMT6plex)	73.1685	3.61723	1	1	23466	Not Unique	Not Used	0.839556	0.903946	0.846389	0.99817	1.0935	3	536.672	1608	0.566069	96.3666	10920	10920	MS2	18/44	Sample.raw
	High	vVAGVANALAHk	P68871;P02042;Q6VFQ6	8	3	HCD	N-Term(TMT6plex), K12(TMT6plex)	72.2865	3.60743	1	1	24207	Not Unique	Not Used	0.86399	1.09509	0.963849	0.966346	1.05776	3	536.672	1608	0.338326	104.655	11736	11736	MS2	18/44	Sample.raw
	High	vVAGVANALAHk	P68871;P02042;Q6VFQ6	8	3	HCD	N-Term(TMT6plex), K12(TMT6plex)	72.0645	3.57699	1	1	24151	Not Unique	Not Used	0.909933	0.974233	0.822304	1.19516	1.09909	3	536.672	1608	0.566069	103.985	11675	11675	MS2	17/44	Sample.raw
	High	lLVVYPWTQR	P68871;P02042;Q14476;Q14477;Q6J1Z7;Q670S4	52	6	HCD	N-Term(TMT6plex)	29.5696	3.50002	1	1	25404	Not Unique	Not Used	0.975014	1.05192	0.845294	1.03996	1.21291	2	752.449	1503.89	1.01001	118.404	13085	13085	MS2	13/18	Sample.raw
	High	vVAGVANALAHk	P68871;P02042;Q6VFQ6	8	3	HCD	N-Term(TMT6plex), K12(TMT6plex)	68.5781	3.49894	1	1	23129	Not Unique	Not Used	0.949215	0.912588	0.856891	1.04463	1.12782	3	536.672	1608	0.907683	93.0205	10550	10550	MS2	20/44	Sample.raw
	High	lLVVYPWTQR	P68871;P02042;Q14476;Q14477;Q6J1Z7;Q670S4	52	6	HCD	N-Term(TMT6plex)	15.0996	3.491	1	1	25462	Not Unique	Not Used	0.958347	1.07742	0.85179	1.10041	1.21618	2	752.449	1503.89	1.74054	118.951	13149	13149	MS2	13/18	Sample.raw
	High	vVAGVANALAHk	P68871;P02042;Q6VFQ6	8	3	HCD	N-Term(TMT6plex), K12(TMT6plex)	66.5016	3.4694	1	1	24262	Not Unique	Not Used	0.992601	1.14397	0.969838	1.00976	1.07374	3	536.671	1608	-0.686519	105.308	11797	11797	MS2	18/44	Sample.raw
	High	lHVDPENFR	P68871;P02042;Q6J1Z7;Q670S4	30	4	HCD	N-Term(TMT6plex)	30.8667	3.3801	1	1	20518	Not Unique	Not Used	0.986887	0.826804	0.828828	1.11153	1.03194	2	678.367	1355.73	-0.350566	70.0637	7677	7677	MS2	9/16	Sample.raw
	High	lLVVYPWTQR	P68871;P02042;Q14476;Q14477;Q6J1Z7;Q670S4	52	6	HCD	N-Term(TMT6plex)	26.8404	3.36064	1	1	25231	Not Unique	Not Used	0.966854	1.10545	0.865841	0.968168	1.06611	2	752.449	1503.89	0.847673	116.721	12894	12894	MS2	13/18	Sample.raw
	High	tAVNALWGk	P02042;Q670S4	9	2	HCD	N-Term(TMT6plex), K9(TMT6plex)	53.8414	3.36035	1	1	23149	Not Unique	Not Used	0.898335	0.92005	0.837168	0.969106	1.02519	2	709.432	1417.86	0.468435	93.192	10572	10572	MS2	13/16	Sample.raw
	High	lLVVYPWTQR	P68871;P02042;Q14476;Q14477;Q6J1Z7;Q670S4	52	6	HCD	N-Term(TMT6plex)	19.4788	3.31169	1	1	25384	Not Unique	Not Used	0.932076	1.14762	0.908379	0.920645	1.10199	2	752.449	1503.89	1.25352	118.234	13063	13063	MS2	13/18	Sample.raw
	High	vVAGVANALAHk	P68871;P02042;Q6VFQ6	8	3	HCD	N-Term(TMT6plex), K12(TMT6plex)	65.9392	3.20046	1	1	23252	Not Unique	Not Used	0.895595	0.946712	0.987395	0.946398	0.89348	3	536.672	1608	0.110583	94.1789	10685	10685	MS2	19/44	Sample.raw
	High	lHVDPENFR	P68871;P02042;Q6J1Z7;Q670S4	30	4	HCD	N-Term(TMT6plex)	47.2762	2.70955	1	1	20774	Not Unique	Not Used	0.849118	0.971998	0.938316	0.818004	0.905433	3	452.581	1355.73	1.28275	72.2602	7959	7959	MS2	11/32	Sample.raw
	High	lHVDPENFR	P68871;P02042;Q6J1Z7;Q670S4	30	4	HCD	N-Term(TMT6plex)	46.3907	2.68103	1	1	20643	Not Unique	Not Used	0.855041	1.04842	0.893616	0.992169	1.12725	3	452.581	1355.73	1.14769	71.1219	7815	7815	MS2	12/32	Sample.raw
	High	lHVDPENFR	P68871;P02042;Q6J1Z7;Q670S4	30	4	HCD	N-Term(TMT6plex)	47.8393	2.56508	1	1	20513	Not Unique	Not Used	0.857495	0.652409	0.852772	0.897362	0.888744	3	452.581	1355.73	1.01263	70.031	7672	7672	MS2	13/32	Sample.raw
	High	lHVDPENFR	P68871;P02042;Q6J1Z7;Q670S4	30	4	HCD	N-Term(TMT6plex)	39.7526	2.53662	1	1	20847	Not Unique	Not Used	0.954498	0.899651	0.986015	0.946636	1.09025	3	452.581	1355.73	1.41781	72.9288	8039	8039	MS2	11/32	Sample.raw
	High	lHVDPENFR	P68871;P02042;Q6J1Z7;Q670S4	30	4	HCD	N-Term(TMT6plex)	53.0597	2.4976	1	1	21045	Not Unique	Not Used	1.11341	0.896359	0.896219	0.999257	0.968713	3	452.581	1355.73	1.28275	74.7613	8257	8257	MS2	11/32	Sample.raw
	High	lHVDPENFR	P68871;P02042;Q6J1Z7;Q670S4	30	4	HCD	N-Term(TMT6plex)	53.5593	2.47811	1	1	21167	Not Unique	Not Used	0.833163	0.925903	0.868431	1.04541	0.885549	3	452.581	1355.73	1.82299	75.8204	8391	8391	MS2	11/32	Sample.raw
	High	lHVDPENFR	P68871;P02042;Q6J1Z7;Q670S4	30	4	HCD	N-Term(TMT6plex)	27.9214	2.47627	1	1	20729	Not Unique	Not Used	1.13269	0.805764	0.891737	1.15188	0.910497	2	678.368	1355.73	0.81996	71.8329	7909	7909	MS2	8/16	Sample.raw
	High	lHVDPENFR	P68871;P02042;Q6J1Z7;Q670S4	30	4	HCD	N-Term(TMT6plex)	40.2498	2.45055	1	1	21471	Not Unique	Not Used	0.888639	0.940693	0.989628	0.830308	0.957034	3	452.581	1355.73	2.09311	78.4289	8725	8725	MS2	10/32	Sample.raw
	High	lHVDPENFR	P68871;P02042;Q6J1Z7;Q670S4	30	4	HCD	N-Term(TMT6plex)	45.7628	2.43361	1	1	20856	Not Unique	Not Used	1.16534	0.980082	0.967407	1.08538	0.828349	3	452.581	1355.73	1.55287	73.0027	8049	8049	MS2	11/32	Sample.raw
	High	lHVDPENFR	P68871;P02042;Q6J1Z7;Q670S4	30	4	HCD	N-Term(TMT6plex)	38.1398	2.42095	1	1	20855	Not Unique	Not Used	0.880552	0.899822	0.984466	0.790006	0.918212	3	452.581	1355.73	1.55287	72.9977	8048	8048	MS2	12/32	Sample.raw
	High	lHVDPENFR	P68871;P02042;Q6J1Z7;Q670S4	30	4	HCD	N-Term(TMT6plex)	38.4181	2.38843	1	1	21107	Not Unique	Not Used	0.926398	1.01687	0.90281	0.919104	0.919283	3	452.581	1355.73	0.674981	75.2964	8325	8325	MS2	11/32	Sample.raw
	High	lHVDPENFR	P68871;P02042;Q6J1Z7;Q670S4	30	4	HCD	N-Term(TMT6plex)	78.6572	2.29593	1	1	20975	Not Unique	Not Used	1.04343	0.811546	1.00294	0.826008	0.848802	3	452.581	1355.73	1.6204	74.1005	8180	8180	MS2	12/32	Sample.raw
	High	lHVDPENFR	P68871;P02042;Q6J1Z7;Q670S4	30	4	HCD	N-Term(TMT6plex)	43.3528	2.25341	1	1	21587	Not Unique	Not Used	0.810777	0.958727	1.13572	0.823484	0.724415	3	452.581	1355.73	1.08016	79.3987	8853	8853	MS2	12/32	Sample.raw
	Medium	lHVDPENFR	P68871;P02042;Q6J1Z7;Q670S4	30	4	HCD	N-Term(TMT6plex)	31.9623	2.24936	1	1	21337	Not Unique	Not Used	0.820996	0.745149	0.822933	0.943196	0.805757	3	452.581	1355.73	1.75546	77.267	8578	8578	MS2	11/32	Sample.raw
	Medium	lHVDPENFR	P68871;P02042;Q6J1Z7;Q670S4	30	4	HCD	N-Term(TMT6plex)	31.833	2.17072	1	1	21759	Not Unique	Not Used	1.01953	0.73746	0.93013	0.869289	0.913525	3	452.581	1355.73	1.21522	80.8867	9042	9042	MS2	9/32	Sample.raw
	Medium	lHVDPENFR	P68871;P02042;Q6J1Z7;Q670S4	30	4	HCD	N-Term(TMT6plex)	45.4632	2.13978	1	1	20914	Not Unique	Not Used	0.852885	0.808398	0.916907	0.768521	0.866239	3	452.581	1355.73	0.202269	73.5348	8113	8113	MS2	11/32	Sample.raw
	Medium	lHVDPENFR	P68871;P02042;Q6J1Z7;Q670S4	30	4	HCD	N-Term(TMT6plex)	30.775	2.13858	1	1	20573	Not Unique	Not Used	0.971894	1.05884	0.894662	0.965623	1.05917	3	452.581	1355.73	1.95805	70.5368	7738	7738	MS2	11/32	Sample.raw
	Medium	lHVDPENFR	P68871;P02042;Q6J1Z7;Q670S4	30	4	HCD	N-Term(TMT6plex)	53.0595	2.1139	1	1	20867	Not Unique	Not Used	1.24285	0.881846	0.942084	1.20141	0.922465	2	678.367	1355.73	-0.170485	73.1046	8061	8061	MS2	8/16	Sample.raw
	Medium	lHVDPENFR	P68871;P02042;Q6J1Z7;Q670S4	30	4	HCD	N-Term(TMT6plex)	38.0362	2.11112	1	1	20715	Not Unique	Not Used	0.847063	0.785102	0.80747	1.09029	0.933556	3	452.581	1355.73	1.75546	71.7274	7894	7894	MS2	11/32	Sample.raw
Q6J1Z7	51.43	33	5	105	11.4389	6.68311	104.482		0			0			0			0			0		Hemoglobin beta (Fragment) OS=Homo sapiens GN=HBB PE=2 SV=1 - [Q6J1Z7_HUMAN]
	Confidence Icon	Sequence	Protein Accessions	# Proteins	# Protein Groups	Activation Type	Modifications	Probability	XCorr	Δ Score	Rank	QuanResultID	Quan Info	Quan Usage	127/126	128/126	129/126	130/129	131/129	Charge	m/z [Da]	MH+ [Da]	ΔM [ppm]	RT [min]	First Scan	Last Scan	MS Order	Ions Matched	Spectrum File	Annotation
	High	sAVTALWGk	P68871;Q14477;Q6J1Z7	44	3	HCD	N-Term(TMT6plex), K9(TMT6plex)	44.4024	4.34451	0.509217	1	23551	Not Unique	Not Used	0.861111	0.977749	0.792303	1.04225	1.06887	2	695.926	1390.85	-0.198905	97.2274	11014	11014	MS2	12/16	Sample.raw
	High	vNVDAVGGEALGR	P02042;Q14477;Q6J1Z7;Q670S4	10	4	HCD	N-Term(TMT6plex)	32.2515	4.16245	1	1	21833	Not Unique	Not Used	1.19843	0.852396	0.803328	1.41832	1.01225	2	743.415	1485.82	0.712438	81.5913	9124	9124	MS2	17/24	Sample.raw
	High	gTFATLSELHcDk	P68871;Q6J1Z7;Q670S4	25	3	HCD	N-Term(TMT6plex), C11(Carbamidomethyl), K13(TMT6plex)	107.34	4.15258	1	1	22492	Not Unique	Not Used	0.883778	0.914371	0.829243	0.96543	1.09657	3	646.345	1937.02	0.676966	87.1031	9849	9849	MS2	16/48	Sample.raw
	High	gTFATLSELHcDk	P68871;Q6J1Z7;Q670S4	25	3	HCD	N-Term(TMT6plex), C11(Carbamidomethyl), K13(TMT6plex)	116.939	4.00167	1	1	22552	Not Unique	Not Used	0.897511	0.951463	0.949335	0.969132	1.06499	3	646.345	1937.02	0.298848	87.6156	9915	9915	MS2	17/48	Sample.raw
	High	gTFATLSELHcDk	P68871;Q6J1Z7;Q670S4	25	3	HCD	N-Term(TMT6plex), C11(Carbamidomethyl), K13(TMT6plex)	120.021	3.90806	1	1	22614	Not Unique	Not Used	0.915581	0.987192	0.820451	1.11291	1.1737	3	646.345	1937.02	0.204319	88.2044	9983	9983	MS2	15/48	Sample.raw
	High	sAVTALWGk	P68871;Q14477;Q6J1Z7	44	3	HCD	N-Term(TMT6plex), K9(TMT6plex)	46.0853	3.50566	1	1	23609	Not Unique	Not Used	0.96235	1.02901	0.914658	1.0028	1.08313	2	695.927	1390.85	0.327696	97.7491	11078	11078	MS2	13/16	Sample.raw
	High	lLVVYPWTQR	P68871;P02042;Q14476;Q14477;Q6J1Z7;Q670S4	52	6	HCD	N-Term(TMT6plex)	29.5696	3.50002	1	1	25404	Not Unique	Not Used	0.975014	1.05192	0.845294	1.03996	1.21291	2	752.449	1503.89	1.01001	118.404	13085	13085	MS2	13/18	Sample.raw
	High	lLVVYPWTQR	P68871;P02042;Q14476;Q14477;Q6J1Z7;Q670S4	52	6	HCD	N-Term(TMT6plex)	15.0996	3.491	1	1	25462	Not Unique	Not Used	0.958347	1.07742	0.85179	1.10041	1.21618	2	752.449	1503.89	1.74054	118.951	13149	13149	MS2	13/18	Sample.raw
	High	lHVDPENFR	P68871;P02042;Q6J1Z7;Q670S4	30	4	HCD	N-Term(TMT6plex)	30.8667	3.3801	1	1	20518	Not Unique	Not Used	0.986887	0.826804	0.828828	1.11153	1.03194	2	678.367	1355.73	-0.350566	70.0637	7677	7677	MS2	9/16	Sample.raw
	High	gTFATLSELHcDk	P68871;Q6J1Z7;Q670S4	25	3	HCD	N-Term(TMT6plex), C11(Carbamidomethyl), K13(TMT6plex)	103.656	3.36715	1	1	22495	Not Unique	Not Used	0.918312	1.02008	0.893452	0.965197	1.09898	2	969.014	1937.02	0.494849	87.1259	9852	9852	MS2	13/24	Sample.raw
	High	lLVVYPWTQR	P68871;P02042;Q14476;Q14477;Q6J1Z7;Q670S4	52	6	HCD	N-Term(TMT6plex)	26.8404	3.36064	1	1	25231	Not Unique	Not Used	0.966854	1.10545	0.865841	0.968168	1.06611	2	752.449	1503.89	0.847673	116.721	12894	12894	MS2	13/18	Sample.raw
	High	lLVVYPWTQR	P68871;P02042;Q14476;Q14477;Q6J1Z7;Q670S4	52	6	HCD	N-Term(TMT6plex)	19.4788	3.31169	1	1	25384	Not Unique	Not Used	0.932076	1.14762	0.908379	0.920645	1.10199	2	752.449	1503.89	1.25352	118.234	13063	13063	MS2	13/18	Sample.raw
	High	gTFATLSELHcDk	P68871;Q6J1Z7;Q670S4	25	3	HCD	N-Term(TMT6plex), C11(Carbamidomethyl), K13(TMT6plex)	94.4117	2.88046	1	1	23200	Not Unique	Not Used	1.10216	1.07782	1.02826	0.926933	0.99089	3	646.351	1937.04	9.18453	93.6595	10628	10628	MS2	13/48	Sample.raw
	High	lHVDPENFR	P68871;P02042;Q6J1Z7;Q670S4	30	4	HCD	N-Term(TMT6plex)	47.2762	2.70955	1	1	20774	Not Unique	Not Used	0.849118	0.971998	0.938316	0.818004	0.905433	3	452.581	1355.73	1.28275	72.2602	7959	7959	MS2	11/32	Sample.raw
	High	lHVDPENFR	P68871;P02042;Q6J1Z7;Q670S4	30	4	HCD	N-Term(TMT6plex)	46.3907	2.68103	1	1	20643	Not Unique	Not Used	0.855041	1.04842	0.893616	0.992169	1.12725	3	452.581	1355.73	1.14769	71.1219	7815	7815	MS2	12/32	Sample.raw
	High	lHVDPENFR	P68871;P02042;Q6J1Z7;Q670S4	30	4	HCD	N-Term(TMT6plex)	47.8393	2.56508	1	1	20513	Not Unique	Not Used	0.857495	0.652409	0.852772	0.897362	0.888744	3	452.581	1355.73	1.01263	70.031	7672	7672	MS2	13/32	Sample.raw
	High	lHVDPENFR	P68871;P02042;Q6J1Z7;Q670S4	30	4	HCD	N-Term(TMT6plex)	39.7526	2.53662	1	1	20847	Not Unique	Not Used	0.954498	0.899651	0.986015	0.946636	1.09025	3	452.581	1355.73	1.41781	72.9288	8039	8039	MS2	11/32	Sample.raw
	High	lHVDPENFR	P68871;P02042;Q6J1Z7;Q670S4	30	4	HCD	N-Term(TMT6plex)	53.0597	2.4976	1	1	21045	Not Unique	Not Used	1.11341	0.896359	0.896219	0.999257	0.968713	3	452.581	1355.73	1.28275	74.7613	8257	8257	MS2	11/32	Sample.raw
	High	lHVDPENFR	P68871;P02042;Q6J1Z7;Q670S4	30	4	HCD	N-Term(TMT6plex)	53.5593	2.47811	1	1	21167	Not Unique	Not Used	0.833163	0.925903	0.868431	1.04541	0.885549	3	452.581	1355.73	1.82299	75.8204	8391	8391	MS2	11/32	Sample.raw
	High	lHVDPENFR	P68871;P02042;Q6J1Z7;Q670S4	30	4	HCD	N-Term(TMT6plex)	27.9214	2.47627	1	1	20729	Not Unique	Not Used	1.13269	0.805764	0.891737	1.15188	0.910497	2	678.368	1355.73	0.81996	71.8329	7909	7909	MS2	8/16	Sample.raw
	High	lHVDPENFR	P68871;P02042;Q6J1Z7;Q670S4	30	4	HCD	N-Term(TMT6plex)	40.2498	2.45055	1	1	21471	Not Unique	Not Used	0.888639	0.940693	0.989628	0.830308	0.957034	3	452.581	1355.73	2.09311	78.4289	8725	8725	MS2	10/32	Sample.raw
	High	lHVDPENFR	P68871;P02042;Q6J1Z7;Q670S4	30	4	HCD	N-Term(TMT6plex)	45.7628	2.43361	1	1	20856	Not Unique	Not Used	1.16534	0.980082	0.967407	1.08538	0.828349	3	452.581	1355.73	1.55287	73.0027	8049	8049	MS2	11/32	Sample.raw
	High	lHVDPENFR	P68871;P02042;Q6J1Z7;Q670S4	30	4	HCD	N-Term(TMT6plex)	38.1398	2.42095	1	1	20855	Not Unique	Not Used	0.880552	0.899822	0.984466	0.790006	0.918212	3	452.581	1355.73	1.55287	72.9977	8048	8048	MS2	12/32	Sample.raw
	High	lHVDPENFR	P68871;P02042;Q6J1Z7;Q670S4	30	4	HCD	N-Term(TMT6plex)	38.4181	2.38843	1	1	21107	Not Unique	Not Used	0.926398	1.01687	0.90281	0.919104	0.919283	3	452.581	1355.73	0.674981	75.2964	8325	8325	MS2	11/32	Sample.raw
	High	lHVDPENFR	P68871;P02042;Q6J1Z7;Q670S4	30	4	HCD	N-Term(TMT6plex)	78.6572	2.29593	1	1	20975	Not Unique	Not Used	1.04343	0.811546	1.00294	0.826008	0.848802	3	452.581	1355.73	1.6204	74.1005	8180	8180	MS2	12/32	Sample.raw
	High	lHVDPENFR	P68871;P02042;Q6J1Z7;Q670S4	30	4	HCD	N-Term(TMT6plex)	43.3528	2.25341	1	1	21587	Not Unique	Not Used	0.810777	0.958727	1.13572	0.823484	0.724415	3	452.581	1355.73	1.08016	79.3987	8853	8853	MS2	12/32	Sample.raw
	Medium	lHVDPENFR	P68871;P02042;Q6J1Z7;Q670S4	30	4	HCD	N-Term(TMT6plex)	31.9623	2.24936	1	1	21337	Not Unique	Not Used	0.820996	0.745149	0.822933	0.943196	0.805757	3	452.581	1355.73	1.75546	77.267	8578	8578	MS2	11/32	Sample.raw
	Medium	sAVTALWGk	P68871;Q14477;Q6J1Z7	44	3	HCD	N-Term(TMT6plex), K9(TMT6plex)	43.5142	2.22458	1	1	23561	Not Unique	Not Used	0.749166	0.949044	0.817206	1.09055	0.873937	3	464.287	1390.85	0.559388	97.3147	11025	11025	MS2	10/32	Sample.raw
	Medium	lHVDPENFR	P68871;P02042;Q6J1Z7;Q670S4	30	4	HCD	N-Term(TMT6plex)	31.833	2.17072	1	1	21759	Not Unique	Not Used	1.01953	0.73746	0.93013	0.869289	0.913525	3	452.581	1355.73	1.21522	80.8867	9042	9042	MS2	9/32	Sample.raw
	Medium	lHVDPENFR	P68871;P02042;Q6J1Z7;Q670S4	30	4	HCD	N-Term(TMT6plex)	45.4632	2.13978	1	1	20914	Not Unique	Not Used	0.852885	0.808398	0.916907	0.768521	0.866239	3	452.581	1355.73	0.202269	73.5348	8113	8113	MS2	11/32	Sample.raw
	Medium	lHVDPENFR	P68871;P02042;Q6J1Z7;Q670S4	30	4	HCD	N-Term(TMT6plex)	30.775	2.13858	1	1	20573	Not Unique	Not Used	0.971894	1.05884	0.894662	0.965623	1.05917	3	452.581	1355.73	1.95805	70.5368	7738	7738	MS2	11/32	Sample.raw
	Medium	lHVDPENFR	P68871;P02042;Q6J1Z7;Q670S4	30	4	HCD	N-Term(TMT6plex)	53.0595	2.1139	1	1	20867	Not Unique	Not Used	1.24285	0.881846	0.942084	1.20141	0.922465	2	678.367	1355.73	-0.170485	73.1046	8061	8061	MS2	8/16	Sample.raw
	Medium	lHVDPENFR	P68871;P02042;Q6J1Z7;Q670S4	30	4	HCD	N-Term(TMT6plex)	38.0362	2.11112	1	1	20715	Not Unique	Not Used	0.847063	0.785102	0.80747	1.09029	0.933556	3	452.581	1355.73	1.75546	71.7274	7894	7894	MS2	11/32	Sample.raw
Q670S4	51.43	31	5	105	11.4519	6.68311	93.9604		0			0			0			0			0		Hemoglobin Lepore-Baltimore (Fragment) OS=Homo sapiens PE=2 SV=1 - [Q670S4_HUMAN]
	Confidence Icon	Sequence	Protein Accessions	# Proteins	# Protein Groups	Activation Type	Modifications	Probability	XCorr	Δ Score	Rank	QuanResultID	Quan Info	Quan Usage	127/126	128/126	129/126	130/129	131/129	Charge	m/z [Da]	MH+ [Da]	ΔM [ppm]	RT [min]	First Scan	Last Scan	MS Order	Ions Matched	Spectrum File	Annotation
	High	vNVDAVGGEALGR	P02042;Q14477;Q6J1Z7;Q670S4	10	4	HCD	N-Term(TMT6plex)	32.2515	4.16245	1	1	21833	Not Unique	Not Used	1.19843	0.852396	0.803328	1.41832	1.01225	2	743.415	1485.82	0.712438	81.5913	9124	9124	MS2	17/24	Sample.raw
	High	gTFATLSELHcDk	P68871;Q6J1Z7;Q670S4	25	3	HCD	N-Term(TMT6plex), C11(Carbamidomethyl), K13(TMT6plex)	107.34	4.15258	1	1	22492	Not Unique	Not Used	0.883778	0.914371	0.829243	0.96543	1.09657	3	646.345	1937.02	0.676966	87.1031	9849	9849	MS2	16/48	Sample.raw
	High	gTFATLSELHcDk	P68871;Q6J1Z7;Q670S4	25	3	HCD	N-Term(TMT6plex), C11(Carbamidomethyl), K13(TMT6plex)	116.939	4.00167	1	1	22552	Not Unique	Not Used	0.897511	0.951463	0.949335	0.969132	1.06499	3	646.345	1937.02	0.298848	87.6156	9915	9915	MS2	17/48	Sample.raw
	High	gTFATLSELHcDk	P68871;Q6J1Z7;Q670S4	25	3	HCD	N-Term(TMT6plex), C11(Carbamidomethyl), K13(TMT6plex)	120.021	3.90806	1	1	22614	Not Unique	Not Used	0.915581	0.987192	0.820451	1.11291	1.1737	3	646.345	1937.02	0.204319	88.2044	9983	9983	MS2	15/48	Sample.raw
	High	lLVVYPWTQR	P68871;P02042;Q14476;Q14477;Q6J1Z7;Q670S4	52	6	HCD	N-Term(TMT6plex)	29.5696	3.50002	1	1	25404	Not Unique	Not Used	0.975014	1.05192	0.845294	1.03996	1.21291	2	752.449	1503.89	1.01001	118.404	13085	13085	MS2	13/18	Sample.raw
	High	lLVVYPWTQR	P68871;P02042;Q14476;Q14477;Q6J1Z7;Q670S4	52	6	HCD	N-Term(TMT6plex)	15.0996	3.491	1	1	25462	Not Unique	Not Used	0.958347	1.07742	0.85179	1.10041	1.21618	2	752.449	1503.89	1.74054	118.951	13149	13149	MS2	13/18	Sample.raw
	High	lHVDPENFR	P68871;P02042;Q6J1Z7;Q670S4	30	4	HCD	N-Term(TMT6plex)	30.8667	3.3801	1	1	20518	Not Unique	Not Used	0.986887	0.826804	0.828828	1.11153	1.03194	2	678.367	1355.73	-0.350566	70.0637	7677	7677	MS2	9/16	Sample.raw
	High	gTFATLSELHcDk	P68871;Q6J1Z7;Q670S4	25	3	HCD	N-Term(TMT6plex), C11(Carbamidomethyl), K13(TMT6plex)	103.656	3.36715	1	1	22495	Not Unique	Not Used	0.918312	1.02008	0.893452	0.965197	1.09898	2	969.014	1937.02	0.494849	87.1259	9852	9852	MS2	13/24	Sample.raw
	High	lLVVYPWTQR	P68871;P02042;Q14476;Q14477;Q6J1Z7;Q670S4	52	6	HCD	N-Term(TMT6plex)	26.8404	3.36064	1	1	25231	Not Unique	Not Used	0.966854	1.10545	0.865841	0.968168	1.06611	2	752.449	1503.89	0.847673	116.721	12894	12894	MS2	13/18	Sample.raw
	High	tAVNALWGk	P02042;Q670S4	9	2	HCD	N-Term(TMT6plex), K9(TMT6plex)	53.8414	3.36035	1	1	23149	Not Unique	Not Used	0.898335	0.92005	0.837168	0.969106	1.02519	2	709.432	1417.86	0.468435	93.192	10572	10572	MS2	13/16	Sample.raw
	High	lLVVYPWTQR	P68871;P02042;Q14476;Q14477;Q6J1Z7;Q670S4	52	6	HCD	N-Term(TMT6plex)	19.4788	3.31169	1	1	25384	Not Unique	Not Used	0.932076	1.14762	0.908379	0.920645	1.10199	2	752.449	1503.89	1.25352	118.234	13063	13063	MS2	13/18	Sample.raw
	High	gTFATLSELHcDk	P68871;Q6J1Z7;Q670S4	25	3	HCD	N-Term(TMT6plex), C11(Carbamidomethyl), K13(TMT6plex)	94.4117	2.88046	1	1	23200	Not Unique	Not Used	1.10216	1.07782	1.02826	0.926933	0.99089	3	646.351	1937.04	9.18453	93.6595	10628	10628	MS2	13/48	Sample.raw
	High	lHVDPENFR	P68871;P02042;Q6J1Z7;Q670S4	30	4	HCD	N-Term(TMT6plex)	47.2762	2.70955	1	1	20774	Not Unique	Not Used	0.849118	0.971998	0.938316	0.818004	0.905433	3	452.581	1355.73	1.28275	72.2602	7959	7959	MS2	11/32	Sample.raw
	High	lHVDPENFR	P68871;P02042;Q6J1Z7;Q670S4	30	4	HCD	N-Term(TMT6plex)	46.3907	2.68103	1	1	20643	Not Unique	Not Used	0.855041	1.04842	0.893616	0.992169	1.12725	3	452.581	1355.73	1.14769	71.1219	7815	7815	MS2	12/32	Sample.raw
	High	lHVDPENFR	P68871;P02042;Q6J1Z7;Q670S4	30	4	HCD	N-Term(TMT6plex)	47.8393	2.56508	1	1	20513	Not Unique	Not Used	0.857495	0.652409	0.852772	0.897362	0.888744	3	452.581	1355.73	1.01263	70.031	7672	7672	MS2	13/32	Sample.raw
	High	lHVDPENFR	P68871;P02042;Q6J1Z7;Q670S4	30	4	HCD	N-Term(TMT6plex)	39.7526	2.53662	1	1	20847	Not Unique	Not Used	0.954498	0.899651	0.986015	0.946636	1.09025	3	452.581	1355.73	1.41781	72.9288	8039	8039	MS2	11/32	Sample.raw
	High	lHVDPENFR	P68871;P02042;Q6J1Z7;Q670S4	30	4	HCD	N-Term(TMT6plex)	53.0597	2.4976	1	1	21045	Not Unique	Not Used	1.11341	0.896359	0.896219	0.999257	0.968713	3	452.581	1355.73	1.28275	74.7613	8257	8257	MS2	11/32	Sample.raw
	High	lHVDPENFR	P68871;P02042;Q6J1Z7;Q670S4	30	4	HCD	N-Term(TMT6plex)	53.5593	2.47811	1	1	21167	Not Unique	Not Used	0.833163	0.925903	0.868431	1.04541	0.885549	3	452.581	1355.73	1.82299	75.8204	8391	8391	MS2	11/32	Sample.raw
	High	lHVDPENFR	P68871;P02042;Q6J1Z7;Q670S4	30	4	HCD	N-Term(TMT6plex)	27.9214	2.47627	1	1	20729	Not Unique	Not Used	1.13269	0.805764	0.891737	1.15188	0.910497	2	678.368	1355.73	0.81996	71.8329	7909	7909	MS2	8/16	Sample.raw
	High	lHVDPENFR	P68871;P02042;Q6J1Z7;Q670S4	30	4	HCD	N-Term(TMT6plex)	40.2498	2.45055	1	1	21471	Not Unique	Not Used	0.888639	0.940693	0.989628	0.830308	0.957034	3	452.581	1355.73	2.09311	78.4289	8725	8725	MS2	10/32	Sample.raw
	High	lHVDPENFR	P68871;P02042;Q6J1Z7;Q670S4	30	4	HCD	N-Term(TMT6plex)	45.7628	2.43361	1	1	20856	Not Unique	Not Used	1.16534	0.980082	0.967407	1.08538	0.828349	3	452.581	1355.73	1.55287	73.0027	8049	8049	MS2	11/32	Sample.raw
	High	lHVDPENFR	P68871;P02042;Q6J1Z7;Q670S4	30	4	HCD	N-Term(TMT6plex)	38.1398	2.42095	1	1	20855	Not Unique	Not Used	0.880552	0.899822	0.984466	0.790006	0.918212	3	452.581	1355.73	1.55287	72.9977	8048	8048	MS2	12/32	Sample.raw
	High	lHVDPENFR	P68871;P02042;Q6J1Z7;Q670S4	30	4	HCD	N-Term(TMT6plex)	38.4181	2.38843	1	1	21107	Not Unique	Not Used	0.926398	1.01687	0.90281	0.919104	0.919283	3	452.581	1355.73	0.674981	75.2964	8325	8325	MS2	11/32	Sample.raw
	High	lHVDPENFR	P68871;P02042;Q6J1Z7;Q670S4	30	4	HCD	N-Term(TMT6plex)	78.6572	2.29593	1	1	20975	Not Unique	Not Used	1.04343	0.811546	1.00294	0.826008	0.848802	3	452.581	1355.73	1.6204	74.1005	8180	8180	MS2	12/32	Sample.raw
	High	lHVDPENFR	P68871;P02042;Q6J1Z7;Q670S4	30	4	HCD	N-Term(TMT6plex)	43.3528	2.25341	1	1	21587	Not Unique	Not Used	0.810777	0.958727	1.13572	0.823484	0.724415	3	452.581	1355.73	1.08016	79.3987	8853	8853	MS2	12/32	Sample.raw
	Medium	lHVDPENFR	P68871;P02042;Q6J1Z7;Q670S4	30	4	HCD	N-Term(TMT6plex)	31.9623	2.24936	1	1	21337	Not Unique	Not Used	0.820996	0.745149	0.822933	0.943196	0.805757	3	452.581	1355.73	1.75546	77.267	8578	8578	MS2	11/32	Sample.raw
	Medium	lHVDPENFR	P68871;P02042;Q6J1Z7;Q670S4	30	4	HCD	N-Term(TMT6plex)	31.833	2.17072	1	1	21759	Not Unique	Not Used	1.01953	0.73746	0.93013	0.869289	0.913525	3	452.581	1355.73	1.21522	80.8867	9042	9042	MS2	9/32	Sample.raw
	Medium	lHVDPENFR	P68871;P02042;Q6J1Z7;Q670S4	30	4	HCD	N-Term(TMT6plex)	45.4632	2.13978	1	1	20914	Not Unique	Not Used	0.852885	0.808398	0.916907	0.768521	0.866239	3	452.581	1355.73	0.202269	73.5348	8113	8113	MS2	11/32	Sample.raw
	Medium	lHVDPENFR	P68871;P02042;Q6J1Z7;Q670S4	30	4	HCD	N-Term(TMT6plex)	30.775	2.13858	1	1	20573	Not Unique	Not Used	0.971894	1.05884	0.894662	0.965623	1.05917	3	452.581	1355.73	1.95805	70.5368	7738	7738	MS2	11/32	Sample.raw
	Medium	lHVDPENFR	P68871;P02042;Q6J1Z7;Q670S4	30	4	HCD	N-Term(TMT6plex)	53.0595	2.1139	1	1	20867	Not Unique	Not Used	1.24285	0.881846	0.942084	1.20141	0.922465	2	678.367	1355.73	-0.170485	73.1046	8061	8061	MS2	8/16	Sample.raw
	Medium	lHVDPENFR	P68871;P02042;Q6J1Z7;Q670S4	30	4	HCD	N-Term(TMT6plex)	38.0362	2.11112	1	1	20715	Not Unique	Not Used	0.847063	0.785102	0.80747	1.09029	0.933556	3	452.581	1355.73	1.75546	71.7274	7894	7894	MS2	11/32	Sample.raw
P16157	6.33	64	10	1881	206.137	6.01123	90.8252	0.899181	25	9.30558	0.936696	25	8.4386	0.894183	25	8.97195	0.998148	25	7.46788	0.998858	25	7.45388	Ankyrin-1 OS=Homo sapiens GN=ANK1 PE=1 SV=3 - [ANK1_HUMAN]
	Confidence Icon	Sequence	Protein Accessions	# Proteins	# Protein Groups	Activation Type	Modifications	Probability	XCorr	Δ Score	Rank	QuanResultID	Quan Info	Quan Usage	127/126	128/126	129/126	130/129	131/129	Charge	m/z [Da]	MH+ [Da]	ΔM [ppm]	RT [min]	First Scan	Last Scan	MS Order	Ions Matched	Spectrum File	Annotation
	High	rQDDATGAGQDsENEVSLVSGHQR	P16157	1	1	HCD	N-Term(TMT6plex), S12(Phospho)	70.1644	6.05915	0.155116	1	18350	Unique	Used	0.834647	0.984314	0.893471	1.10228	1.00848	3	955.772	2865.3	1.44658	50.3499	5292	5292	MS2	24/136	Sample.raw
	High	rQDDATGAGQDsENEVSLVSGHQR	P16157	1	1	HCD	N-Term(TMT6plex), S12(Phospho)	55.7352	5.54063	0.0938628	1	18351	Unique	Used	1.7054	1.10466	0.908183	1.89759	0.962276	4	717.08	2865.3	1.27148	50.3559	5293	5293	MS2	27/204	Sample.raw
	High	qDDATGAGQDsENEVSLVSGHQR	P16157	1	1	HCD	N-Term(TMT6plex), S11(Phospho)	149.132	5.50908	0.174229	1	20063	Unique	Used	0.899181	0.83549	0.892413	1.03763	1.05906	3	903.738	2709.2	2.01994	65.858	7176	7176	MS2	18/130	Sample.raw
	High	rQDDATGAGQDSENEVsLVSGHQR	P16157	1	1	HCD	N-Term(TMT6plex), S17(Phospho)	29.8846	5.12056		2	18350	Redundant	Not Used	0.834647	0.984314	0.893471	1.10228	1.00848	3	955.772	2865.3	1.44658	50.3499	5292	5292	MS2	20/136	Sample.raw
	High	rQDDATGAGQDSENEVsLVSGHQR	P16157	1	1	HCD	N-Term(TMT6plex), S17(Phospho)	36.3517	5.01579		2	18351	Redundant	Not Used	1.7054	1.10466	0.908183	1.89759	0.962276	4	717.08	2865.3	1.27148	50.3559	5293	5293	MS2	21/204	Sample.raw
	High	rQDDATGAGQDSENEVSLVsGHQR	P16157	1	1	HCD	N-Term(TMT6plex), S20(Phospho)	2.50741	4.60374		3	18350	Redundant	Not Used	0.834647	0.984314	0.893471	1.10228	1.00848	3	955.772	2865.3	1.44658	50.3499	5292	5292	MS2	17/136	Sample.raw
	High	qDDATGAGQDSENEVsLVSGHQR	P16157	1	1	HCD	N-Term(TMT6plex), S16(Phospho)	79.3522	4.55473		2	20063	Redundant	Not Used	0.899181	0.83549	0.892413	1.03763	1.05906	3	903.738	2709.2	2.01994	65.858	7176	7176	MS2	16/130	Sample.raw
	High	rQDDAtGAGQDSENEVSLVSGHQR	P16157	1	1	HCD	N-Term(TMT6plex), T6(Phospho)	29.8846	4.50322		4	18350	Redundant	Not Used	0.834647	0.984314	0.893471	1.10228	1.00848	3	955.772	2865.3	1.44658	50.3499	5292	5292	MS2	17/136	Sample.raw
	High	qDDATGAGQDSENEVSLVsGHQR	P16157	1	1	HCD	N-Term(TMT6plex), S19(Phospho)	56.1092	4.11707		3	20063	Redundant	Not Used	0.899181	0.83549	0.892413	1.03763	1.05906	3	903.738	2709.2	2.01994	65.858	7176	7176	MS2	13/130	Sample.raw
	High	qDDAtGAGQDSENEVSLVSGHQR	P16157	1	1	HCD	N-Term(TMT6plex), T5(Phospho)	45.5678	3.86198		4	20063	Redundant	Not Used	0.899181	0.83549	0.892413	1.03763	1.05906	3	903.738	2709.2	2.01994	65.858	7176	7176	MS2	15/130	Sample.raw
	High	sEEQEQASk	P16157	3	1	HCD	N-Term(TMT6plex), K9(TMT6plex)	44.0202	3.49582	1	1	14923	Unique	Used	0.868205	0.861631	0.842615	1.04286	0.990733	2	747.397	1493.79	0.91386	20.1867	1522	1522	MS2	14/16	Sample.raw
	High	iTHSPTVsQVTERSQDR	P16157	3	1	HCD	N-Term(TMT6plex), S8(Phospho)	6.37056	3.40955	0.0615836	1	17589	Unique	Used	1.04529	1.08284	0.95346	0.961475	1.17988	3	750.708	2250.11	1.16057	43.866	4455	4455	MS2	13/94	Sample.raw
	High	iTHSPTVSQVtERSQDR	P16157	3	1	HCD	N-Term(TMT6plex), T11(Phospho)	6.37056	3.40808	0.0615836	2	17589	Redundant	Not Used	1.04529	1.08284	0.95346	0.961475	1.17988	3	750.708	2250.11	1.16057	43.866	4455	4455	MS2	13/94	Sample.raw
	High	iTHSPTVSQVtERSQDR	P16157	3	1	HCD	N-Term(TMT6plex), T11(Phospho)	16.2727	3.37147	0.00296736	1	17529	Unique	Used	0.815845	0.926363	0.869644	0.930005	1.10759	3	750.709	2250.11	1.81158	43.3628	4389	4389	MS2	10/94	Sample.raw
	High	iTHSPTVsQVTERSQDR	P16157	3	1	HCD	N-Term(TMT6plex), S8(Phospho)	16.2727	3.35831		2	17529	Redundant	Not Used	0.815845	0.926363	0.869644	0.930005	1.10759	3	750.709	2250.11	1.81158	43.3628	4389	4389	MS2	10/94	Sample.raw
	High	iTHsPTVSQVTER	P16157	3	1	HCD	N-Term(TMT6plex), S4(Phospho)	50.5904	3.35014	0.104478	1	18479	Unique	Used	0.987968	0.813832	1.01909	0.854332	0.836202	3	588.635	1763.89	1.30239	51.8659	5434	5434	MS2	18/70	Sample.raw
	High	iTHsPTVSQVTER	P16157	3	1	HCD	N-Term(TMT6plex), S4(Phospho)	45.9336	3.32297	0.0662651	1	18537	Unique	Used	0.81754	0.922576	1.00111	1.04964	1.00096	3	588.635	1763.89	1.51	52.3954	5498	5498	MS2	19/70	Sample.raw
	High	iTHSPTVSQVTERsQDR	P16157	3	1	HCD	N-Term(TMT6plex), S14(Phospho)	6.37056	3.19516		3	17589	Redundant	Not Used	1.04529	1.08284	0.95346	0.961475	1.17988	3	750.708	2250.11	1.16057	43.866	4455	4455	MS2	14/94	Sample.raw
	High	iTHSPtVSQVTERSQDR	P16157	3	1	HCD	N-Term(TMT6plex), T6(Phospho)	16.2727	3.17041		3	17529	Redundant	Not Used	0.815845	0.926363	0.869644	0.930005	1.10759	3	750.709	2250.11	1.81158	43.3628	4389	4389	MS2	10/94	Sample.raw
	High	iTHsPTVSQVTER	P16157	3	1	HCD	N-Term(TMT6plex), S4(Phospho)	48.2034	3.15913	0.126582	1	18661	Unique	Used	0.942738	0.970805	0.960867	0.985291	1.02298	3	588.636	1763.89	2.23666	53.4725	5634	5634	MS2	19/70	Sample.raw
	High	iTHsPTVSQVTER	P16157	3	1	HCD	N-Term(TMT6plex), S4(Phospho)	44.7558	3.13191	0.140575	1	18598	Unique	Used	1.09725	0.943088	1.01743	0.961373	0.998858	3	588.635	1763.89	1.61381	52.927	5565	5565	MS2	19/70	Sample.raw
	High	iTHSPtVSQVTERSQDR	P16157	3	1	HCD	N-Term(TMT6plex), T6(Phospho)	6.37056	3.12854		4	17589	Redundant	Not Used	1.04529	1.08284	0.95346	0.961475	1.17988	3	750.708	2250.11	1.16057	43.866	4455	4455	MS2	13/94	Sample.raw
	High	iTHSPtVSQVTER	P16157	3	1	HCD	N-Term(TMT6plex), T6(Phospho)	23.6357	3.09782		2	18537	Redundant	Not Used	0.81754	0.922576	1.00111	1.04964	1.00096	3	588.635	1763.89	1.51	52.3954	5498	5498	MS2	14/70	Sample.raw
	High	lStPPPLAEEEGLASR	P16157	3	1	HCD	N-Term(TMT6plex), T3(Phospho)	46.7645	3.08636	0.0711974	1	24304	Unique	Used	1.00769	1.02798	0.888195	1.06188	0.991295	2	988.5	1975.99	-0.766734	105.867	11844	11844	MS2	13/44	Sample.raw
	High	iTHSPTVSQVTERsQDR	P16157	3	1	HCD	N-Term(TMT6plex), S14(Phospho)	16.2727	3.06519		4	17529	Redundant	Not Used	0.815845	0.926363	0.869644	0.930005	1.10759	3	750.709	2250.11	1.81158	43.3628	4389	4389	MS2	10/94	Sample.raw
	High	iTHsPTVSQVTER	P16157	3	1	HCD	N-Term(TMT6plex), S4(Phospho)	32.1444	3.03474	0.132013	1	18783	Unique	Used	0.984273	0.936696	1.09344	0.885381	0.939863	3	588.636	1763.89	1.71762	54.4978	5768	5768	MS2	20/70	Sample.raw
	High	lStPPPLAEEEGLASR	P16157	3	1	HCD	N-Term(TMT6plex), T3(Phospho)	62.2525	3.01646	0.0596026	1	24310	Unique	Used	0.910352	1.02651	0.841778	0.949804	0.939112	2	988.502	1976	1.08657	105.937	11851	11851	MS2	14/44	Sample.raw
	High	iTHSPtVSQVTER	P16157	3	1	HCD	N-Term(TMT6plex), T6(Phospho)	27.4819	3.00195		2	18479	Redundant	Not Used	0.987968	0.813832	1.01909	0.854332	0.836202	3	588.635	1763.89	1.30239	51.8659	5434	5434	MS2	13/70	Sample.raw
	High	lsTPPPLAEEEGLASR	P16157	3	1	HCD	N-Term(TMT6plex), S2(Phospho)	35.1766	2.87009		2	24304	Redundant	Not Used	1.00769	1.02798	0.888195	1.06188	0.991295	2	988.5	1975.99	-0.766734	105.867	11844	11844	MS2	13/44	Sample.raw
	High	iTHsPTVSQVTER	P16157	3	1	HCD	N-Term(TMT6plex), S4(Phospho)	38.1258	2.85964	0.15035	1	18994	Unique	Used	0.844593	0.725675	0.879212	0.910175	1.03759	3	588.635	1763.89	1.61381	56.2744	6000	6000	MS2	18/70	Sample.raw
	High	iTHsPTVSQVTER	P16157	3	1	HCD	N-Term(TMT6plex), S4(Phospho)	36.7816	2.85584	0.108392	1	17996	Unique	Used	0.811025	0.796758	0.808113	1.16825	1.0476	3	588.635	1763.89	0.575737	47.3088	4902	4902	MS2	19/70	Sample.raw
	High	lsTPPPLAEEEGLASR	P16157	3	1	HCD	N-Term(TMT6plex), S2(Phospho)	49.4169	2.84049		2	24310	Redundant	Not Used	0.910352	1.02651	0.841778	0.949804	0.939112	2	988.502	1976	1.08657	105.937	11851	11851	MS2	14/44	Sample.raw
	High	iTHSPtVSQVTER	P16157	3	1	HCD	N-Term(TMT6plex), T6(Phospho)	25.1189	2.75895		2	18661	Redundant	Not Used	0.942738	0.970805	0.960867	0.985291	1.02298	3	588.636	1763.89	2.23666	53.4725	5634	5634	MS2	13/70	Sample.raw
	High	itHSPTVSQVTER	P16157	3	1	HCD	N-Term(TMT6plex), T2(Phospho)	27.4819	2.7037		3	18479	Redundant	Not Used	0.987968	0.813832	1.01909	0.854332	0.836202	3	588.635	1763.89	1.30239	51.8659	5434	5434	MS2	15/70	Sample.raw
	High	iTHSPtVSQVTER	P16157	3	1	HCD	N-Term(TMT6plex), T6(Phospho)	22.7895	2.687		2	18598	Redundant	Not Used	1.09725	0.943088	1.01743	0.961373	0.998858	3	588.635	1763.89	1.61381	52.927	5565	5565	MS2	13/70	Sample.raw
	High	lStPPPLAEEEGLASR	P16157	3	1	HCD	N-Term(TMT6plex), T3(Phospho)	76.3321	2.64037	0.0643939	1	24359	Unique	Used	0.881168	0.966762	0.807947	1.07254	1.05497	2	988.502	1976	1.02479	106.517	11905	11905	MS2	15/44	Sample.raw
	High	iTHSPtVSQVTER	P16157	3	1	HCD	N-Term(TMT6plex), T6(Phospho)	12.8837	2.62785		2	18783	Redundant	Not Used	0.984273	0.936696	1.09344	0.885381	0.939863	3	588.636	1763.89	1.71762	54.4978	5768	5768	MS2	13/70	Sample.raw
	High	itHSPTVSQVTER	P16157	3	1	HCD	N-Term(TMT6plex), T2(Phospho)	23.6357	2.62492		3	18537	Redundant	Not Used	0.81754	0.922576	1.00111	1.04964	1.00096	3	588.635	1763.89	1.51	52.3954	5498	5498	MS2	16/70	Sample.raw
	High	itHSPTVSQVTER	P16157	3	1	HCD	N-Term(TMT6plex), T2(Phospho)	25.1189	2.60868		3	18661	Redundant	Not Used	0.942738	0.970805	0.960867	0.985291	1.02298	3	588.636	1763.89	2.23666	53.4725	5634	5634	MS2	16/70	Sample.raw
	High	eLQFsVEDINR	P16157	4	1	HCD	N-Term(TMT6plex), S5(Phospho)	28.0623	2.56217	1	1	24346	Unique	Used	0.873494	0.922578	0.852592	0.985301	1.00493	2	829.906	1658.8	3.52109	106.36	11890	11890	MS2	9/29	Sample.raw
	High	iTHSPtVSQVTER	P16157	3	1	HCD	N-Term(TMT6plex), T6(Phospho)	16.0719	2.54589		2	17996	Redundant	Not Used	0.811025	0.796758	0.808113	1.16825	1.0476	3	588.635	1763.89	0.575737	47.3088	4902	4902	MS2	14/70	Sample.raw
	High	iTHsPTVSQVTERSQDR	P16157	3	1	HCD	N-Term(TMT6plex), S4(Phospho)	1	2.53785		5	17589	Redundant	Not Used	1.04529	1.08284	0.95346	0.961475	1.17988	3	750.708	2250.11	1.16057	43.866	4455	4455	MS2	10/94	Sample.raw
	High	eLQFsVEDINR	P16157	4	1	HCD	N-Term(TMT6plex), S5(Phospho)	21.7229	2.51492	1	1	24348	Unique	Used	0.911814	0.9112	0.84503	1.03241	0.935029	2	829.904	1658.8	0.945465	106.401	11893	11893	MS2	12/29	Sample.raw
	High	lsTPPPLAEEEGLASR	P16157	3	1	HCD	N-Term(TMT6plex), S2(Phospho)	49.5721	2.47039		2	24359	Redundant	Not Used	0.881168	0.966762	0.807947	1.07254	1.05497	2	988.502	1976	1.02479	106.517	11905	11905	MS2	15/44	Sample.raw
	High	itHSPTVSQVTER	P16157	3	1	HCD	N-Term(TMT6plex), T2(Phospho)	22.7895	2.46559		3	18598	Redundant	Not Used	1.09725	0.943088	1.01743	0.961373	0.998858	3	588.635	1763.89	1.61381	52.927	5565	5565	MS2	16/70	Sample.raw
	High	lGYISVtDVLk	P16157	3	1	HCD	N-Term(TMT6plex), T7(Phospho), K11(TMT6plex)	32.9579	2.4586	0.00406504	1	26572	Unique	Used	0.846835	0.826822	0.894183	0.917578	0.870154	2	873.497	1745.99	0.358126	129.384	14381	14381	MS2	10/29	Sample.raw
	High	iTHSPTVsQVTER	P16157	3	1	HCD	N-Term(TMT6plex), S8(Phospho)	6.93926	2.45654		4	18537	Redundant	Not Used	0.81754	0.922576	1.00111	1.04964	1.00096	3	588.635	1763.89	1.51	52.3954	5498	5498	MS2	11/70	Sample.raw
	High	lGYIsVTDVLk	P16157	3	1	HCD	N-Term(TMT6plex), S5(Phospho), K11(TMT6plex)	21.7373	2.4549		2	26572	Redundant	Not Used	0.846835	0.826822	0.894183	0.917578	0.870154	2	873.497	1745.99	0.358126	129.384	14381	14381	MS2	11/29	Sample.raw
	High	itHSPTVSQVTER	P16157	3	1	HCD	N-Term(TMT6plex), T2(Phospho)	21.8362	2.45036		3	18783	Redundant	Not Used	0.984273	0.936696	1.09344	0.885381	0.939863	3	588.636	1763.89	1.71762	54.4978	5768	5768	MS2	17/70	Sample.raw
	High	iTHSPtVSQVTER	P16157	3	1	HCD	N-Term(TMT6plex), T6(Phospho)	13.4677	2.43573	0.0368852	1	18491	Unique	Used	0.883081	0.943878	0.970974	0.950837	1.02501	2	882.45	1763.89	1.65604	51.9659	5447	5447	MS2	11/35	Sample.raw
	High	iTHSPtVSQVTER	P16157	3	1	HCD	N-Term(TMT6plex), T6(Phospho)	17.1082	2.4312		2	18994	Redundant	Not Used	0.844593	0.725675	0.879212	0.910175	1.03759	3	588.635	1763.89	1.61381	56.2744	6000	6000	MS2	13/70	Sample.raw
	High	gAsPNVSNVk	P16157	1	1	HCD	N-Term(TMT6plex), S3(Phospho), K10(TMT6plex)	31.7081	2.38666	0.0334728	1	19219	Unique	Used	0.897878	0.893158	0.798552	1.08957	0.996111	2	755.905	1510.8	0.337679	58.3055	6248	6248	MS2	13/26	Sample.raw
	High	iTHsPTVSQVTER	P16157	3	1	HCD	N-Term(TMT6plex), S4(Phospho)	13.4677	2.3492		2	18491	Redundant	Not Used	0.883081	0.943878	0.970974	0.950837	1.02501	2	882.45	1763.89	1.65604	51.9659	5447	5447	MS2	11/35	Sample.raw
	High	itHSPTVSQVTER	P16157	3	1	HCD	N-Term(TMT6plex), T2(Phospho)	26.9617	2.32097		3	18994	Redundant	Not Used	0.844593	0.725675	0.879212	0.910175	1.03759	3	588.635	1763.89	1.61381	56.2744	6000	6000	MS2	15/70	Sample.raw
	High	gASPNVsNVk	P16157	1	1	HCD	N-Term(TMT6plex), S7(Phospho), K10(TMT6plex)	31.7081	2.31053		2	19219	Redundant	Not Used	0.897878	0.893158	0.798552	1.08957	0.996111	2	755.905	1510.8	0.337679	58.3055	6248	6248	MS2	11/26	Sample.raw
	High	iTHSPTVsQVTER	P16157	3	1	HCD	N-Term(TMT6plex), S8(Phospho)	9.76172	2.30666		4	18479	Redundant	Not Used	0.987968	0.813832	1.01909	0.854332	0.836202	3	588.635	1763.89	1.30239	51.8659	5434	5434	MS2	10/70	Sample.raw
	High	iTHsPTVSQVTER	P16157	3	1	HCD	N-Term(TMT6plex), S4(Phospho)	16.3609	2.28661	0.0131004	1	18547	Unique	Used	0.861717	0.883713	0.956711	0.998148	1.06164	2	882.45	1763.89	1.72524	52.4864	5509	5509	MS2	10/35	Sample.raw
	High	itHSPTVSQVTER	P16157	3	1	HCD	N-Term(TMT6plex), T2(Phospho)	25.7676	2.26001		3	17996	Redundant	Not Used	0.811025	0.796758	0.808113	1.16825	1.0476	3	588.635	1763.89	0.575737	47.3088	4902	4902	MS2	16/70	Sample.raw
	High	iTHSPtVSQVTER	P16157	3	1	HCD	N-Term(TMT6plex), T6(Phospho)	16.3609	2.25508		2	18547	Redundant	Not Used	0.861717	0.883713	0.956711	0.998148	1.06164	2	882.45	1763.89	1.72524	52.4864	5509	5509	MS2	10/35	Sample.raw
	Medium	iTHsPtVSQVTER	P16157	3	1	HCD	N-Term(TMT6plex), S4(Phospho), T6(Phospho)	24.221	2.17453	0.0138249	1	20988	Unique	Used	1.02306	1.01506	0.992464	0.997795	0.946487	3	615.291	1843.86	1.26686	74.2249	8194	8194	MS2	17/92	Sample.raw
	Medium	ySILSEsTPGSLSGTEQAEmk	P16157	4	1	HCD	N-Term(TMT6plex), S7(Phospho), M20(Oxidation), K21(TMT6plex)	26.4887	2.17146	1	1	24307	Unique	Used	0.96565	0.991457	0.939409	1.09851	0.901564	3	923.782	2769.33	0.459328	105.909	11848	11848	MS2	12/118	Sample.raw
	Medium	iTHSPtVsQVTER	P16157	3	1	HCD	N-Term(TMT6plex), T6(Phospho), S8(Phospho)	14.9011	2.14201		2	20988	Redundant	Not Used	1.02306	1.01506	0.992464	0.997795	0.946487	3	615.291	1843.86	1.26686	74.2249	8194	8194	MS2	12/92	Sample.raw
	Medium	iTHsPtVSQVTER	P16157	3	1	HCD	N-Term(TMT6plex), S4(Phospho), T6(Phospho)	30.3634	2.13678	1	1	21043	Unique	Used	0.945439	0.986483	0.914358	1.02421	0.949947	3	615.291	1843.86	1.06825	74.7431	8255	8255	MS2	18/92	Sample.raw
	Medium	lGyISVTDVLk	P16157	3	1	HCD	N-Term(TMT6plex), Y3(Phospho), K11(TMT6plex)	12.1364	2.11148		3	26572	Redundant	Not Used	0.846835	0.826822	0.894183	0.917578	0.870154	2	873.497	1745.99	0.358126	129.384	14381	14381	MS2	10/29	Sample.raw
Q08495	16.54	23	7	405	45.4862	8.88037	84.2557	0.872439	21	5.5771	0.942846	21	8.33257	0.846155	21	7.14866	1.03394	21	7.80665	0.997079	21	7.23693	Dematin OS=Homo sapiens GN=EPB49 PE=1 SV=3 - [DEMA_HUMAN]
	Confidence Icon	Sequence	Protein Accessions	# Proteins	# Protein Groups	Activation Type	Modifications	Probability	XCorr	Δ Score	Rank	QuanResultID	Quan Info	Quan Usage	127/126	128/126	129/126	130/129	131/129	Charge	m/z [Da]	MH+ [Da]	ΔM [ppm]	RT [min]	First Scan	Last Scan	MS Order	Ions Matched	Spectrum File	Annotation
	High	rGAEEEEEEEDDDsGEEMk	Q08495	6	1	HCD	N-Term(TMT6plex), S14(Phospho), K19(TMT6plex)	66.8288	5.29907	1	1	18450	Unique	Used	0.840254	1.01653	0.868007	0.927332	0.992198	3	917.714	2751.13	1.28409	51.5547	5402	5402	MS2	19/106	Sample.raw
	High	rGAEEEEEEEDDDsGEEmk	Q08495	6	1	HCD	N-Term(TMT6plex), S14(Phospho), M18(Oxidation), K19(TMT6plex)	34.9036	4.92242	1	1	17365	Unique	Used	0.81609	0.925156	0.894502	0.956131	0.996262	3	923.045	2767.12	0.643904	41.946	4208	4208	MS2	19/106	Sample.raw
	High	rGAEEEEEEEDDDsGEEmk	Q08495	6	1	HCD	N-Term(TMT6plex), S14(Phospho), M18(Oxidation), K19(TMT6plex)	34.5058	4.57294	1	1	16888	Unique	Used	0.820017	0.857525	0.863453	0.980985	0.926312	3	923.046	2767.12	1.50414	38.0713	3684	3684	MS2	17/106	Sample.raw
	High	rGAEEEEEEEDDDsGEEmk	Q08495	6	1	HCD	N-Term(TMT6plex), S14(Phospho), M18(Oxidation), K19(TMT6plex)	41.2445	4.56876	1	1	17079	Unique	Used	0.853437	0.955878	0.896924	1.03394	1.05533	3	923.046	2767.12	1.50414	39.5828	3894	3894	MS2	18/106	Sample.raw
	High	rGAEEEEEEEDDDsGEEmk	Q08495	6	1	HCD	N-Term(TMT6plex), S14(Phospho), M18(Oxidation), K19(TMT6plex)	25.9466	4.47343	1	1	17495	Unique	Used	0.846197	0.953146	0.937042	0.961458	0.883049	3	923.045	2767.12	1.43796	43.0607	4351	4351	MS2	19/106	Sample.raw
	High	rGAEEEEEEEDDDsGEEmk	Q08495	6	1	HCD	N-Term(TMT6plex), S14(Phospho), M18(Oxidation), K19(TMT6plex)	47.0462	4.31892	1	1	17223	Unique	Used	0.909176	0.980701	0.846155	1.11853	1.01806	3	923.045	2767.12	1.10711	40.755	4052	4052	MS2	16/106	Sample.raw
	High	rGAEEEEEEEDDDsGEEmk	Q08495	6	1	HCD	N-Term(TMT6plex), S14(Phospho), M18(Oxidation), K19(TMT6plex)	21.0585	4.22938	1	1	17150	Unique	Used	0.910625	1.04276	0.9	1.04707	1.05994	3	923.046	2767.12	1.835	40.1619	3972	3972	MS2	17/106	Sample.raw
	High	rGAEEEEEEEDDDsGEEmk	Q08495	6	1	HCD	N-Term(TMT6plex), S14(Phospho), M18(Oxidation), K19(TMT6plex)	33.4594	4.06904	1	1	17573	Unique	Used	0.884262	0.945484	0.918987	0.917776	0.911012	3	923.045	2767.12	1.43796	43.7367	4437	4437	MS2	18/106	Sample.raw
	High	rGAEEEEEEEDDDsGEEmk	Q08495	6	1	HCD	N-Term(TMT6plex), S14(Phospho), M18(Oxidation), K19(TMT6plex)	33.5987	3.7832	1	1	16997	Unique	Used	0.818708	0.997342	0.837288	1.10166	1.02057	4	692.537	2767.12	2.35951	38.9509	3804	3804	MS2	20/159	Sample.raw
	High	rGAEEEEEEEDDDsGEEmk	Q08495	6	1	HCD	N-Term(TMT6plex), S14(Phospho), M18(Oxidation), K19(TMT6plex)	50.5814	3.61367	1	1	17300	Unique	Used	0.857146	0.907275	0.80798	1.06842	1.04203	3	923.046	2767.12	1.835	41.3973	4137	4137	MS2	15/106	Sample.raw
	High	rGAEEEEEEEDDDsGEEmk	Q08495	6	1	HCD	N-Term(TMT6plex), S14(Phospho), M18(Oxidation), K19(TMT6plex)	24.6728	3.21711	1	1	17435	Unique	Used	0.873166	0.934114	0.968676	0.922966	0.921541	3	923.045	2767.12	0.974763	42.5386	4285	4285	MS2	15/106	Sample.raw
	High	rGAEEEEEEEDDDsGEEmk	Q08495	6	1	HCD	N-Term(TMT6plex), S14(Phospho), M18(Oxidation), K19(TMT6plex)	33.3564	3.02821	1	1	17071	Unique	Used	0.894134	0.811409	0.773631	1.00865	0.865234	4	692.537	2767.13	2.71242	39.5174	3885	3885	MS2	17/159	Sample.raw
	High	qRESVGGsPQTk	Q08495	11	1	HCD	N-Term(TMT6plex), S8(Phospho), K12(TMT6plex)	9.27671	2.85455	0.122807	1	15490	Unique	Used	0.838495	0.851446	0.642387	1.00327	0.935624	3	604.653	1811.94	1.5099	25.6261	2146	2146	MS2	12/64	Sample.raw
	High	qRESVGGSPQtk	Q08495	11	1	HCD	N-Term(TMT6plex), T11(Phospho), K12(TMT6plex)	1	2.49558		2	15490	Redundant	Not Used	0.838495	0.851446	0.642387	1.00327	0.935624	3	604.653	1811.94	1.5099	25.6261	2146	2146	MS2	8/64	Sample.raw
	High	sPGIISQAsAPR	Q08495	11	1	HCD	N-Term(TMT6plex), S9(Phospho)	26.201	2.46965	1	1	20261	Unique	Used	0.870869	0.925889	0.771493	1.06406	1.02514	2	746.89	1492.77	-0.258657	67.7736	7394	7394	MS2	14/32	Sample.raw
	High	eSVGGsPQTk	Q08495	11	1	HCD	N-Term(TMT6plex), S6(Phospho), K10(TMT6plex)	41.5683	2.40427	0.0583333	1	17320	Unique	Used	0.86426	0.848324	0.873061	1.00828	0.992972	2	764.396	1527.78	1.5009	41.5726	4159	4159	MS2	11/26	Sample.raw
	High	gAEEEEEEEDDDsGEEmk	Q08495	6	1	HCD	N-Term(TMT6plex), S13(Phospho), M17(Oxidation), K18(TMT6plex)	65.6185	2.34465	1	1	18699	Unique	Used	0.964548	0.942846	0.806374	1.23137	1.01077	3	871.011	2611.02	1.1207	53.7971	5676	5676	MS2	11/100	Sample.raw
	High	eSVGGSPQtk	Q08495	11	1	HCD	N-Term(TMT6plex), T9(Phospho), K10(TMT6plex)	41.5683	2.26461		2	17320	Redundant	Not Used	0.86426	0.848324	0.873061	1.00828	0.992972	2	764.396	1527.78	1.5009	41.5726	4159	4159	MS2	9/26	Sample.raw
	Medium	gAEEEEEEEDDDsGEEmk	Q08495	6	1	HCD	N-Term(TMT6plex), S13(Phospho), M17(Oxidation), K18(TMT6plex)	42.1772	2.24271	1	1	18678	Unique	Used	0.931264	1.04275	0.879019	1.21661	0.927493	2	1306.01	2611.02	2.01414	53.6192	5653	5653	MS2	9/50	Sample.raw
	Medium	gNsLPcVLEQk	Q08495	3	1	HCD	N-Term(TMT6plex), S3(Phospho), C6(Carbamidomethyl), K11(TMT6plex)	71.8733	2.23014	1	1	23725	Unique	Used	0.934869	0.997257	0.845331	1.07629	1.04689	2	891.965	1782.92	0.373023	98.9471	11205	11205	MS2	13/29	Sample.raw
	Medium	qRESVGGsPQTk	Q08495	11	1	HCD	N-Term(TMT6plex), S8(Phospho), K12(TMT6plex)	9.62836	2.18224	1	1	15526	Unique	Used	0.872439	0.888985	0.681896	0.986169	0.998922	2	906.475	1811.94	0.304668	25.9013	2185	2185	MS2	12/32	Sample.raw
	Medium	gAEEEEEEEDDDsGEEMk	Q08495	6	1	HCD	N-Term(TMT6plex), S13(Phospho), K18(TMT6plex)	74.7976	2.15781	1	1	20326	Unique	Used	0.875349	0.995276	0.808285	1.12616	1.14637	2	1298.01	2595.02	0.255195	68.3192	7466	7466	MS2	11/50	Sample.raw
	Medium	qPLTSPGSVsPSR	Q08495	6	1	HCD	N-Term(TMT6plex), S10(Phospho)	7.79816	2.13311	1	1	19276	Unique	Used	0.922342	0.846963	0.829612	1.0515	0.997079	2	811.411	1621.82	0.371797	58.8127	6310	6310	MS2	10/35	Sample.raw
B7Z556	5.31	24	2	245	27.3369	6.52197	69.5161	0.711078	23	4.95709	0.880913	23	8.41603	0.823109	23	5.50704	0.762806	23	5.14174	0.583823	23	6.22961	cDNA FLJ56822, highly similar to Alpha-2-HS-glycoprotein OS=Homo sapiens PE=2 SV=1 - [B7Z556_HUMAN]
	Confidence Icon	Sequence	Protein Accessions	# Proteins	# Protein Groups	Activation Type	Modifications	Probability	XCorr	Δ Score	Rank	QuanResultID	Quan Info	Quan Usage	127/126	128/126	129/126	130/129	131/129	Charge	m/z [Da]	MH+ [Da]	ΔM [ppm]	RT [min]	First Scan	Last Scan	MS Order	Ions Matched	Spectrum File	Annotation
	High	cDSSPDsAEDVRk	B7Z556	3	1	HCD	N-Term(TMT6plex), C1(Carbamidomethyl), S7(Phospho), K13(TMT6plex)	47.7578	2.97359	0.279461	1	18241	Unique	Used	0.696108	0.950657	0.854234	0.747753	0.581135	3	668.644	2003.92	1.1043	49.4215	5172	5172	MS2	13/70	Sample.raw
	High	cDSSPDsAEDVRk	B7Z556	3	1	HCD	N-Term(TMT6plex), C1(Carbamidomethyl), S7(Phospho), K13(TMT6plex)	65.8237	2.91015	1	1	18029	Unique	Used	0.643277	0.836567	0.770782	0.762806	0.583823	3	668.643	2003.92	0.373314	47.5904	4939	4939	MS2	13/70	Sample.raw
	High	cDSSPDsAEDVRk	B7Z556	3	1	HCD	N-Term(TMT6plex), C1(Carbamidomethyl), S7(Phospho), K13(TMT6plex)	61.333	2.89241	1	1	17349	Unique	Used	0.683764	0.847444	0.685814	0.768545	0.589573	3	668.644	2003.92	1.01293	41.8351	4191	4191	MS2	14/70	Sample.raw
	High	cDSSPDSAEDVRk	B7Z556	3	1	HCD	N-Term(TMT6plex), C1(Carbamidomethyl), K13(TMT6plex)	69.7735	2.75171	1	1	16453	Unique	Used	0.683204	0.845905	0.88058	0.743924	0.56602	3	641.99	1923.96	3.79492	34.3858	3205	3205	MS2	10/48	Sample.raw
	High	cDSSPDsAEDVRk	B7Z556	3	1	HCD	N-Term(TMT6plex), C1(Carbamidomethyl), S7(Phospho), K13(TMT6plex)	60.8051	2.72966	1	1	17447	Unique	Used	0.740369	0.952668	0.852742	0.766795	0.642632	3	668.644	2003.92	1.56117	42.6748	4299	4299	MS2	15/70	Sample.raw
	High	cDSSPDsAEDVRk	B7Z556	3	1	HCD	N-Term(TMT6plex), C1(Carbamidomethyl), S7(Phospho), K13(TMT6plex)	58.1103	2.68894	1	1	17587	Unique	Used	0.705476	0.91783	0.784389	0.809675	0.574638	3	668.643	2003.92	0.190567	43.8486	4453	4453	MS2	14/70	Sample.raw
	High	cDSSPDsAEDVRk	B7Z556	3	1	HCD	N-Term(TMT6plex), C1(Carbamidomethyl), S7(Phospho), K13(TMT6plex)	53.9631	2.64949	1	1	17652	Unique	Used	0.67528	0.932272	0.787161	0.809533	0.619866	3	668.644	2003.92	1.4698	44.4001	4524	4524	MS2	14/70	Sample.raw
	High	cDSSPDsAEDVRk	B7Z556	3	1	HCD	N-Term(TMT6plex), C1(Carbamidomethyl), S7(Phospho), K13(TMT6plex)	60.3912	2.63596	1	1	17861	Unique	Used	0.696147	0.907622	0.888578	0.688767	0.593129	3	668.644	2003.92	1.1043	46.185	4754	4754	MS2	13/70	Sample.raw
	High	cDSSPDsAEDVRk	B7Z556	3	1	HCD	N-Term(TMT6plex), C1(Carbamidomethyl), S7(Phospho), K13(TMT6plex)	49.5209	2.6233	1	1	17795	Unique	Used	0.670403	0.879463	0.802934	0.789707	0.61586	3	668.644	2003.92	0.830183	45.6209	4681	4681	MS2	14/70	Sample.raw
	High	cDSSPDsAEDVR	B7Z556	3	1	HCD	N-Term(TMT6plex), C1(Carbamidomethyl), S7(Phospho)	55.1609	2.62212	1	1	16689	Unique	Used	0.754705	0.576924	0.849512	0.74825	0.403803	2	823.833	1646.66	1.07282	36.4866	3465	3465	MS2	11/32	Sample.raw
	High	cDSSPDsAEDVRk	B7Z556	3	1	HCD	N-Term(TMT6plex), C1(Carbamidomethyl), S7(Phospho), K13(TMT6plex)	59.1576	2.58508	1	1	17721	Unique	Used	0.702417	0.892146	0.784603	0.805228	0.607052	3	668.644	2003.92	0.921557	45.0202	4600	4600	MS2	12/70	Sample.raw
	High	cDSSPDsAEDVRk	B7Z556	3	1	HCD	N-Term(TMT6plex), C1(Carbamidomethyl), S7(Phospho), K13(TMT6plex)	70.8708	2.48589	1	1	17950	Unique	Used	0.73524	0.953834	0.837854	0.766851	0.587503	3	668.644	2003.92	1.65255	46.9444	4852	4852	MS2	13/70	Sample.raw
	High	cDSSPDsAEDVRk	B7Z556	3	1	HCD	N-Term(TMT6plex), C1(Carbamidomethyl), S7(Phospho), K13(TMT6plex)	50.7542	2.4436	1	1	18357	Unique	Used	0.717316	0.880913	0.828742	0.787399	0.58199	3	668.643	2003.92	0.556062	50.4069	5300	5300	MS2	14/70	Sample.raw
	High	cDSSPDsAEDVRk	B7Z556	3	1	HCD	N-Term(TMT6plex), C1(Carbamidomethyl), S7(Phospho), K13(TMT6plex)	56.2742	2.43044	1	1	18766	Unique	Used	0.85657	0.903987	0.799615	0.925178	0.639383	3	668.644	2003.92	1.1043	54.3522	5749	5749	MS2	11/70	Sample.raw
	High	cDSSPDsAEDVR	B7Z556	3	1	HCD	N-Term(TMT6plex), C1(Carbamidomethyl), S7(Phospho)	61.1549	2.38891	1	1	16969	Unique	Used	0.705324	0.60206	0.857061	0.690051	0.390963	2	823.833	1646.66	1.66587	38.7108	3773	3773	MS2	12/32	Sample.raw
	High	cDSSPDsAEDVR	B7Z556	3	1	HCD	N-Term(TMT6plex), C1(Carbamidomethyl), S7(Phospho)	54.5076	2.338	1	1	17114	Unique	Used	0.711201	0.603762	0.801689	0.746223	0.42468	2	823.832	1646.66	0.479761	39.8338	3932	3932	MS2	12/32	Sample.raw
	Medium	cDSSPDsAEDVR	B7Z556	3	1	HCD	N-Term(TMT6plex), C1(Carbamidomethyl), S7(Phospho)	47.7637	2.21737	1	1	16757	Unique	Used	0.749557	0.613648	0.823109	0.691351	0.431632	2	823.833	1646.66	0.998686	37.0209	3540	3540	MS2	11/32	Sample.raw
	Medium	cDSSPDsAEDVRk	B7Z556	3	1	HCD	N-Term(TMT6plex), C1(Carbamidomethyl), S7(Phospho), K13(TMT6plex)	52.6217	2.19007	1	1	17471	Unique	Used	0.697822	0.903737	0.820859	0.731483	0.608852	2	1002.46	2003.92	3.39535	42.8505	4325	4325	MS2	11/35	Sample.raw
	Medium	cDSSPDsAEDVR	B7Z556	3	1	HCD	N-Term(TMT6plex), C1(Carbamidomethyl), S7(Phospho)	38.7723	2.17997	1	1	17245	Unique	Used	0.711078	0.598847	0.802585	0.732235	0.420161	2	823.832	1646.66	0.553893	40.938	4076	4076	MS2	11/32	Sample.raw
	Medium	cDSSPDsAEDVRk	B7Z556	3	1	HCD	N-Term(TMT6plex), C1(Carbamidomethyl), S7(Phospho), K13(TMT6plex)	68.9045	2.1766	1	1	18108	Unique	Used	0.763317	0.908528	0.867446	0.784664	0.589636	3	668.644	2003.92	1.1043	48.2909	5026	5026	MS2	14/70	Sample.raw
	Medium	cDSSPDsAEDVR	B7Z556	3	1	HCD	N-Term(TMT6plex), C1(Carbamidomethyl), S7(Phospho)	42.3868	2.17552	1	1	16898	Unique	Used	0.7567	0.639199	0.836253	0.688433	0.421525	2	823.833	1646.66	1.51761	38.1425	3695	3695	MS2	12/32	Sample.raw
	Medium	cDSsPDSAEDVRk	B7Z556	3	1	HCD	N-Term(TMT6plex), C1(Carbamidomethyl), S4(Phospho), K13(TMT6plex)	25.7685	2.13579		2	18241	Redundant	Not Used	0.696108	0.950657	0.854234	0.747753	0.581135	3	668.644	2003.92	1.1043	49.4215	5172	5172	MS2	11/70	Sample.raw
	Medium	cDSSPDsAEDVRk	B7Z556	3	1	HCD	N-Term(TMT6plex), C1(Carbamidomethyl), S7(Phospho), K13(TMT6plex)	71.5477	2.12957	1	1	17507	Unique	Used	0.715135	0.939377	0.785651	0.782947	0.586877	3	668.644	2003.92	1.4698	43.1874	4365	4365	MS2	14/70	Sample.raw
	Medium	cDSSPDsAEDVR	B7Z556	3	1	HCD	N-Term(TMT6plex), C1(Carbamidomethyl), S7(Phospho)	44.3077	2.11447	1	1	17336	Unique	Used	0.72694	0.630954	1.03745	0.634286	0.450852	2	823.833	1646.66	0.998686	41.7138	4176	4176	MS2	12/32	Sample.raw
Q6VFQ6	57.14	15	2	42	4.51041	8.23584	56.1923	0.986249	2	0.253888	0.955589	2	3.35839	0.920831	2	6.0541	0.978698	2	2.68465	1.0694	2	1.65714	Hemoglobin beta chain (Fragment) OS=Homo sapiens GN=HBB PE=2 SV=1 - [Q6VFQ6_HUMAN]
	Confidence Icon	Sequence	Protein Accessions	# Proteins	# Protein Groups	Activation Type	Modifications	Probability	XCorr	Δ Score	Rank	QuanResultID	Quan Info	Quan Usage	127/126	128/126	129/126	130/129	131/129	Charge	m/z [Da]	MH+ [Da]	ΔM [ppm]	RT [min]	First Scan	Last Scan	MS Order	Ions Matched	Spectrum File	Annotation
	High	vVAGVANALAHk	P68871;P02042;Q6VFQ6	8	3	HCD	N-Term(TMT6plex), K12(TMT6plex)	85.9356	4.86043	1	1	23065	Not Unique	Not Used	0.913306	1.00205	0.880709	1.01409	1.03279	2	804.504	1608	0.46056	92.4775	10479	10479	MS2	18/22	Sample.raw
	High	vVAGVANALAHk	P68871;P02042;Q6VFQ6	8	3	HCD	N-Term(TMT6plex), K12(TMT6plex)	72.9793	4.16034	1	1	23133	Not Unique	Not Used	1.09417	0.937021	0.845158	1.18882	1.05501	2	804.504	1608	0.612388	93.0489	10554	10554	MS2	19/22	Sample.raw
	High	vVAGVANALAHk	P68871;P02042;Q6VFQ6	8	3	HCD	N-Term(TMT6plex), K12(TMT6plex)	64.0216	4.05509	1	1	23059	Not Unique	Not Used	0.914861	0.957983	0.84173	1.05485	1.09704	3	536.672	1608	0.566069	92.4376	10473	10473	MS2	20/44	Sample.raw
	High	vVAGVANALAHk	P68871;P02042;Q6VFQ6	8	3	HCD	N-Term(TMT6plex), K12(TMT6plex)	69.7362	3.85475	1	1	23311	Not Unique	Not Used	0.925469	1.06809	0.997559	0.967223	1.00026	3	536.671	1608	-0.00328873	94.7961	10750	10750	MS2	21/44	Sample.raw
	High	vVAGVANALAHk	P68871;P02042;Q6VFQ6	8	3	HCD	N-Term(TMT6plex), K12(TMT6plex)	68.2835	3.76951	1	1	24300	Not Unique	Not Used	0.930813	0.924611	0.940926	0.937276	0.995605	3	536.672	1608	0.224454	105.839	11840	11840	MS2	18/44	Sample.raw
	High	vVAGVANALAHk	P68871;P02042;Q6VFQ6	8	3	HCD	N-Term(TMT6plex), K12(TMT6plex)	71.3492	3.75913	1	1	23189	Not Unique	Not Used	0.908407	1.04071	0.901548	1.00036	1.05688	3	536.671	1608	-0.00328873	93.5571	10616	10616	MS2	19/44	Sample.raw
	High	vVAGVANALAHk	P68871;P02042;Q6VFQ6	8	3	HCD	N-Term(TMT6plex), K12(TMT6plex)	72.6346	3.72582	1	1	24352	Not Unique	Not Used	0.89796	0.966716	0.876947	1.05155	1.06416	3	536.672	1608	0.67994	106.426	11897	11897	MS2	18/44	Sample.raw
	High	vVAGVANALAHk	P68871;P02042;Q6VFQ6	8	3	HCD	N-Term(TMT6plex), K12(TMT6plex)	73.1685	3.61723	1	1	23466	Not Unique	Not Used	0.839556	0.903946	0.846389	0.99817	1.0935	3	536.672	1608	0.566069	96.3666	10920	10920	MS2	18/44	Sample.raw
	High	vVAGVANALAHk	P68871;P02042;Q6VFQ6	8	3	HCD	N-Term(TMT6plex), K12(TMT6plex)	72.2865	3.60743	1	1	24207	Not Unique	Not Used	0.86399	1.09509	0.963849	0.966346	1.05776	3	536.672	1608	0.338326	104.655	11736	11736	MS2	18/44	Sample.raw
	High	vVAGVANALAHk	P68871;P02042;Q6VFQ6	8	3	HCD	N-Term(TMT6plex), K12(TMT6plex)	72.0645	3.57699	1	1	24151	Not Unique	Not Used	0.909933	0.974233	0.822304	1.19516	1.09909	3	536.672	1608	0.566069	103.985	11675	11675	MS2	17/44	Sample.raw
	High	vVAGVANALAHk	P68871;P02042;Q6VFQ6	8	3	HCD	N-Term(TMT6plex), K12(TMT6plex)	68.5781	3.49894	1	1	23129	Not Unique	Not Used	0.949215	0.912588	0.856891	1.04463	1.12782	3	536.672	1608	0.907683	93.0205	10550	10550	MS2	20/44	Sample.raw
	High	vVAGVANALAHk	P68871;P02042;Q6VFQ6	8	3	HCD	N-Term(TMT6plex), K12(TMT6plex)	66.5016	3.4694	1	1	24262	Not Unique	Not Used	0.992601	1.14397	0.969838	1.00976	1.07374	3	536.671	1608	-0.686519	105.308	11797	11797	MS2	18/44	Sample.raw
	High	vVAGVANALAHk	P68871;P02042;Q6VFQ6	8	3	HCD	N-Term(TMT6plex), K12(TMT6plex)	65.9392	3.20046	1	1	23252	Not Unique	Not Used	0.895595	0.946712	0.987395	0.946398	0.89348	3	536.672	1608	0.110583	94.1789	10685	10685	MS2	19/44	Sample.raw
	High	eFTPPVQAAYEk	Q6VFQ6	1	1	HCD	N-Term(TMT6plex), K12(TMT6plex)	72.3206	2.73892	1	1	22813	Unique	Used	0.984562	0.977476	0.959175	0.961139	1.08142	2	919.507	1838.01	-1.93578	90.0757	10202	10202	MS2	10/22	Sample.raw
	High	eFTPPVQAAYEk	Q6VFQ6	1	1	HCD	N-Term(TMT6plex), K12(TMT6plex)	44.4305	2.33462	1	1	22915	Unique	Used	0.987939	0.934193	0.88402	0.996578	1.05751	2	919.508	1838.01	-0.93956	91.035	10314	10314	MS2	8/22	Sample.raw
Q86YQ1	27.47	16	3	91	9.66518	9.24658	45.0412	0.873025	1		0.571718	1		0.907327	1		0.983902	1		0.656405	1		Hemoglobin alpha-2 (Fragment) OS=Homo sapiens GN=HBA2 PE=2 SV=1 - [Q86YQ1_HUMAN]
	Confidence Icon	Sequence	Protein Accessions	# Proteins	# Protein Groups	Activation Type	Modifications	Probability	XCorr	Δ Score	Rank	QuanResultID	Quan Info	Quan Usage	127/126	128/126	129/126	130/129	131/129	Charge	m/z [Da]	MH+ [Da]	ΔM [ppm]	RT [min]	First Scan	Last Scan	MS Order	Ions Matched	Spectrum File	Annotation
	High	fLASVSTVLTSk	I1VZV6;Q86YQ1;Q6J1Z9	11	3	HCD	N-Term(TMT6plex), K12(TMT6plex)	60.8489	4.3668	1	1	26457	Not Unique	Not Used	0.91269	0.753278	0.903405	0.938643	0.994456	2	856.024	1711.04	-0.397834	128.469	14255	14255	MS2	16/22	Sample.raw
	High	fLASVSTVLTSk	I1VZV6;Q86YQ1;Q6J1Z9	11	3	HCD	N-Term(TMT6plex), K12(TMT6plex)	57.654	3.59382	1	1	26403	Not Unique	Not Used	0.919195	0.763557	1.00694	0.905067	0.979704	2	856.024	1711.04	0.030223	128.015	14195	14195	MS2	13/22	Sample.raw
	High	vDPVNFk	I1VZV6;Q86YQ1;Q6J1Z9	16	3	HCD	N-Term(TMT6plex), K7(TMT6plex)	29.457	2.84233	1	1	22586	Not Unique	Not Used	1.00861	0.886214	1.04221	0.888742	0.903473	2	638.887	1276.77	-0.045591	87.9217	9952	9952	MS2	11/12	Sample.raw
	High	vDPVNFk	I1VZV6;Q86YQ1;Q6J1Z9	16	3	HCD	N-Term(TMT6plex), K7(TMT6plex)	13.4462	2.77734	1	1	23297	Not Unique	Not Used	0.905133	0.875015	0.948238	0.914516	0.952184	2	638.887	1276.77	0.623671	94.6617	10734	10734	MS2	11/12	Sample.raw
	High	gSAQVk	Q86YQ1	2	1	HCD	N-Term(TMT6plex), K6(TMT6plex)	5.85973	2.64434	1	1	14879	Unique	Used	0.873025	0.571718	0.907327	0.983902	0.656405	2	524.333	1047.66	2.56557	19.7609	1474	1474	MS2	10/10	Sample.raw
	High	vDPVNFk	I1VZV6;Q86YQ1;Q6J1Z9	16	3	HCD	N-Term(TMT6plex), K7(TMT6plex)	20.224	2.64423	1	1	22225	Not Unique	Not Used	0.90825	0.850619	0.912406	0.949564	0.982722	2	638.887	1276.77	0.241236	84.8355	9555	9555	MS2	11/12	Sample.raw
	High	vDPVNFk	I1VZV6;Q86YQ1;Q6J1Z9	16	3	HCD	N-Term(TMT6plex), K7(TMT6plex)	15.7596	2.57829	1	1	23058	Not Unique	Not Used	0.995914	0.849121	0.990553	0.884811	0.946015	2	638.887	1276.77	0.528062	92.4171	10471	10471	MS2	11/12	Sample.raw
	High	vDPVNFk	I1VZV6;Q86YQ1;Q6J1Z9	16	3	HCD	N-Term(TMT6plex), K7(TMT6plex)	18.7178	2.55481	1	1	22286	Not Unique	Not Used	0.950402	0.846429	0.953905	0.90899	0.940881	2	638.887	1276.77	0.814889	85.3498	9622	9622	MS2	12/12	Sample.raw
	High	vDPVNFk	I1VZV6;Q86YQ1;Q6J1Z9	16	3	HCD	N-Term(TMT6plex), K7(TMT6plex)	28.3764	2.54311	1	1	22347	Not Unique	Not Used	0.898894	0.818419	0.893873	0.980463	0.999391	2	638.888	1276.77	1.48415	85.8931	9689	9689	MS2	11/12	Sample.raw
	High	vDPVNFk	I1VZV6;Q86YQ1;Q6J1Z9	16	3	HCD	N-Term(TMT6plex), K7(TMT6plex)	25.5021	2.53004	1	1	22408	Not Unique	Not Used	0.95268	0.845337	1.02345	0.87429	1.0121	2	638.887	1276.77	-0.332418	86.4214	9756	9756	MS2	11/12	Sample.raw
	High	vDPVNFk	I1VZV6;Q86YQ1;Q6J1Z9	16	3	HCD	N-Term(TMT6plex), K7(TMT6plex)	28.2075	2.52309	1	1	22017	Not Unique	Not Used	0.9123	0.734438	0.82319	0.971559	0.961242	2	638.887	1276.77	0.71928	83.1388	9326	9326	MS2	11/12	Sample.raw
	High	vDPVNFk	I1VZV6;Q86YQ1;Q6J1Z9	16	3	HCD	N-Term(TMT6plex), K7(TMT6plex)	21.9243	2.40607	1	1	23127	Not Unique	Not Used	1.03186	0.871449	0.970492	0.91503	0.944679	2	638.888	1276.77	1.00611	92.9938	10547	10547	MS2	11/12	Sample.raw
	High	vDPVNFk	I1VZV6;Q86YQ1;Q6J1Z9	16	3	HCD	N-Term(TMT6plex), K7(TMT6plex)	17.8233	2.38335	1	1	22155	Not Unique	Not Used	0.891117	0.813381	0.900029	0.968353	0.960645	2	638.887	1276.77	-0.045591	84.272	9478	9478	MS2	11/12	Sample.raw
	High	vDPVNFk	I1VZV6;Q86YQ1;Q6J1Z9	16	3	HCD	N-Term(TMT6plex), K7(TMT6plex)	29.2085	2.34836	1	1	22416	Not Unique	Not Used	0.938154	0.783459	0.956909	0.902629	0.906865	2	638.886	1276.77	-1.09729	86.4855	9765	9765	MS2	11/12	Sample.raw
	High	vDPVNFk	I1VZV6;Q86YQ1;Q6J1Z9	16	3	HCD	N-Term(TMT6plex), K7(TMT6plex)	28.1991	2.31168	1	1	23215	Not Unique	Not Used	0.878111	0.8187	0.906492	0.944369	0.942655	2	638.887	1276.77	0.71928	93.8073	10644	10644	MS2	11/12	Sample.raw
	Medium	vDPVNFk	I1VZV6;Q86YQ1;Q6J1Z9	16	3	HCD	N-Term(TMT6plex), K7(TMT6plex)	17.0275	2.1651	1	1	22486	Not Unique	Not Used	0.980727	0.832984	0.890079	0.983108	1.02137	2	638.887	1276.77	0.432454	87.0533	9842	9842	MS2	10/12	Sample.raw
Q6J1Z9	26.67	16	3	90	9.58518	9.49561	44.5313	0.972923	1		0.796011	1		0.894583	1		1.01416	1		0.96246	1		Hemoglobin alpha 1 (Fragment) OS=Homo sapiens GN=HBA1 PE=2 SV=1 - [Q6J1Z9_HUMAN]
	Confidence Icon	Sequence	Protein Accessions	# Proteins	# Protein Groups	Activation Type	Modifications	Probability	XCorr	Δ Score	Rank	QuanResultID	Quan Info	Quan Usage	127/126	128/126	129/126	130/129	131/129	Charge	m/z [Da]	MH+ [Da]	ΔM [ppm]	RT [min]	First Scan	Last Scan	MS Order	Ions Matched	Spectrum File	Annotation
	High	fLASVSTVLTSk	I1VZV6;Q86YQ1;Q6J1Z9	11	3	HCD	N-Term(TMT6plex), K12(TMT6plex)	60.8489	4.3668	1	1	26457	Not Unique	Not Used	0.91269	0.753278	0.903405	0.938643	0.994456	2	856.024	1711.04	-0.397834	128.469	14255	14255	MS2	16/22	Sample.raw
	High	fLASVSTVLTSk	I1VZV6;Q86YQ1;Q6J1Z9	11	3	HCD	N-Term(TMT6plex), K12(TMT6plex)	57.654	3.59382	1	1	26403	Not Unique	Not Used	0.919195	0.763557	1.00694	0.905067	0.979704	2	856.024	1711.04	0.030223	128.015	14195	14195	MS2	13/22	Sample.raw
	High	vDPVNFk	I1VZV6;Q86YQ1;Q6J1Z9	16	3	HCD	N-Term(TMT6plex), K7(TMT6plex)	29.457	2.84233	1	1	22586	Not Unique	Not Used	1.00861	0.886214	1.04221	0.888742	0.903473	2	638.887	1276.77	-0.045591	87.9217	9952	9952	MS2	11/12	Sample.raw
	High	vDPVNFk	I1VZV6;Q86YQ1;Q6J1Z9	16	3	HCD	N-Term(TMT6plex), K7(TMT6plex)	13.4462	2.77734	1	1	23297	Not Unique	Not Used	0.905133	0.875015	0.948238	0.914516	0.952184	2	638.887	1276.77	0.623671	94.6617	10734	10734	MS2	11/12	Sample.raw
	High	vDPVNFk	I1VZV6;Q86YQ1;Q6J1Z9	16	3	HCD	N-Term(TMT6plex), K7(TMT6plex)	20.224	2.64423	1	1	22225	Not Unique	Not Used	0.90825	0.850619	0.912406	0.949564	0.982722	2	638.887	1276.77	0.241236	84.8355	9555	9555	MS2	11/12	Sample.raw
	High	vDPVNFk	I1VZV6;Q86YQ1;Q6J1Z9	16	3	HCD	N-Term(TMT6plex), K7(TMT6plex)	15.7596	2.57829	1	1	23058	Not Unique	Not Used	0.995914	0.849121	0.990553	0.884811	0.946015	2	638.887	1276.77	0.528062	92.4171	10471	10471	MS2	11/12	Sample.raw
	High	vDPVNFk	I1VZV6;Q86YQ1;Q6J1Z9	16	3	HCD	N-Term(TMT6plex), K7(TMT6plex)	18.7178	2.55481	1	1	22286	Not Unique	Not Used	0.950402	0.846429	0.953905	0.90899	0.940881	2	638.887	1276.77	0.814889	85.3498	9622	9622	MS2	12/12	Sample.raw
	High	vDPVNFk	I1VZV6;Q86YQ1;Q6J1Z9	16	3	HCD	N-Term(TMT6plex), K7(TMT6plex)	28.3764	2.54311	1	1	22347	Not Unique	Not Used	0.898894	0.818419	0.893873	0.980463	0.999391	2	638.888	1276.77	1.48415	85.8931	9689	9689	MS2	11/12	Sample.raw
	High	vDPVNFk	I1VZV6;Q86YQ1;Q6J1Z9	16	3	HCD	N-Term(TMT6plex), K7(TMT6plex)	25.5021	2.53004	1	1	22408	Not Unique	Not Used	0.95268	0.845337	1.02345	0.87429	1.0121	2	638.887	1276.77	-0.332418	86.4214	9756	9756	MS2	11/12	Sample.raw
	High	vDPVNFk	I1VZV6;Q86YQ1;Q6J1Z9	16	3	HCD	N-Term(TMT6plex), K7(TMT6plex)	28.2075	2.52309	1	1	22017	Not Unique	Not Used	0.9123	0.734438	0.82319	0.971559	0.961242	2	638.887	1276.77	0.71928	83.1388	9326	9326	MS2	11/12	Sample.raw
	High	vDPVNFk	I1VZV6;Q86YQ1;Q6J1Z9	16	3	HCD	N-Term(TMT6plex), K7(TMT6plex)	21.9243	2.40607	1	1	23127	Not Unique	Not Used	1.03186	0.871449	0.970492	0.91503	0.944679	2	638.888	1276.77	1.00611	92.9938	10547	10547	MS2	11/12	Sample.raw
	High	vDPVNFk	I1VZV6;Q86YQ1;Q6J1Z9	16	3	HCD	N-Term(TMT6plex), K7(TMT6plex)	17.8233	2.38335	1	1	22155	Not Unique	Not Used	0.891117	0.813381	0.900029	0.968353	0.960645	2	638.887	1276.77	-0.045591	84.272	9478	9478	MS2	11/12	Sample.raw
	High	vDPVNFk	I1VZV6;Q86YQ1;Q6J1Z9	16	3	HCD	N-Term(TMT6plex), K7(TMT6plex)	29.2085	2.34836	1	1	22416	Not Unique	Not Used	0.938154	0.783459	0.956909	0.902629	0.906865	2	638.886	1276.77	-1.09729	86.4855	9765	9765	MS2	11/12	Sample.raw
	High	vDPVNFk	I1VZV6;Q86YQ1;Q6J1Z9	16	3	HCD	N-Term(TMT6plex), K7(TMT6plex)	28.1991	2.31168	1	1	23215	Not Unique	Not Used	0.878111	0.8187	0.906492	0.944369	0.942655	2	638.887	1276.77	0.71928	93.8073	10644	10644	MS2	11/12	Sample.raw
	Medium	vDPVNFk	I1VZV6;Q86YQ1;Q6J1Z9	16	3	HCD	N-Term(TMT6plex), K7(TMT6plex)	17.0275	2.1651	1	1	22486	Not Unique	Not Used	0.980727	0.832984	0.890079	0.983108	1.02137	2	638.887	1276.77	0.432454	87.0533	9842	9842	MS2	10/12	Sample.raw
	Medium	sAQVk	Q6J1Z9	1	1	HCD	N-Term(TMT6plex), K5(TMT6plex)	1.2489	2.13436	1	1	14913	Unique	Used	0.972923	0.796011	0.894583	1.01416	0.96246	2	495.821	990.636	0.727155	20.0881	1511	1511	MS2	8/8	Sample.raw
Q6J1Z8	40.48	14	2	42	4.52348	9.37842	39.6154	0.850164	2	2.52843	0.543002	2	5.56185	0.851857	2	2.30693	0.954635	2	6.77545	0.667962	2	4.75188	Hemoglobin beta (Fragment) OS=Homo sapiens GN=HBB PE=2 SV=1 - [Q6J1Z8_HUMAN]
	Confidence Icon	Sequence	Protein Accessions	# Proteins	# Protein Groups	Activation Type	Modifications	Probability	XCorr	Δ Score	Rank	QuanResultID	Quan Info	Quan Usage	127/126	128/126	129/126	130/129	131/129	Charge	m/z [Da]	MH+ [Da]	ΔM [ppm]	RT [min]	First Scan	Last Scan	MS Order	Ions Matched	Spectrum File	Annotation
	High	eFTPPVQAAYQk	P68871;Q6J1Z8	7	2	HCD	N-Term(TMT6plex), K12(TMT6plex)	70.1737	3.8346	1	1	22554	Not Unique	Not Used	0.881008	0.89746	0.825911	1.00878	1.08581	2	919.018	1837.03	1.39179	87.6331	9917	9917	MS2	12/22	Sample.raw
	High	eFTPPVQAAYQk	P68871;Q6J1Z8	7	2	HCD	N-Term(TMT6plex), K12(TMT6plex)	86.7753	3.79029	1	1	22740	Not Unique	Not Used	0.983631	0.953262	0.875095	1.00783	1.11545	2	919.018	1837.03	0.926638	89.3188	10121	10121	MS2	12/22	Sample.raw
	High	eFTPPVQAAYQk	P68871;Q6J1Z8	7	2	HCD	N-Term(TMT6plex), K12(TMT6plex)	80.7769	3.7804	1	1	22674	Not Unique	Not Used	0.923523	0.947939	0.879155	1.0279	1.09638	2	919.017	1837.03	0.527939	88.7729	10049	10049	MS2	13/22	Sample.raw
	High	eFTPPVQAAYQk	P68871;Q6J1Z8	7	2	HCD	N-Term(TMT6plex), K12(TMT6plex)	70.9074	3.33715	1	1	22612	Not Unique	Not Used	0.922708	0.94642	0.905197	0.952992	1.03594	2	919.017	1837.03	0.395039	88.1861	9981	9981	MS2	13/22	Sample.raw
	High	eFTPPVQAAYQk	P68871;Q6J1Z8	7	2	HCD	N-Term(TMT6plex), K12(TMT6plex)	69.7572	2.86413	1	1	22795	Not Unique	Not Used	0.953927	1.00325	1.13625	0.843691	1.07875	2	919.017	1837.03	0.793738	89.8377	10182	10182	MS2	11/22	Sample.raw
	High	eFTPPVQAAYQk	P68871;Q6J1Z8	7	2	HCD	N-Term(TMT6plex), K12(TMT6plex)	45.6301	2.75179	1	1	22551	Not Unique	Not Used	0.851783	1.03905	0.937306	0.96561	0.996538	3	613.014	1837.03	1.01899	87.6008	9913	9913	MS2	11/44	Sample.raw
	High	eFTPPVQAAYQk	P68871;Q6J1Z8	7	2	HCD	N-Term(TMT6plex), K12(TMT6plex)	46.8998	2.73666	1	1	22905	Not Unique	Not Used	1.12398	1.19417	0.995274	1.00287	1.02949	3	613.014	1837.03	0.12192	90.9437	10303	10303	MS2	11/44	Sample.raw
	High	eFTPPVQAAYQk	P68871;Q6J1Z8	7	2	HCD	N-Term(TMT6plex), K12(TMT6plex)	35.3666	2.61245	1	1	22729	Not Unique	Not Used	0.960926	1.00486	1.04069	0.881752	0.895949	3	613.014	1837.03	0.919318	89.2331	10109	10109	MS2	11/44	Sample.raw
	High	eFTPPVQAAYQk	P68871;Q6J1Z8	7	2	HCD	N-Term(TMT6plex), K12(TMT6plex)	7.21455	2.51883	1	1	22808	Not Unique	Not Used	1.02451	0.983521	0.95727	0.94762	1.15875	2	919.017	1837.03	0.262139	90.0092	10196	10196	MS2	7/22	Sample.raw
	High	eFTPPVQAAYQk	P68871;Q6J1Z8	7	2	HCD	N-Term(TMT6plex), K12(TMT6plex)	38.906	2.37057	1	1	22602	Not Unique	Not Used	1.00977	1.03812	0.895272	1.03195	0.963282	3	613.013	1837.03	-0.27678	88.0916	9970	9970	MS2	14/44	Sample.raw
	High	aLAHk	Q6J1Z8	3	1	HCD	N-Term(TMT6plex), K5(TMT6plex)	12.6914	2.33073	1	1	14910	Unique	Used	0.864784	0.563743	0.865214	0.999221	0.689705	2	499.332	997.657	0.770315	20.0645	1508	1508	MS2	8/8	Sample.raw
	High	aLAHk	Q6J1Z8	3	1	HCD	N-Term(TMT6plex), K5(TMT6plex)	11.9803	2.29002	1	1	14900	Unique	Used	0.83579	0.523024	0.838706	0.912038	0.646904	3	333.224	997.658	2.37806	19.9632	1497	1497	MS2	10/16	Sample.raw
	Medium	eFTPPVQAAYQk	P68871;Q6J1Z8	7	2	HCD	N-Term(TMT6plex), K12(TMT6plex)	28.3539	2.21067	1	1	22922	Not Unique	Not Used	0.976741	1.12507	0.965113	1.03814	1.05905	2	919.019	1837.03	2.38853	91.1089	10322	10322	MS2	8/22	Sample.raw
	Medium	eFTPPVQAAYQk	P68871;Q6J1Z8	7	2	HCD	N-Term(TMT6plex), K12(TMT6plex)	44.468	2.18705	1	1	22663	Not Unique	Not Used	0.945463	1.00598	0.981101	0.949644	1.08975	3	613.014	1837.03	0.321269	88.6745	10037	10037	MS2	10/44	Sample.raw
K7ESE3	9.74	44	1	308	33.4127	4.71631	36.9952	0.908355	10	9.65966	0.955308	10	10.3528	0.938009	10	14.7953	0.980258	10	7.64274	1.02901	10	2.85178	UV excision repair protein RAD23 homolog A OS=Homo sapiens GN=RAD23A PE=4 SV=1 - [K7ESE3_HUMAN]
	Confidence Icon	Sequence	Protein Accessions	# Proteins	# Protein Groups	Activation Type	Modifications	Probability	XCorr	Δ Score	Rank	QuanResultID	Quan Info	Quan Usage	127/126	128/126	129/126	130/129	131/129	Charge	m/z [Da]	MH+ [Da]	ΔM [ppm]	RT [min]	First Scan	Last Scan	MS Order	Ions Matched	Spectrum File	Annotation
	High	eDkSPsEESAPTTSPESVSGSVPSSGSSGR	K7ESE3	4	1	HCD	N-Term(TMT6plex), K3(TMT6plex), S6(Phospho)	34.4077	4.32533	0.0115473	1	20820	Unique	Used	1.04094	0.9907	1.0542	1.05075	1.02747	3	1154.21	3460.6	0.865315	72.6714	8009	8009	MS2	19/172	Sample.raw
	High	eDksPSEESAPTTSPESVSGSVPSSGSSGR	K7ESE3	4	1	HCD	N-Term(TMT6plex), K3(TMT6plex), S4(Phospho)	24.9778	4.28435		2	20820	Redundant	Not Used	1.04094	0.9907	1.0542	1.05075	1.02747	3	1154.21	3460.6	0.865315	72.6714	8009	8009	MS2	20/172	Sample.raw
	High	eDksPSEESAPTtSPESVSGSVPSSGSSGR	K7ESE3	4	1	HCD	N-Term(TMT6plex), K3(TMT6plex), S4(Phospho), T13(Phospho)	48.571	4.08101	1	1	21069	Unique	Used	0.928365	0.974444	1.05146	1.02822	0.929149	3	1180.86	3540.57	-0.332796	74.9488	8283	8283	MS2	23/228	Sample.raw
	High	eDksPSEESAPTTsPESVSGSVPSSGSSGR	K7ESE3	4	1	HCD	N-Term(TMT6plex), K3(TMT6plex), S4(Phospho), S14(Phospho)	48.571	4.0794	1	2	21069	Redundant	Not Used	0.928365	0.974444	1.05146	1.02822	0.929149	3	1180.86	3540.57	-0.332796	74.9488	8283	8283	MS2	23/228	Sample.raw
	High	eDksPSEESAPtTSPESVSGSVPSSGSSGR	K7ESE3	4	1	HCD	N-Term(TMT6plex), K3(TMT6plex), S4(Phospho), T12(Phospho)	48.571	4.07641	1	3	21069	Redundant	Not Used	0.928365	0.974444	1.05146	1.02822	0.929149	3	1180.86	3540.57	-0.332796	74.9488	8283	8283	MS2	23/228	Sample.raw
	High	eDkSPSEESAPTTsPESVSGSVPSSGSSGR	K7ESE3	4	1	HCD	N-Term(TMT6plex), K3(TMT6plex), S14(Phospho)	28.2588	4.07597	0.00245098	1	20257	Unique	Used	0.876822	0.936549	0.762402	1.19571	1.12679	3	1154.21	3460.6	0.759492	67.7388	7390	7390	MS2	22/172	Sample.raw
	High	eDkSPsEESAPTTSPESVSGSVPSSGSSGR	K7ESE3	4	1	HCD	N-Term(TMT6plex), K3(TMT6plex), S6(Phospho)	19.9006	4.07371		2	20257	Redundant	Not Used	0.876822	0.936549	0.762402	1.19571	1.12679	3	1154.21	3460.6	0.759492	67.7388	7390	7390	MS2	23/172	Sample.raw
	High	eDksPSEESAPTTSPESVSGSVPSSGSSGR	K7ESE3	4	1	HCD	N-Term(TMT6plex), K3(TMT6plex), S4(Phospho)	12.2691	4.04315		3	20257	Redundant	Not Used	0.876822	0.936549	0.762402	1.19571	1.12679	3	1154.21	3460.6	0.759492	67.7388	7390	7390	MS2	24/172	Sample.raw
	High	eDkSPSEESAPTtSPESVSGSVPSSGSSGR	K7ESE3	4	1	HCD	N-Term(TMT6plex), K3(TMT6plex), T13(Phospho)	19.9006	4.0183		4	20257	Redundant	Not Used	0.876822	0.936549	0.762402	1.19571	1.12679	3	1154.21	3460.6	0.759492	67.7388	7390	7390	MS2	22/172	Sample.raw
	High	eDkSPSEESAPtTSPESVSGSVPSSGSSGR	K7ESE3	4	1	HCD	N-Term(TMT6plex), K3(TMT6plex), T12(Phospho)	19.9006	4.01389		5	20257	Redundant	Not Used	0.876822	0.936549	0.762402	1.19571	1.12679	3	1154.21	3460.6	0.759492	67.7388	7390	7390	MS2	22/172	Sample.raw
	High	eDkSPSEEsAPTTSPESVSGSVPSSGSSGR	K7ESE3	4	1	HCD	N-Term(TMT6plex), K3(TMT6plex), S9(Phospho)	19.9006	4.01113		6	20257	Redundant	Not Used	0.876822	0.936549	0.762402	1.19571	1.12679	3	1154.21	3460.6	0.759492	67.7388	7390	7390	MS2	23/172	Sample.raw
	High	eDkSPSEESAPTTSPEsVSGSVPSSGSSGR	K7ESE3	4	1	HCD	N-Term(TMT6plex), K3(TMT6plex), S17(Phospho)	5.72375	3.82752		7	20257	Redundant	Not Used	0.876822	0.936549	0.762402	1.19571	1.12679	3	1154.21	3460.6	0.759492	67.7388	7390	7390	MS2	20/172	Sample.raw
	High	eDksPSEESAPTTSPESVSGSVPSSGSSGR	K7ESE3	4	1	HCD	N-Term(TMT6plex), K3(TMT6plex), S4(Phospho)	26.7401	3.74253	0.026738	1	20457	Unique	Used	0.846223	0.835605	0.956127	0.973208	0.972169	3	1154.21	3460.6	0.971138	69.4997	7610	7610	MS2	24/172	Sample.raw
	High	eDkSPSEEsAPTTSPESVSGSVPSSGSSGR	K7ESE3	4	1	HCD	N-Term(TMT6plex), K3(TMT6plex), S9(Phospho)	18.0628	3.69942	0.0027027	1	20237	Unique	Used	0.881163	0.987425	0.920233	0.927634	1.06085	3	1154.2	3460.6	-0.0870907	67.5629	7368	7368	MS2	25/172	Sample.raw
	High	eDkSPsEESAPTTSPESVSGSVPSSGSSGR	K7ESE3	4	1	HCD	N-Term(TMT6plex), K3(TMT6plex), S6(Phospho)	10.6441	3.68634		2	20237	Redundant	Not Used	0.881163	0.987425	0.920233	0.927634	1.06085	3	1154.2	3460.6	-0.0870907	67.5629	7368	7368	MS2	26/172	Sample.raw
	High	eDkSPsEESAPTTSPESVSGSVPSSGSSGR	K7ESE3	4	1	HCD	N-Term(TMT6plex), K3(TMT6plex), S6(Phospho)	26.7401	3.64158		2	20457	Redundant	Not Used	0.846223	0.835605	0.956127	0.973208	0.972169	3	1154.21	3460.6	0.971138	69.4997	7610	7610	MS2	22/172	Sample.raw
	High	eDkSPSEEsAPTTSPESVSGSVPSSGSSGR	K7ESE3	4	1	HCD	N-Term(TMT6plex), K3(TMT6plex), S9(Phospho)	18.5198	3.59983	0.025	1	20353	Unique	Used	1.12588	1.04358	1.02054	1.06331	1.0163	3	1154.21	3460.6	0.547847	68.5529	7496	7496	MS2	20/172	Sample.raw
	High	eDksPSEESAPTTSPESVSGSVPSSGSSGR	K7ESE3	4	1	HCD	N-Term(TMT6plex), K3(TMT6plex), S4(Phospho)	10.6441	3.54752		3	20237	Redundant	Not Used	0.881163	0.987425	0.920233	0.927634	1.06085	3	1154.2	3460.6	-0.0870907	67.5629	7368	7368	MS2	26/172	Sample.raw
	High	eDksPSEESAPTTSPESVSGSVPSSGSSGR	K7ESE3	4	1	HCD	N-Term(TMT6plex), K3(TMT6plex), S4(Phospho)	18.5198	3.5138		2	20353	Redundant	Not Used	1.12588	1.04358	1.02054	1.06331	1.0163	3	1154.21	3460.6	0.547847	68.5529	7496	7496	MS2	22/172	Sample.raw
	High	eDkSPSEESAPTTSPESVsGSVPSSGSSGR	K7ESE3	4	1	HCD	N-Term(TMT6plex), K3(TMT6plex), S19(Phospho)	1	3.50988		8	20257	Redundant	Not Used	0.876822	0.936549	0.762402	1.19571	1.12679	3	1154.21	3460.6	0.759492	67.7388	7390	7390	MS2	19/172	Sample.raw
	High	eDkSPSEEsAPTTSPESVSGSVPSSGSSGR	K7ESE3	4	1	HCD	N-Term(TMT6plex), K3(TMT6plex), S9(Phospho)	31.7255	3.50782	0.00854701	1	20480	Unique	Used	0.963708	0.834198	0.903147	0.972446	1.03363	3	1154.21	3460.6	0.336201	69.7174	7635	7635	MS2	18/172	Sample.raw
	High	eDkSPsEESAPTTSPESVSGSVPSSGSSGR	K7ESE3	4	1	HCD	N-Term(TMT6plex), K3(TMT6plex), S6(Phospho)	18.5198	3.49973		3	20353	Redundant	Not Used	1.12588	1.04358	1.02054	1.06331	1.0163	3	1154.21	3460.6	0.547847	68.5529	7496	7496	MS2	21/172	Sample.raw
	High	eDksPSEESAPTTSPESVSGSVPSSGSSGR	K7ESE3	4	1	HCD	N-Term(TMT6plex), K3(TMT6plex), S4(Phospho)	17.38	3.49042	0.034384	1	20054	Unique	Used	0.983408	1.05364	1.09983	0.863651	1.03055	3	1154.21	3460.61	1.60607	65.751	7166	7166	MS2	20/172	Sample.raw
	High	eDkSPSEESAPTTsPESVSGSVPSSGSSGR	K7ESE3	4	1	HCD	N-Term(TMT6plex), K3(TMT6plex), S14(Phospho)	31.7255	3.47778		2	20480	Redundant	Not Used	0.963708	0.834198	0.903147	0.972446	1.03363	3	1154.21	3460.6	0.336201	69.7174	7635	7635	MS2	18/172	Sample.raw
	High	eDkSPSEESAPTtSPESVSGSVPSSGSSGR	K7ESE3	4	1	HCD	N-Term(TMT6plex), K3(TMT6plex), T13(Phospho)	31.7255	3.47622		3	20480	Redundant	Not Used	0.963708	0.834198	0.903147	0.972446	1.03363	3	1154.21	3460.6	0.336201	69.7174	7635	7635	MS2	18/172	Sample.raw
	High	eDkSPSEESAPTTsPESVSGSVPSSGSSGR	K7ESE3	4	1	HCD	N-Term(TMT6plex), K3(TMT6plex), S14(Phospho)	35.0648	3.47073		4	20237	Redundant	Not Used	0.881163	0.987425	0.920233	0.927634	1.06085	3	1154.2	3460.6	-0.0870907	67.5629	7368	7368	MS2	25/172	Sample.raw
	High	eDkSPSEESAPTtSPESVSGSVPSSGSSGR	K7ESE3	4	1	HCD	N-Term(TMT6plex), K3(TMT6plex), T13(Phospho)	26.2475	3.46999		5	20237	Redundant	Not Used	0.881163	0.987425	0.920233	0.927634	1.06085	3	1154.2	3460.6	-0.0870907	67.5629	7368	7368	MS2	25/172	Sample.raw
	High	eDkSPSEESAPtTSPESVSGSVPSSGSSGR	K7ESE3	4	1	HCD	N-Term(TMT6plex), K3(TMT6plex), T12(Phospho)	26.2475	3.46637		6	20237	Redundant	Not Used	0.881163	0.987425	0.920233	0.927634	1.06085	3	1154.2	3460.6	-0.0870907	67.5629	7368	7368	MS2	25/172	Sample.raw
	High	eDkSPSEEsAPTTSPESVSGSVPSSGSSGR	K7ESE3	4	1	HCD	N-Term(TMT6plex), K3(TMT6plex), S9(Phospho)	26.7401	3.46405		3	20457	Redundant	Not Used	0.846223	0.835605	0.956127	0.973208	0.972169	3	1154.21	3460.6	0.971138	69.4997	7610	7610	MS2	21/172	Sample.raw
	High	eDkSPSEESAPtTSPESVSGSVPSSGSSGR	K7ESE3	4	1	HCD	N-Term(TMT6plex), K3(TMT6plex), T12(Phospho)	31.7255	3.44694		4	20480	Redundant	Not Used	0.963708	0.834198	0.903147	0.972446	1.03363	3	1154.21	3460.6	0.336201	69.7174	7635	7635	MS2	18/172	Sample.raw
	High	eDkSPsEESAPTTSPESVSGSVPSSGSSGR	K7ESE3	4	1	HCD	N-Term(TMT6plex), K3(TMT6plex), S6(Phospho)	22.6624	3.41036		5	20480	Redundant	Not Used	0.963708	0.834198	0.903147	0.972446	1.03363	3	1154.21	3460.6	0.336201	69.7174	7635	7635	MS2	18/172	Sample.raw
	High	eDkSPSEESAPTTSPEsVSGSVPSSGSSGR	K7ESE3	4	1	HCD	N-Term(TMT6plex), K3(TMT6plex), S17(Phospho)	4.4638	3.39489		7	20237	Redundant	Not Used	0.881163	0.987425	0.920233	0.927634	1.06085	3	1154.2	3460.6	-0.0870907	67.5629	7368	7368	MS2	23/172	Sample.raw
	High	eDksPSEESAPTTSPESVSGSVPSSGSSGR	K7ESE3	4	1	HCD	N-Term(TMT6plex), K3(TMT6plex), S4(Phospho)	22.6624	3.38009		6	20480	Redundant	Not Used	0.963708	0.834198	0.903147	0.972446	1.03363	3	1154.21	3460.6	0.336201	69.7174	7635	7635	MS2	19/172	Sample.raw
	High	eDkSPsEESAPTTSPESVSGSVPSSGSSGR	K7ESE3	4	1	HCD	N-Term(TMT6plex), K3(TMT6plex), S6(Phospho)	17.38	3.37126		2	20054	Redundant	Not Used	0.983408	1.05364	1.09983	0.863651	1.03055	3	1154.21	3460.61	1.60607	65.751	7166	7166	MS2	18/172	Sample.raw
	High	eDksPSEESAPTTSPESVSGSVPSSGSSGR	K7ESE3	4	1	HCD	N-Term(TMT6plex), K3(TMT6plex), S4(Phospho)	66.45	3.32548	1	1	20032	Unique	Used	0.888777	0.907889	0.89755	0.97657	1.00959	3	1154.21	3460.6	0.971138	65.5294	7142	7142	MS2	18/172	Sample.raw
	High	eDkSPSEESAPTTsPESVSGSVPSSGSSGR	K7ESE3	4	1	HCD	N-Term(TMT6plex), K3(TMT6plex), S14(Phospho)	26.9482	3.30471		4	20353	Redundant	Not Used	1.12588	1.04358	1.02054	1.06331	1.0163	3	1154.21	3460.6	0.547847	68.5529	7496	7496	MS2	18/172	Sample.raw
	High	eDkSPSEESAPTtSPESVSGSVPSSGSSGR	K7ESE3	4	1	HCD	N-Term(TMT6plex), K3(TMT6plex), T13(Phospho)	18.5198	3.30371		5	20353	Redundant	Not Used	1.12588	1.04358	1.02054	1.06331	1.0163	3	1154.21	3460.6	0.547847	68.5529	7496	7496	MS2	18/172	Sample.raw
	High	eDkSPSEESAPtTSPESVSGSVPSSGSSGR	K7ESE3	4	1	HCD	N-Term(TMT6plex), K3(TMT6plex), T12(Phospho)	18.5198	3.29947		6	20353	Redundant	Not Used	1.12588	1.04358	1.02054	1.06331	1.0163	3	1154.21	3460.6	0.547847	68.5529	7496	7496	MS2	18/172	Sample.raw
	High	eDkSPSEESAPTTsPESVSGSVPSSGSSGR	K7ESE3	4	1	HCD	N-Term(TMT6plex), K3(TMT6plex), S14(Phospho)	26.7401	3.20796		4	20457	Redundant	Not Used	0.846223	0.835605	0.956127	0.973208	0.972169	3	1154.21	3460.6	0.971138	69.4997	7610	7610	MS2	19/172	Sample.raw
	High	eDkSPSEESAPTtSPESVSGSVPSSGSSGR	K7ESE3	4	1	HCD	N-Term(TMT6plex), K3(TMT6plex), T13(Phospho)	26.7401	3.20635		5	20457	Redundant	Not Used	0.846223	0.835605	0.956127	0.973208	0.972169	3	1154.21	3460.6	0.971138	69.4997	7610	7610	MS2	19/172	Sample.raw
	High	eDkSPSEESAPtTSPESVSGSVPSSGSSGR	K7ESE3	4	1	HCD	N-Term(TMT6plex), K3(TMT6plex), T12(Phospho)	26.7401	3.20232		6	20457	Redundant	Not Used	0.846223	0.835605	0.956127	0.973208	0.972169	3	1154.21	3460.6	0.971138	69.4997	7610	7610	MS2	19/172	Sample.raw
	High	eDksPSEESAPTTSPESVSGSVPSSGSSGR	K7ESE3	4	1	HCD	N-Term(TMT6plex), K3(TMT6plex), S4(Phospho)	32.2313	3.14741	1	1	20415	Unique	Used	0.717297	0.786884	0.831966	0.98396	1.04918	3	1154.2	3460.6	-0.933675	69.1214	7564	7564	MS2	19/172	Sample.raw
	High	eDkSPSEESAPTTSPESVsGSVPSSGSSGR	K7ESE3	4	1	HCD	N-Term(TMT6plex), K3(TMT6plex), S19(Phospho)	1	3.03654		8	20237	Redundant	Not Used	0.881163	0.987425	0.920233	0.927634	1.06085	3	1154.2	3460.6	-0.0870907	67.5629	7368	7368	MS2	21/172	Sample.raw
	High	eDkSPSEESAPTTSPESVSGsVPSSGSSGR	K7ESE3	4	1	HCD	N-Term(TMT6plex), K3(TMT6plex), S21(Phospho)	1	2.67779		9	20237	Redundant	Not Used	0.881163	0.987425	0.920233	0.927634	1.06085	3	1154.2	3460.6	-0.0870907	67.5629	7368	7368	MS2	19/172	Sample.raw
E7EV99	6.65	26	4	632	70.0124	6.45557	35.9881	0.909503	11	14.2662	0.861483	11	16.3192	0.811586	11	14.6536	1.06359	11	17.6272	0.848715	11	18.4957	Alpha-adducin OS=Homo sapiens GN=ADD1 PE=4 SV=1 - [E7EV99_HUMAN]
	Confidence Icon	Sequence	Protein Accessions	# Proteins	# Protein Groups	Activation Type	Modifications	Probability	XCorr	Δ Score	Rank	QuanResultID	Quan Info	Quan Usage	127/126	128/126	129/126	130/129	131/129	Charge	m/z [Da]	MH+ [Da]	ΔM [ppm]	RT [min]	First Scan	Last Scan	MS Order	Ions Matched	Spectrum File	Annotation
	High	aAVVTsPPPTTAPHk	E7EV99	10	1	HCD	N-Term(TMT6plex), S6(Phospho), K15(TMT6plex)	75.4269	3.47621	0.00287356	1	19878	Unique	Used	1.63627	0.953454	0.915996	1.64694	0.976689	3	671.372	2012.1	1.23049	64.1017	6973	6973	MS2	16/82	Sample.raw
	High	aAVVtSPPPTTAPHk	E7EV99	10	1	HCD	N-Term(TMT6plex), T5(Phospho), K15(TMT6plex)	75.4269	3.46845		2	19878	Redundant	Not Used	1.63627	0.953454	0.915996	1.64694	0.976689	3	671.372	2012.1	1.23049	64.1017	6973	6973	MS2	16/82	Sample.raw
	High	aAVVTsPPPTTAPHk	E7EV99	10	1	HCD	N-Term(TMT6plex), S6(Phospho), K15(TMT6plex)	73.4089	3.35334	0.00597015	1	19953	Unique	Used	1.14215	0.829924	0.760081	1.38744	0.845776	3	671.371	2012.1	0.0474575	64.7746	7055	7055	MS2	15/82	Sample.raw
	High	aAVVTsPPPTTAPHk	E7EV99	10	1	HCD	N-Term(TMT6plex), S6(Phospho), K15(TMT6plex)	85.316	3.33019	0.228228	1	19942	Unique	Used	1.33532	0.961029	0.925311	1.30297	0.867226	3	671.372	2012.1	0.957479	64.6786	7043	7043	MS2	15/82	Sample.raw
	High	aAVVtSPPPTTAPHk	E7EV99	10	1	HCD	N-Term(TMT6plex), T5(Phospho), K15(TMT6plex)	85.316	3.32957	0.228228	2	19942	Redundant	Not Used	1.33532	0.961029	0.925311	1.30297	0.867226	3	671.372	2012.1	0.957479	64.6786	7043	7043	MS2	15/82	Sample.raw
	High	aAVVtSPPPTTAPHk	E7EV99	10	1	HCD	N-Term(TMT6plex), T5(Phospho), K15(TMT6plex)	73.4089	3.32844		2	19953	Redundant	Not Used	1.14215	0.829924	0.760081	1.38744	0.845776	3	671.371	2012.1	0.0474575	64.7746	7055	7055	MS2	15/82	Sample.raw
	High	qkGsEENLDEAR	E7EV99	8	1	HCD	N-Term(TMT6plex), K2(TMT6plex), S4(Phospho)	19.3018	2.8744	1	1	17023	Unique	Used	0.812054	0.76777	0.659884	1.02144	0.848715	3	638.651	1913.94	0.813237	39.136	3832	3832	MS2	15/64	Sample.raw
	High	sPGsPVGEGTGSPPk	E7EV99	10	1	HCD	N-Term(TMT6plex), S4(Phospho), K15(TMT6plex)	83.9787	2.85193	0.119298	1	19487	Unique	Used	0.909503	1.02623	0.866476	1.06359	0.960474	2	946.483	1891.96	1.07377	60.6123	6543	6543	MS2	13/41	Sample.raw
	High	aAVVTSPPPtTAPHk	E7EV99	10	1	HCD	N-Term(TMT6plex), T10(Phospho), K15(TMT6plex)	37.7512	2.61042		3	19878	Redundant	Not Used	1.63627	0.953454	0.915996	1.64694	0.976689	3	671.372	2012.1	1.23049	64.1017	6973	6973	MS2	11/82	Sample.raw
	High	sPGSPVGEGtGSPPk	E7EV99	10	1	HCD	N-Term(TMT6plex), T10(Phospho), K15(TMT6plex)	24.3429	2.606	0.0689655	1	19417	Unique	Used	0.925955	0.964334	0.811586	1.06522	1.02908	2	946.483	1891.96	1.39637	60.0133	6466	6466	MS2	9/41	Sample.raw
	High	aAVVTSPPPtTAPHk	E7EV99	10	1	HCD	N-Term(TMT6plex), T10(Phospho), K15(TMT6plex)	33.8167	2.57263		3	19942	Redundant	Not Used	1.33532	0.961029	0.925311	1.30297	0.867226	3	671.372	2012.1	0.957479	64.6786	7043	7043	MS2	11/82	Sample.raw
	High	aAVVTSPPPtTAPHk	E7EV99	10	1	HCD	N-Term(TMT6plex), T10(Phospho), K15(TMT6plex)	35.9011	2.56941		3	19953	Redundant	Not Used	1.14215	0.829924	0.760081	1.38744	0.845776	3	671.371	2012.1	0.0474575	64.7746	7055	7055	MS2	11/82	Sample.raw
	High	aAVVtSPPPTTAPHk	E7EV99	10	1	HCD	N-Term(TMT6plex), T5(Phospho), K15(TMT6plex)	33.817	2.55954	1	1	19889	Unique	Used	1.49269	0.861483	1.04441	1.19871	0.671	4	503.781	2012.1	1.46647	64.1964	6985	6985	MS2	15/123	Sample.raw
	High	aAVVTsPPPTTAPHk	E7EV99	10	1	HCD	N-Term(TMT6plex), S6(Phospho), K15(TMT6plex)	33.817	2.55809	1	2	19889	Redundant	Not Used	1.49269	0.861483	1.04441	1.19871	0.671	4	503.781	2012.1	1.46647	64.1964	6985	6985	MS2	15/123	Sample.raw
	High	sPGSPVGEGtGSPPk	E7EV99	10	1	HCD	N-Term(TMT6plex), T10(Phospho), K15(TMT6plex)	21.8979	2.51155		2	19487	Redundant	Not Used	0.909503	1.02623	0.866476	1.06359	0.960474	2	946.483	1891.96	1.07377	60.6123	6543	6543	MS2	10/41	Sample.raw
	High	sPGsPVGEGTGSPPk	E7EV99	10	1	HCD	N-Term(TMT6plex), S4(Phospho), K15(TMT6plex)	48.6891	2.4727	0.0607287	1	19551	Unique	Used	0.90949	1.01129	0.895429	0.945219	0.980478	2	946.483	1891.96	1.4609	61.1553	6613	6613	MS2	13/41	Sample.raw
	High	sPGsPVGEGTGSPPk	E7EV99	10	1	HCD	N-Term(TMT6plex), S4(Phospho), K15(TMT6plex)	58.7652	2.43379		2	19417	Redundant	Not Used	0.925955	0.964334	0.811586	1.06522	1.02908	2	946.483	1891.96	1.39637	60.0133	6466	6466	MS2	12/41	Sample.raw
	High	aAVVTSPPPTtAPHk	E7EV99	10	1	HCD	N-Term(TMT6plex), T11(Phospho), K15(TMT6plex)	27.543	2.36215		4	19878	Redundant	Not Used	1.63627	0.953454	0.915996	1.64694	0.976689	3	671.372	2012.1	1.23049	64.1017	6973	6973	MS2	10/82	Sample.raw
	High	aAVVTSPPPTtAPHk	E7EV99	10	1	HCD	N-Term(TMT6plex), T11(Phospho), K15(TMT6plex)	25.6148	2.32078		4	19953	Redundant	Not Used	1.14215	0.829924	0.760081	1.38744	0.845776	3	671.371	2012.1	0.0474575	64.7746	7055	7055	MS2	10/82	Sample.raw
	High	sPGSPVGEGtGSPPk	E7EV99	10	1	HCD	N-Term(TMT6plex), T10(Phospho), K15(TMT6plex)	26.3121	2.32001		2	19551	Redundant	Not Used	0.90949	1.01129	0.895429	0.945219	0.980478	2	946.483	1891.96	1.4609	61.1553	6613	6613	MS2	9/41	Sample.raw
	High	qkGsEENLDEAR	E7EV99	8	1	HCD	N-Term(TMT6plex), K2(TMT6plex), S4(Phospho)	8.34123	2.31655	1	1	17175	Unique	Used	0.905927	0.859262	0.756301	0.948869	0.844766	3	638.651	1913.94	0.813237	40.3454	3999	3999	MS2	15/64	Sample.raw
	High	aAVVTSPPPTtAPHk	E7EV99	10	1	HCD	N-Term(TMT6plex), T11(Phospho), K15(TMT6plex)	23.7847	2.28944		4	19942	Redundant	Not Used	1.33532	0.961029	0.925311	1.30297	0.867226	3	671.372	2012.1	0.957479	64.6786	7043	7043	MS2	10/82	Sample.raw
	Medium	sPGSPVGEGTGSPPk	E7EV99	10	1	HCD	N-Term(TMT6plex), S1(Phospho), K15(TMT6plex)	31.8534	2.20485		3	19487	Redundant	Not Used	0.909503	1.02623	0.866476	1.06359	0.960474	2	946.483	1891.96	1.07377	60.6123	6543	6543	MS2	10/56	Sample.raw
	Medium	qkGsEENLDEAR	E7EV99	8	1	HCD	N-Term(TMT6plex), K2(TMT6plex), S4(Phospho)	10.1987	2.16674	1	1	17243	Unique	Used	0.826465	0.839097	0.743948	0.937393	0.764525	3	638.651	1913.94	0.813237	40.919	4074	4074	MS2	15/64	Sample.raw
	Medium	sPGSPVGEGTGsPPk	E7EV99	10	1	HCD	N-Term(TMT6plex), S12(Phospho), K15(TMT6plex)	7.27302	2.15403		3	19417	Redundant	Not Used	0.925955	0.964334	0.811586	1.06522	1.02908	2	946.483	1891.96	1.39637	60.0133	6466	6466	MS2	7/41	Sample.raw
	Medium	gsEENLDEAR	E7EV99	8	1	HCD	N-Term(TMT6plex), S2(Phospho)	22.4652	2.10508	1	1	17408	Unique	Used	0.861064	0.650773	0.719556	0.956227	0.743326	2	714.815	1428.62	1.15194	42.3246	4256	4256	MS2	14/26	Sample.raw
Q14477	44.55	9	4	101	10.9216	6.68311	34.3228		0			0			0			0			0		Hbbm fused globin protein (Fragment) OS=Homo sapiens GN=HBB PE=2 SV=1 - [Q14477_HUMAN]
	Confidence Icon	Sequence	Protein Accessions	# Proteins	# Protein Groups	Activation Type	Modifications	Probability	XCorr	Δ Score	Rank	QuanResultID	Quan Info	Quan Usage	127/126	128/126	129/126	130/129	131/129	Charge	m/z [Da]	MH+ [Da]	ΔM [ppm]	RT [min]	First Scan	Last Scan	MS Order	Ions Matched	Spectrum File	Annotation
	High	gTFSQLSELHcDk	P02042;Q14477	7	2	HCD	N-Term(TMT6plex), C11(Carbamidomethyl), K13(TMT6plex)	98.8216	4.54249	1	1	22001	Not Unique	Not Used	0.872931	0.932582	0.850274	1.05276	1.08214	3	660.681	1980.03	0.656373	82.99	9308	9308	MS2	15/48	Sample.raw
	High	sAVTALWGk	P68871;Q14477;Q6J1Z7	44	3	HCD	N-Term(TMT6plex), K9(TMT6plex)	44.4024	4.34451	0.509217	1	23551	Not Unique	Not Used	0.861111	0.977749	0.792303	1.04225	1.06887	2	695.926	1390.85	-0.198905	97.2274	11014	11014	MS2	12/16	Sample.raw
	High	vNVDAVGGEALGR	P02042;Q14477;Q6J1Z7;Q670S4	10	4	HCD	N-Term(TMT6plex)	32.2515	4.16245	1	1	21833	Not Unique	Not Used	1.19843	0.852396	0.803328	1.41832	1.01225	2	743.415	1485.82	0.712438	81.5913	9124	9124	MS2	17/24	Sample.raw
	High	sAVTALWGk	P68871;Q14477;Q6J1Z7	44	3	HCD	N-Term(TMT6plex), K9(TMT6plex)	46.0853	3.50566	1	1	23609	Not Unique	Not Used	0.96235	1.02901	0.914658	1.0028	1.08313	2	695.927	1390.85	0.327696	97.7491	11078	11078	MS2	13/16	Sample.raw
	High	lLVVYPWTQR	P68871;P02042;Q14476;Q14477;Q6J1Z7;Q670S4	52	6	HCD	N-Term(TMT6plex)	29.5696	3.50002	1	1	25404	Not Unique	Not Used	0.975014	1.05192	0.845294	1.03996	1.21291	2	752.449	1503.89	1.01001	118.404	13085	13085	MS2	13/18	Sample.raw
	High	lLVVYPWTQR	P68871;P02042;Q14476;Q14477;Q6J1Z7;Q670S4	52	6	HCD	N-Term(TMT6plex)	15.0996	3.491	1	1	25462	Not Unique	Not Used	0.958347	1.07742	0.85179	1.10041	1.21618	2	752.449	1503.89	1.74054	118.951	13149	13149	MS2	13/18	Sample.raw
	High	lLVVYPWTQR	P68871;P02042;Q14476;Q14477;Q6J1Z7;Q670S4	52	6	HCD	N-Term(TMT6plex)	26.8404	3.36064	1	1	25231	Not Unique	Not Used	0.966854	1.10545	0.865841	0.968168	1.06611	2	752.449	1503.89	0.847673	116.721	12894	12894	MS2	13/18	Sample.raw
	High	lLVVYPWTQR	P68871;P02042;Q14476;Q14477;Q6J1Z7;Q670S4	52	6	HCD	N-Term(TMT6plex)	19.4788	3.31169	1	1	25384	Not Unique	Not Used	0.932076	1.14762	0.908379	0.920645	1.10199	2	752.449	1503.89	1.25352	118.234	13063	13063	MS2	13/18	Sample.raw
	Medium	sAVTALWGk	P68871;Q14477;Q6J1Z7	44	3	HCD	N-Term(TMT6plex), K9(TMT6plex)	43.5142	2.22458	1	1	23561	Not Unique	Not Used	0.749166	0.949044	0.817206	1.09055	0.873937	3	464.287	1390.85	0.559388	97.3147	11025	11025	MS2	10/32	Sample.raw
Q05CF8	6.53	47	1	291	33.0344	6.66846	29.3734	0.719756	8	3.09513	0.686637	8	1.79809	0.828238	8	4.90932	0.750203	8	6.79462	0.493227	8	7.09601	KNG1 protein OS=Homo sapiens GN=KNG1 PE=2 SV=1 - [Q05CF8_HUMAN]
	Confidence Icon	Sequence	Protein Accessions	# Proteins	# Protein Groups	Activation Type	Modifications	Probability	XCorr	Δ Score	Rank	QuanResultID	Quan Info	Quan Usage	127/126	128/126	129/126	130/129	131/129	Charge	m/z [Da]	MH+ [Da]	ΔM [ppm]	RT [min]	First Scan	Last Scan	MS Order	Ions Matched	Spectrum File	Annotation
	High	eTTcSkEsNEELTEScETk	Q05CF8	6	1	HCD	N-Term(TMT6plex), C4(Carbamidomethyl), K6(TMT6plex), S8(Phospho), C16(Carbamidomethyl), K19(TMT6plex)	97.8572	3.77094	0.106101	1	20094	Unique	Used	0.717357	0.676757	0.831615	0.716139	0.452125	3	1010.47	3029.38	-3.35689	66.1396	7210	7210	MS2	19/106	Sample.raw
	High	eTTcSkEsNEELTEScETk	Q05CF8	6	1	HCD	N-Term(TMT6plex), C4(Carbamidomethyl), K6(TMT6plex), S8(Phospho), C16(Carbamidomethyl), K19(TMT6plex)	74.7312	3.7239	0.0645161	1	20129	Unique	Used	0.742242	0.708321	0.828311	0.731218	0.47453	3	1010.47	3029.39	-0.516057	66.5125	7249	7249	MS2	19/106	Sample.raw
	High	eTTcSkEsNEELTEScETk	Q05CF8	6	1	HCD	N-Term(TMT6plex), C4(Carbamidomethyl), K6(TMT6plex), S8(Phospho), C16(Carbamidomethyl), K19(TMT6plex)	76.9916	3.69164	0.127371	1	20216	Unique	Used	0.727702	0.693372	0.912287	0.669293	0.498579	3	1010.47	3029.39	-0.0929562	67.3696	7345	7345	MS2	20/106	Sample.raw
	High	eTTcSkEsNEELTEScETk	Q05CF8	6	1	HCD	N-Term(TMT6plex), C4(Carbamidomethyl), K6(TMT6plex), S8(Phospho), C16(Carbamidomethyl), K19(TMT6plex)	65.4517	3.65502	0.0437158	1	19917	Unique	Used	0.650381	0.60718	0.707259	0.784799	0.487932	3	1010.47	3029.4	1.90166	64.437	7016	7016	MS2	20/106	Sample.raw
	High	eTTcSkEsNEELTEScETk	Q05CF8	6	1	HCD	N-Term(TMT6plex), C4(Carbamidomethyl), K6(TMT6plex), S8(Phospho), C16(Carbamidomethyl), K19(TMT6plex)	77.9262	3.54155	0.135593	1	20569	Unique	Used	0.693434	0.687786	0.779835	0.779733	0.526373	3	1010.47	3029.39	-2.20846	70.4969	7733	7733	MS2	16/106	Sample.raw
	High	eTTcSkESNEELtEScETk	Q05CF8	6	1	HCD	N-Term(TMT6plex), C4(Carbamidomethyl), K6(TMT6plex), T13(Phospho), C16(Carbamidomethyl), K19(TMT6plex)	33.3935	3.49919		2	19917	Redundant	Not Used	0.650381	0.60718	0.707259	0.784799	0.487932	3	1010.47	3029.4	1.90166	64.437	7016	7016	MS2	17/106	Sample.raw
	High	eTTcSkESNEELtEScETk	Q05CF8	6	1	HCD	N-Term(TMT6plex), C4(Carbamidomethyl), K6(TMT6plex), T13(Phospho), C16(Carbamidomethyl), K19(TMT6plex)	50.8997	3.48154		2	20129	Redundant	Not Used	0.742242	0.708321	0.828311	0.731218	0.47453	3	1010.47	3029.39	-0.516057	66.5125	7249	7249	MS2	17/106	Sample.raw
	High	eTTcSkESNEELTEscETk	Q05CF8	6	1	HCD	N-Term(TMT6plex), C4(Carbamidomethyl), K6(TMT6plex), S15(Phospho), C16(Carbamidomethyl), K19(TMT6plex)	47.3849	3.36671		2	20094	Redundant	Not Used	0.717357	0.676757	0.831615	0.716139	0.452125	3	1010.47	3029.38	-3.35689	66.1396	7210	7210	MS2	13/106	Sample.raw
	High	eTTcSkESNEELtEScETk	Q05CF8	6	1	HCD	N-Term(TMT6plex), C4(Carbamidomethyl), K6(TMT6plex), T13(Phospho), C16(Carbamidomethyl), K19(TMT6plex)	70.6367	3.35795		3	20094	Redundant	Not Used	0.717357	0.676757	0.831615	0.716139	0.452125	3	1010.47	3029.38	-3.35689	66.1396	7210	7210	MS2	15/106	Sample.raw
	High	eTTcSkESNEELTEscETk	Q05CF8	6	1	HCD	N-Term(TMT6plex), C4(Carbamidomethyl), K6(TMT6plex), S15(Phospho), C16(Carbamidomethyl), K19(TMT6plex)	16.5239	3.32739		3	19917	Redundant	Not Used	0.650381	0.60718	0.707259	0.784799	0.487932	3	1010.47	3029.4	1.90166	64.437	7016	7016	MS2	15/106	Sample.raw
	High	eTTcSkEsNEELTEScETk	Q05CF8	6	1	HCD	N-Term(TMT6plex), C4(Carbamidomethyl), K6(TMT6plex), S8(Phospho), C16(Carbamidomethyl), K19(TMT6plex)	67.1778	3.30345	0.0727273	1	20358	Unique	Used	0.830136	0.687402	0.828164	0.76968	0.505506	3	1010.47	3029.4	3.11051	68.5985	7501	7501	MS2	16/106	Sample.raw
	High	eTTcskESNEELTEScETk	Q05CF8	6	1	HCD	N-Term(TMT6plex), C4(Carbamidomethyl), S5(Phospho), K6(TMT6plex), C16(Carbamidomethyl), K19(TMT6plex)	64.4271	3.22264		2	20216	Redundant	Not Used	0.727702	0.693372	0.912287	0.669293	0.498579	3	1010.47	3029.39	-0.0929562	67.3696	7345	7345	MS2	17/106	Sample.raw
	High	eTTcskESNEELTEScETk	Q05CF8	6	1	HCD	N-Term(TMT6plex), C4(Carbamidomethyl), S5(Phospho), K6(TMT6plex), C16(Carbamidomethyl), K19(TMT6plex)	70.6367	3.18753		4	20094	Redundant	Not Used	0.717357	0.676757	0.831615	0.716139	0.452125	3	1010.47	3029.38	-3.35689	66.1396	7210	7210	MS2	17/106	Sample.raw
	High	eTTcskESNEELTEScETk	Q05CF8	6	1	HCD	N-Term(TMT6plex), C4(Carbamidomethyl), S5(Phospho), K6(TMT6plex), C16(Carbamidomethyl), K19(TMT6plex)	53.808	3.18673		4	19917	Redundant	Not Used	0.650381	0.60718	0.707259	0.784799	0.487932	3	1010.47	3029.4	1.90166	64.437	7016	7016	MS2	17/106	Sample.raw
	High	eTTcSkEsNEELTEScETk	Q05CF8	6	1	HCD	N-Term(TMT6plex), C4(Carbamidomethyl), K6(TMT6plex), S8(Phospho), C16(Carbamidomethyl), K19(TMT6plex)	76.8125	3.17535	0.0283019	1	20027	Unique	Used	0.714157	0.685873	0.789896	0.80726	0.522137	3	1010.47	3029.4	1.1159	65.4873	7137	7137	MS2	17/106	Sample.raw
	High	eTTcskESNEELTEScETk	Q05CF8	6	1	HCD	N-Term(TMT6plex), C4(Carbamidomethyl), S5(Phospho), K6(TMT6plex), C16(Carbamidomethyl), K19(TMT6plex)	62.3246	3.1688		3	20129	Redundant	Not Used	0.742242	0.708321	0.828311	0.731218	0.47453	3	1010.47	3029.39	-0.516057	66.5125	7249	7249	MS2	16/106	Sample.raw
	High	eTTcSkESNEELtEScETk	Q05CF8	6	1	HCD	N-Term(TMT6plex), C4(Carbamidomethyl), K6(TMT6plex), T13(Phospho), C16(Carbamidomethyl), K19(TMT6plex)	42.1782	3.16745		3	20216	Redundant	Not Used	0.727702	0.693372	0.912287	0.669293	0.498579	3	1010.47	3029.39	-0.0929562	67.3696	7345	7345	MS2	14/106	Sample.raw
	High	eTTcSkESNEELtEScETk	Q05CF8	6	1	HCD	N-Term(TMT6plex), C4(Carbamidomethyl), K6(TMT6plex), T13(Phospho), C16(Carbamidomethyl), K19(TMT6plex)	52.7452	3.08943		2	20027	Redundant	Not Used	0.714157	0.685873	0.789896	0.80726	0.522137	3	1010.47	3029.4	1.1159	65.4873	7137	7137	MS2	15/106	Sample.raw
	High	eTTcSkESNEELtEScETk	Q05CF8	6	1	HCD	N-Term(TMT6plex), C4(Carbamidomethyl), K6(TMT6plex), T13(Phospho), C16(Carbamidomethyl), K19(TMT6plex)	34.7079	3.06274		2	20358	Redundant	Not Used	0.830136	0.687402	0.828164	0.76968	0.505506	3	1010.47	3029.4	3.11051	68.5985	7501	7501	MS2	14/106	Sample.raw
	High	eTTcSkESNEELtEScETk	Q05CF8	6	1	HCD	N-Term(TMT6plex), C4(Carbamidomethyl), K6(TMT6plex), T13(Phospho), C16(Carbamidomethyl), K19(TMT6plex)	43.2321	3.05817		2	20569	Redundant	Not Used	0.693434	0.687786	0.779835	0.779733	0.526373	3	1010.47	3029.39	-2.20846	70.4969	7733	7733	MS2	14/106	Sample.raw
	High	eTTcSkESNEELTEscETk	Q05CF8	6	1	HCD	N-Term(TMT6plex), C4(Carbamidomethyl), K6(TMT6plex), S15(Phospho), C16(Carbamidomethyl), K19(TMT6plex)	30.7562	3.04473		4	20129	Redundant	Not Used	0.742242	0.708321	0.828311	0.731218	0.47453	3	1010.47	3029.39	-0.516057	66.5125	7249	7249	MS2	15/106	Sample.raw
	High	eTTcSkESNEELTEscETk	Q05CF8	6	1	HCD	N-Term(TMT6plex), C4(Carbamidomethyl), K6(TMT6plex), S15(Phospho), C16(Carbamidomethyl), K19(TMT6plex)	23.474	2.99617		3	20027	Redundant	Not Used	0.714157	0.685873	0.789896	0.80726	0.522137	3	1010.47	3029.4	1.1159	65.4873	7137	7137	MS2	14/106	Sample.raw
	High	eTTcskESNEELTEScETk	Q05CF8	6	1	HCD	N-Term(TMT6plex), C4(Carbamidomethyl), S5(Phospho), K6(TMT6plex), C16(Carbamidomethyl), K19(TMT6plex)	65.4015	2.9934		3	20569	Redundant	Not Used	0.693434	0.687786	0.779835	0.779733	0.526373	3	1010.47	3029.39	-2.20846	70.4969	7733	7733	MS2	13/106	Sample.raw
	High	eTTcskESNEELTEScETk	Q05CF8	6	1	HCD	N-Term(TMT6plex), C4(Carbamidomethyl), S5(Phospho), K6(TMT6plex), C16(Carbamidomethyl), K19(TMT6plex)	55.3965	2.98605		3	20358	Redundant	Not Used	0.830136	0.687402	0.828164	0.76968	0.505506	3	1010.47	3029.4	3.11051	68.5985	7501	7501	MS2	15/106	Sample.raw
	High	eTTcSkEsNEELTEScETk	Q05CF8	6	1	HCD	N-Term(TMT6plex), C4(Carbamidomethyl), K6(TMT6plex), S8(Phospho), C16(Carbamidomethyl), K19(TMT6plex)	101.442	2.78338	0.057554	1	20107	Unique	Used	0.722163	0.663151	0.843945	0.715386	0.451053	3	1010.47	3029.39	-1.24137	66.2691	7225	7225	MS2	18/106	Sample.raw
	High	eTTcskESNEELTEScETk	Q05CF8	6	1	HCD	N-Term(TMT6plex), C4(Carbamidomethyl), S5(Phospho), K6(TMT6plex), C16(Carbamidomethyl), K19(TMT6plex)	64.2879	2.68419		4	20027	Redundant	Not Used	0.714157	0.685873	0.789896	0.80726	0.522137	3	1010.47	3029.4	1.1159	65.4873	7137	7137	MS2	15/106	Sample.raw
	High	eTtcSkESNEELTEScETk	Q05CF8	6	1	HCD	N-Term(TMT6plex), T3(Phospho), C4(Carbamidomethyl), K6(TMT6plex), C16(Carbamidomethyl), K19(TMT6plex)	33.3935	2.68289		5	19917	Redundant	Not Used	0.650381	0.60718	0.707259	0.784799	0.487932	3	1010.47	3029.4	1.90166	64.437	7016	7016	MS2	15/106	Sample.raw
	High	eTtcSkESNEELTEScETk	Q05CF8	6	1	HCD	N-Term(TMT6plex), T3(Phospho), C4(Carbamidomethyl), K6(TMT6plex), C16(Carbamidomethyl), K19(TMT6plex)	42.1782	2.64371		4	20216	Redundant	Not Used	0.727702	0.693372	0.912287	0.669293	0.498579	3	1010.47	3029.39	-0.0929562	67.3696	7345	7345	MS2	15/106	Sample.raw
	High	eTtcSkESNEELTEScETk	Q05CF8	6	1	HCD	N-Term(TMT6plex), T3(Phospho), C4(Carbamidomethyl), K6(TMT6plex), C16(Carbamidomethyl), K19(TMT6plex)	43.2321	2.63066		4	20569	Redundant	Not Used	0.693434	0.687786	0.779835	0.779733	0.526373	3	1010.47	3029.39	-2.20846	70.4969	7733	7733	MS2	11/106	Sample.raw
	High	eTtcSkESNEELTEScETk	Q05CF8	6	1	HCD	N-Term(TMT6plex), T3(Phospho), C4(Carbamidomethyl), K6(TMT6plex), C16(Carbamidomethyl), K19(TMT6plex)	47.3849	2.62722		5	20094	Redundant	Not Used	0.717357	0.676757	0.831615	0.716139	0.452125	3	1010.47	3029.38	-3.35689	66.1396	7210	7210	MS2	15/106	Sample.raw
	High	eTTcSkESNEELtEScETk	Q05CF8	6	1	HCD	N-Term(TMT6plex), C4(Carbamidomethyl), K6(TMT6plex), T13(Phospho), C16(Carbamidomethyl), K19(TMT6plex)	73.6804	2.61802		2	20107	Redundant	Not Used	0.722163	0.663151	0.843945	0.715386	0.451053	3	1010.47	3029.39	-1.24137	66.2691	7225	7225	MS2	14/106	Sample.raw
	High	eTTcSkESNEELTEscETk	Q05CF8	6	1	HCD	N-Term(TMT6plex), C4(Carbamidomethyl), K6(TMT6plex), S15(Phospho), C16(Carbamidomethyl), K19(TMT6plex)	24.5854	2.59723		5	20569	Redundant	Not Used	0.693434	0.687786	0.779835	0.779733	0.526373	3	1010.47	3029.39	-2.20846	70.4969	7733	7733	MS2	12/106	Sample.raw
	High	eTTcSkESNEELTEscETk	Q05CF8	6	1	HCD	N-Term(TMT6plex), C4(Carbamidomethyl), K6(TMT6plex), S15(Phospho), C16(Carbamidomethyl), K19(TMT6plex)	23.4548	2.58269		5	20216	Redundant	Not Used	0.727702	0.693372	0.912287	0.669293	0.498579	3	1010.47	3029.39	-0.0929562	67.3696	7345	7345	MS2	12/106	Sample.raw
	High	eTtcSkESNEELTEScETk	Q05CF8	6	1	HCD	N-Term(TMT6plex), T3(Phospho), C4(Carbamidomethyl), K6(TMT6plex), C16(Carbamidomethyl), K19(TMT6plex)	40.3904	2.56075		5	20129	Redundant	Not Used	0.742242	0.708321	0.828311	0.731218	0.47453	3	1010.47	3029.39	-0.516057	66.5125	7249	7249	MS2	14/106	Sample.raw
	High	eTTcskESNEELTEScETk	Q05CF8	6	1	HCD	N-Term(TMT6plex), C4(Carbamidomethyl), S5(Phospho), K6(TMT6plex), C16(Carbamidomethyl), K19(TMT6plex)	73.6804	2.55623		3	20107	Redundant	Not Used	0.722163	0.663151	0.843945	0.715386	0.451053	3	1010.47	3029.39	-1.24137	66.2691	7225	7225	MS2	16/106	Sample.raw
	High	eTTcSkESNEELTEscETk	Q05CF8	6	1	HCD	N-Term(TMT6plex), C4(Carbamidomethyl), K6(TMT6plex), S15(Phospho), C16(Carbamidomethyl), K19(TMT6plex)	17.5573	2.54522		4	20358	Redundant	Not Used	0.830136	0.687402	0.828164	0.76968	0.505506	3	1010.47	3029.4	3.11051	68.5985	7501	7501	MS2	12/106	Sample.raw
	High	eTTcSkESNEELTEScEtk	Q05CF8	6	1	HCD	N-Term(TMT6plex), C4(Carbamidomethyl), K6(TMT6plex), C16(Carbamidomethyl), T18(Phospho), K19(TMT6plex)	1	2.53267		6	19917	Redundant	Not Used	0.650381	0.60718	0.707259	0.784799	0.487932	3	1010.47	3029.4	1.90166	64.437	7016	7016	MS2	11/106	Sample.raw
	High	etTcSkESNEELTEScETk	Q05CF8	6	1	HCD	N-Term(TMT6plex), T2(Phospho), C4(Carbamidomethyl), K6(TMT6plex), C16(Carbamidomethyl), K19(TMT6plex)	24.5188	2.49726		7	19917	Redundant	Not Used	0.650381	0.60718	0.707259	0.784799	0.487932	3	1010.47	3029.4	1.90166	64.437	7016	7016	MS2	14/106	Sample.raw
	High	etTcSkESNEELTEScETk	Q05CF8	6	1	HCD	N-Term(TMT6plex), T2(Phospho), C4(Carbamidomethyl), K6(TMT6plex), C16(Carbamidomethyl), K19(TMT6plex)	32.3871	2.48121		6	20216	Redundant	Not Used	0.727702	0.693372	0.912287	0.669293	0.498579	3	1010.47	3029.39	-0.0929562	67.3696	7345	7345	MS2	14/106	Sample.raw
	High	eTTcSkESNEELTEScEtk	Q05CF8	6	1	HCD	N-Term(TMT6plex), C4(Carbamidomethyl), K6(TMT6plex), C16(Carbamidomethyl), T18(Phospho), K19(TMT6plex)	7.35934	2.4364		6	20129	Redundant	Not Used	0.742242	0.708321	0.828311	0.731218	0.47453	3	1010.47	3029.39	-0.516057	66.5125	7249	7249	MS2	12/106	Sample.raw
	High	eTtcSkESNEELTEScETk	Q05CF8	6	1	HCD	N-Term(TMT6plex), T3(Phospho), C4(Carbamidomethyl), K6(TMT6plex), C16(Carbamidomethyl), K19(TMT6plex)	34.7079	2.39419		5	20358	Redundant	Not Used	0.830136	0.687402	0.828164	0.76968	0.505506	3	1010.47	3029.4	3.11051	68.5985	7501	7501	MS2	13/106	Sample.raw
	High	eTTcSkESNEELTEScEtk	Q05CF8	6	1	HCD	N-Term(TMT6plex), C4(Carbamidomethyl), K6(TMT6plex), C16(Carbamidomethyl), T18(Phospho), K19(TMT6plex)	3.17705	2.39326		5	20027	Redundant	Not Used	0.714157	0.685873	0.789896	0.80726	0.522137	3	1010.47	3029.4	1.1159	65.4873	7137	7137	MS2	11/106	Sample.raw
	High	etTcSkESNEELTEScETk	Q05CF8	6	1	HCD	N-Term(TMT6plex), T2(Phospho), C4(Carbamidomethyl), K6(TMT6plex), C16(Carbamidomethyl), K19(TMT6plex)	37.0942	2.37707		6	20094	Redundant	Not Used	0.717357	0.676757	0.831615	0.716139	0.452125	3	1010.47	3029.38	-3.35689	66.1396	7210	7210	MS2	14/106	Sample.raw
	High	etTcSkESNEELTEScETk	Q05CF8	6	1	HCD	N-Term(TMT6plex), T2(Phospho), C4(Carbamidomethyl), K6(TMT6plex), C16(Carbamidomethyl), K19(TMT6plex)	30.7562	2.37114		7	20129	Redundant	Not Used	0.742242	0.708321	0.828311	0.731218	0.47453	3	1010.47	3029.39	-0.516057	66.5125	7249	7249	MS2	13/106	Sample.raw
	High	eTTcSkESNEELTEscETk	Q05CF8	6	1	HCD	N-Term(TMT6plex), C4(Carbamidomethyl), K6(TMT6plex), S15(Phospho), C16(Carbamidomethyl), K19(TMT6plex)	39.3299	2.28192		4	20107	Redundant	Not Used	0.722163	0.663151	0.843945	0.715386	0.451053	3	1010.47	3029.39	-1.24137	66.2691	7225	7225	MS2	12/106	Sample.raw
	Medium	etTcSkESNEELTEScETk	Q05CF8	6	1	HCD	N-Term(TMT6plex), T2(Phospho), C4(Carbamidomethyl), K6(TMT6plex), C16(Carbamidomethyl), K19(TMT6plex)	25.6957	2.2012		6	20358	Redundant	Not Used	0.830136	0.687402	0.828164	0.76968	0.505506	3	1010.47	3029.4	3.11051	68.5985	7501	7501	MS2	12/106	Sample.raw
	Medium	eTtcSkESNEELTEScETk	Q05CF8	6	1	HCD	N-Term(TMT6plex), T3(Phospho), C4(Carbamidomethyl), K6(TMT6plex), C16(Carbamidomethyl), K19(TMT6plex)	42.1185	2.16001		6	20027	Redundant	Not Used	0.714157	0.685873	0.789896	0.80726	0.522137	3	1010.47	3029.4	1.1159	65.4873	7137	7137	MS2	13/106	Sample.raw
Q7Z6G4	61.29	3	2	31	3.16959	5.78271	28.7434	0.856626	1		0.99295	1		0.917019	1		1.04051	1		0.95412	1		HBA2 (Fragment) OS=Homo sapiens GN=HBA2 PE=2 SV=1 - [Q7Z6G4_HUMAN]
	Confidence Icon	Sequence	Protein Accessions	# Proteins	# Protein Groups	Activation Type	Modifications	Probability	XCorr	Δ Score	Rank	QuanResultID	Quan Info	Quan Usage	127/126	128/126	129/126	130/129	131/129	Charge	m/z [Da]	MH+ [Da]	ΔM [ppm]	RT [min]	First Scan	Last Scan	MS Order	Ions Matched	Spectrum File	Annotation
	High	vGAHAGEYGAEALE	Q7Z6G4	1	1	HCD	N-Term(TMT6plex)	59.0235	2.69871	1	1	20836	Unique	Used	0.856626	0.99295	0.917019	1.04051	0.95412	2	801.902	1602.8	0.91822	72.8385	8027	8027	MS2	9/26	Sample.raw
	High	aAWGk	I1VZV6;Q7Z6G4	7	2	HCD	N-Term(TMT6plex), K5(TMT6plex)	12.9492	2.26577	1	1	18931	Not Unique	Not Used	0.951566	1.00204	0.916988	0.982239	1.02973	2	495.811	990.615	1.77645	55.7466	5931	5931	MS2	8/8	Sample.raw
	Medium	aAWGk	I1VZV6;Q7Z6G4	7	2	HCD	N-Term(TMT6plex), K5(TMT6plex)	11.103	2.12576	1	1	18732	Not Unique	Not Used	0.879589	0.996343	0.855999	0.995916	1.0556	2	495.811	990.615	0.913864	54.0754	5712	5712	MS2	8/8	Sample.raw
G4V2I8	2.96	13	2	911	101.683	5.21143	25.5246	0.89724	7	4.34677	0.935611	7	13.6744	0.804481	7	12.1109	1.02218	7	5.08297	0.976154	7	8.28023	Anion exchanger-1 variant OS=Homo sapiens PE=2 SV=1 - [G4V2I8_HUMAN]
	Confidence Icon	Sequence	Protein Accessions	# Proteins	# Protein Groups	Activation Type	Modifications	Probability	XCorr	Δ Score	Rank	QuanResultID	Quan Info	Quan Usage	127/126	128/126	129/126	130/129	131/129	Charge	m/z [Da]	MH+ [Da]	ΔM [ppm]	RT [min]	First Scan	Last Scan	MS Order	Ions Matched	Spectrum File	Annotation
	High	nVELQcLDADDAk	G4V2I8	5	1	HCD	N-Term(TMT6plex), C6(Carbamidomethyl), K13(TMT6plex)	51.1875	3.22907	1	1	22641	Unique	Used	0.923923	1.04881	1.01217	0.948719	0.900537	2	975.006	1949	-0.457316	88.4684	10012	10012	MS2	14/24	Sample.raw
	High	yQSSPAkPDsSFYk	G4V2I8	4	1	HCD	N-Term(TMT6plex), K7(TMT6plex), S10(Phospho), K14(TMT6plex)	55.7187	3.06232	0.0784314	1	22117	Unique	Used	0.886497	0.935611	0.819618	0.960554	0.976154	3	791.41	2372.21	0.227031	83.9723	9436	9436	MS2	13/76	Sample.raw
	High	yQSSPAkPDsSFYk	G4V2I8	4	1	HCD	N-Term(TMT6plex), K7(TMT6plex), S10(Phospho), K14(TMT6plex)	54.6536	2.83105	0.0671378	1	22052	Unique	Used	0.810093	0.853541	0.741598	1.05265	1.01748	3	791.41	2372.22	0.612969	83.4356	9365	9365	MS2	13/76	Sample.raw
	High	yQSSPAkPDSsFYk	G4V2I8	4	1	HCD	N-Term(TMT6plex), K7(TMT6plex), S11(Phospho), K14(TMT6plex)	43.5702	2.81663		2	22117	Redundant	Not Used	0.886497	0.935611	0.819618	0.960554	0.976154	3	791.41	2372.21	0.227031	83.9723	9436	9436	MS2	13/76	Sample.raw
	High	yQSSPAkPDSsFYk	G4V2I8	4	1	HCD	N-Term(TMT6plex), K7(TMT6plex), S11(Phospho), K14(TMT6plex)	42.5612	2.63901		2	22052	Redundant	Not Used	0.810093	0.853541	0.741598	1.05265	1.01748	3	791.41	2372.22	0.612969	83.4356	9365	9365	MS2	13/76	Sample.raw
	High	yQSSPAkPDSSFyk	G4V2I8	4	1	HCD	N-Term(TMT6plex), K7(TMT6plex), Y13(Phospho), K14(TMT6plex)	22.9025	2.44186		3	22117	Redundant	Not Used	0.886497	0.935611	0.819618	0.960554	0.976154	3	791.41	2372.21	0.227031	83.9723	9436	9436	MS2	11/76	Sample.raw
	High	yQSSPAkPDSsFYk	G4V2I8	4	1	HCD	N-Term(TMT6plex), K7(TMT6plex), S11(Phospho), K14(TMT6plex)	29.2789	2.39555	1	1	21912	Unique	Used	0.89724	1.02354	0.836309	1.05781	1.03212	3	791.41	2372.22	0.921719	82.2659	9211	9211	MS2	13/76	Sample.raw
	High	yQSSPAkPDsSFYk	G4V2I8	4	1	HCD	N-Term(TMT6plex), K7(TMT6plex), S10(Phospho), K14(TMT6plex)	29.2789	2.39523	1	2	21912	Redundant	Not Used	0.89724	1.02354	0.836309	1.05781	1.03212	3	791.41	2372.22	0.921719	82.2659	9211	9211	MS2	12/76	Sample.raw
	High	yQSsPAkPDSSFYk	G4V2I8	4	1	HCD	N-Term(TMT6plex), S4(Phospho), K7(TMT6plex), K14(TMT6plex)	31.7012	2.3399		3	22052	Redundant	Not Used	0.810093	0.853541	0.741598	1.05265	1.01748	3	791.41	2372.22	0.612969	83.4356	9365	9365	MS2	10/76	Sample.raw
	High	yQSSPAkPDssFYk	G4V2I8	4	1	HCD	N-Term(TMT6plex), K7(TMT6plex), S10(Phospho), S11(Phospho), K14(TMT6plex)	76.7412	2.28287	1	1	23093	Unique	Used	0.938054	0.759149	0.667309	1.02218	0.862312	3	818.065	2452.18	0.0860398	92.7098	10510	10510	MS2	10/100	Sample.raw
	High	yQSSPAkPDSSFyk	G4V2I8	4	1	HCD	N-Term(TMT6plex), K7(TMT6plex), Y13(Phospho), K14(TMT6plex)	22.0073	2.25755		4	22052	Redundant	Not Used	0.810093	0.853541	0.741598	1.05265	1.01748	3	791.41	2372.22	0.612969	83.4356	9365	9365	MS2	11/76	Sample.raw
	Medium	yQSSPAkPDssFYk	G4V2I8	4	1	HCD	N-Term(TMT6plex), K7(TMT6plex), S10(Phospho), S11(Phospho), K14(TMT6plex)	34.5221	2.16237	1	1	22970	Unique	Used	0.833784	0.656247	0.723681	1.01486	0.755054	3	818.066	2452.18	0.832744	91.5802	10375	10375	MS2	11/100	Sample.raw
	Medium	yQSsPAkPDSSFYk	G4V2I8	4	1	HCD	N-Term(TMT6plex), S4(Phospho), K7(TMT6plex), K14(TMT6plex)	31.8963	2.13465	1	1	21991	Unique	Used	0.898021	0.969963	0.804481	1.0871	0.982029	3	791.409	2372.21	-0.313282	82.9095	9297	9297	MS2	12/76	Sample.raw
P32119	29.29	8	7	198	21.8782	5.97314	23.6076	0.894664	8	5.27299	0.844478	8	7.31276	0.862311	8	6.10295	1.03396	8	3.95312	0.950925	8	10.7227	Peroxiredoxin-2 OS=Homo sapiens GN=PRDX2 PE=1 SV=5 - [PRDX2_HUMAN]
	Confidence Icon	Sequence	Protein Accessions	# Proteins	# Protein Groups	Activation Type	Modifications	Probability	XCorr	Δ Score	Rank	QuanResultID	Quan Info	Quan Usage	127/126	128/126	129/126	130/129	131/129	Charge	m/z [Da]	MH+ [Da]	ΔM [ppm]	RT [min]	First Scan	Last Scan	MS Order	Ions Matched	Spectrum File	Annotation
	High	aTAVVDGAFk	P32119	3	1	HCD	N-Term(TMT6plex), K10(TMT6plex)	63.531	3.69139	1	1	22096	Unique	Used	0.854795	0.901353	0.852864	1.01599	1.0443	2	718.93	1436.85	0.659233	83.7954	9413	9413	MS2	13/18	Sample.raw
	High	qITVNDLPVGR	P32119	4	1	HCD	N-Term(TMT6plex)	45.9007	3.55833	1	1	22356	Unique	Used	0.85251	0.846038	0.824888	1.05226	1.01392	2	720.923	1440.84	1.32258	85.9719	9699	9699	MS2	13/20	Sample.raw
	High	lSEDYGVLk	P32119	3	1	HCD	N-Term(TMT6plex), K9(TMT6plex)	36.6884	3.54452	0.299435	1	22966	Unique	Used	0.876183	0.813477	0.900983	0.951027	0.931816	2	741.435	1481.86	0.174581	91.5278	10370	10370	MS2	15/16	Sample.raw
	High	tDEGIAYR	P32119	2	1	HCD	N-Term(TMT6plex)	30.5177	3.06497	1	1	17074	Unique	Used	0.917767	0.821157	0.87311	0.938273	0.859571	2	577.307	1153.61	1.3104	39.5363	3888	3888	MS2	12/14	Sample.raw
	High	sVDEALR	P32119	2	1	HCD	N-Term(TMT6plex)	26.9589	2.78981	1	1	17098	Unique	Used	0.942552	0.897699	0.815458	1.13023	1.06199	2	509.791	1018.57	1.88054	39.7274	3915	3915	MS2	11/12	Sample.raw
	High	tDEGIAYR	P32119	2	1	HCD	N-Term(TMT6plex)	39.483	2.38031	1	1	17145	Unique	Used	1.04223	0.842922	0.912696	1.05854	0.877738	2	577.307	1153.61	1.83948	40.1137	3966	3966	MS2	11/14	Sample.raw
	High	gLFIIDGk	P32119	2	1	HCD	N-Term(TMT6plex), K8(TMT6plex)	34.2354	2.33767	1	1	24290	Unique	Used	0.883007	0.984811	0.871862	1.05574	0.970425	2	660.918	1320.83	0.0574878	105.71	11829	11829	MS2	12/14	Sample.raw
	Medium	eYFSk	P32119	5	1	HCD	N-Term(TMT6plex), K5(TMT6plex)	2.61938	2.24061	1	1	20058	Unique	Used	0.906474	0.780912	0.829841	1.00359	0.914561	2	566.327	1131.65	1.7452	65.8069	7171	7171	MS2	8/8	Sample.raw
P02549	1.61	4	3	2419	279.842	5.04639	22.4773	0.879375	4	6.15785	0.900021	4	2.70674	0.873988	4	4.74426	1.02436	4	1.77947	0.939473	4	2.15295	Spectrin alpha chain, erythrocytic 1 OS=Homo sapiens GN=SPTA1 PE=1 SV=5 - [SPTA1_HUMAN]
	Confidence Icon	Sequence	Protein Accessions	# Proteins	# Protein Groups	Activation Type	Modifications	Probability	XCorr	Δ Score	Rank	QuanResultID	Quan Info	Quan Usage	127/126	128/126	129/126	130/129	131/129	Charge	m/z [Da]	MH+ [Da]	ΔM [ppm]	RT [min]	First Scan	Last Scan	MS Order	Ions Matched	Spectrum File	Annotation
	High	gTQLHEANQQLQFENNAEDLQR	P02549	2	1	HCD	N-Term(TMT6plex)	109.851	4.43429	1	1	21457	Unique	Used	0.779316	0.842659	0.832445	1.02123	0.946623	3	938.133	2812.38	1.25747	78.318	8710	8710	MS2	17/84	Sample.raw
	High	vLQEESQNk	P02549	1	1	HCD	N-Term(TMT6plex), K9(TMT6plex)	52.4346	3.90205	1	1	18354	Unique	Used	0.853345	0.93039	0.855072	1.02751	0.95985	2	766.939	1532.87	1.49382	50.3745	5296	5296	MS2	15/16	Sample.raw
	High	gTQLHEANQQLQFENNAEDLQR	P02549	2	1	HCD	N-Term(TMT6plex)	105.434	3.74321	1	1	21482	Unique	Used	0.9062	0.897037	0.893322	1.04604	0.900879	3	938.132	2812.38	0.215757	78.5062	8737	8737	MS2	19/84	Sample.raw
	High	gLAEVQNR	P02549	2	1	HCD	N-Term(TMT6plex)	19.1655	2.73732	1	1	16295	Unique	Used	0.927185	0.903014	0.911553	0.953371	0.932378	2	558.323	1115.64	0.591241	32.9258	3031	3031	MS2	11/14	Sample.raw
Q4VB87	2.11	11	1	615	68.3662	5.90967	21.3124	0.901383	7	6.39608	0.892906	7	7.16829	0.8314	7	1.84794	1.03192	7	2.28329	0.957426	7	3.20755	EPB41 protein (Fragment) OS=Homo sapiens GN=EPB41 PE=2 SV=1 - [Q4VB87_HUMAN]
	Confidence Icon	Sequence	Protein Accessions	# Proteins	# Protein Groups	Activation Type	Modifications	Probability	XCorr	Δ Score	Rank	QuanResultID	Quan Info	Quan Usage	127/126	128/126	129/126	130/129	131/129	Charge	m/z [Da]	MH+ [Da]	ΔM [ppm]	RT [min]	First Scan	Last Scan	MS Order	Ions Matched	Spectrum File	Annotation
	High	sLDGAAAVDSADR	Q4VB87	7	1	HCD	N-Term(TMT6plex), S1(Phospho)	17.098	3.34783	0.2	1	20973	Unique	Used	0.901383	0.892906	0.805703	1.12454	1.00265	2	778.862	1556.72	0.894346	74.084	8178	8178	MS2	16/48	Sample.raw
	High	sLDGAAAVDSADR	Q4VB87	7	1	HCD	N-Term(TMT6plex), S1(Phospho)	15.5619	3.03089	0.264026	1	20853	Unique	Used	0.976998	1.00164	0.897235	1.02559	0.957426	2	778.862	1556.72	1.05118	72.9813	8046	8046	MS2	17/48	Sample.raw
	High	sLDGAAAVDsADR	Q4VB87	7	1	HCD	N-Term(TMT6plex), S10(Phospho)	62.9077	3.01439	1	1	19949	Unique	Used	0.84452	0.770985	0.661457	1.02809	0.93686	2	778.861	1556.71	-1.14445	64.7449	7051	7051	MS2	12/35	Sample.raw
	High	sLDGAAAVDsADR	Q4VB87	7	1	HCD	N-Term(TMT6plex), S10(Phospho)	27.2501	2.68268		2	20973	Redundant	Not Used	0.901383	0.892906	0.805703	1.12454	1.00265	2	778.862	1556.72	0.894346	74.084	8178	8178	MS2	10/35	Sample.raw
	High	sLDGAAAVDSADR	Q4VB87	7	1	HCD	N-Term(TMT6plex), S1(Phospho)	24.9413	2.66036	1	1	20793	Unique	Used	0.86604	0.872472	0.8314	0.974642	0.97836	2	778.862	1556.72	0.188609	72.4279	7980	7980	MS2	18/48	Sample.raw
	High	sLDGAAAVDSADR	Q4VB87	7	1	HCD	N-Term(TMT6plex), S1(Phospho)	19.0679	2.49598	0.04	1	21038	Unique	Used	0.871105	0.923909	0.841801	1.04793	1.01568	2	778.861	1556.72	-0.0466365	74.695	8249	8249	MS2	11/48	Sample.raw
	High	sLDGAAAVDSADR	Q4VB87	7	1	HCD	N-Term(TMT6plex), S1(Phospho)	19.1306	2.43741	0.0942623	1	20917	Unique	Used	0.941079	0.850814	0.835861	1.03192	0.95163	2	778.862	1556.72	0.188609	73.5551	8116	8116	MS2	14/48	Sample.raw
	High	sLDGAAAVDsADR	Q4VB87	7	1	HCD	N-Term(TMT6plex), S10(Phospho)	19.0679	2.397		2	21038	Redundant	Not Used	0.871105	0.923909	0.841801	1.04793	1.01568	2	778.861	1556.72	-0.0466365	74.695	8249	8249	MS2	10/35	Sample.raw
	High	sLDGAAAVDSADR	Q4VB87	7	1	HCD	N-Term(TMT6plex), S1(Phospho)	21.8322	2.25622	1	1	20738	Unique	Used	0.942166	0.949885	0.821102	1.07798	0.940544	2	778.862	1556.72	1.05118	71.9081	7919	7919	MS2	15/48	Sample.raw
	Medium	sLDGAAAVDsADR	Q4VB87	7	1	HCD	N-Term(TMT6plex), S10(Phospho)	15.5619	2.22687		2	20853	Redundant	Not Used	0.976998	1.00164	0.897235	1.02559	0.957426	2	778.862	1556.72	1.05118	72.9813	8046	8046	MS2	10/35	Sample.raw
	Medium	sLDGAAAVDsADR	Q4VB87	7	1	HCD	N-Term(TMT6plex), S10(Phospho)	19.1306	2.21036		2	20917	Redundant	Not Used	0.941079	0.850814	0.835861	1.03192	0.95163	2	778.862	1556.72	0.188609	73.5551	8116	8116	MS2	10/35	Sample.raw
Q14476	28.71	6	3	101	11.0326	6.68311	20.9317	0.803443	2	1.40296	0.858334	2	6.13318	0.438292	2	21.7086	1.1898	2	6.12921	0.977449	2	3.29682	G-gamma-hemoglobin gene from Greek HPFH mutant, . (Fragment) OS=Homo sapiens PE=2 SV=1 - [Q14476_HUMAN]
	Confidence Icon	Sequence	Protein Accessions	# Proteins	# Protein Groups	Activation Type	Modifications	Probability	XCorr	Δ Score	Rank	QuanResultID	Quan Info	Quan Usage	127/126	128/126	129/126	130/129	131/129	Charge	m/z [Da]	MH+ [Da]	ΔM [ppm]	RT [min]	First Scan	Last Scan	MS Order	Ions Matched	Spectrum File	Annotation
	High	vNVEDAGGETLGR	Q14476	11	1	HCD	N-Term(TMT6plex)	62.1481	4.61296	1	1	20445	Unique	Used	0.811081	0.894552	0.379231	1.14166	0.999422	2	773.407	1545.81	-0.419986	69.3886	7597	7597	MS2	18/24	Sample.raw
	High	lLVVYPWTQR	P68871;P02042;Q14476;Q14477;Q6J1Z7;Q670S4	52	6	HCD	N-Term(TMT6plex)	29.5696	3.50002	1	1	25404	Not Unique	Not Used	0.975014	1.05192	0.845294	1.03996	1.21291	2	752.449	1503.89	1.01001	118.404	13085	13085	MS2	13/18	Sample.raw
	High	lLVVYPWTQR	P68871;P02042;Q14476;Q14477;Q6J1Z7;Q670S4	52	6	HCD	N-Term(TMT6plex)	15.0996	3.491	1	1	25462	Not Unique	Not Used	0.958347	1.07742	0.85179	1.10041	1.21618	2	752.449	1503.89	1.74054	118.951	13149	13149	MS2	13/18	Sample.raw
	High	lLVVYPWTQR	P68871;P02042;Q14476;Q14477;Q6J1Z7;Q670S4	52	6	HCD	N-Term(TMT6plex)	26.8404	3.36064	1	1	25231	Not Unique	Not Used	0.966854	1.10545	0.865841	0.968168	1.06611	2	752.449	1503.89	0.847673	116.721	12894	12894	MS2	13/18	Sample.raw
	High	lLVVYPWTQR	P68871;P02042;Q14476;Q14477;Q6J1Z7;Q670S4	52	6	HCD	N-Term(TMT6plex)	19.4788	3.31169	1	1	25384	Not Unique	Not Used	0.932076	1.14762	0.908379	0.920645	1.10199	2	752.449	1503.89	1.25352	118.234	13063	13063	MS2	13/18	Sample.raw
	High	hLDDLk	Q14476	11	1	HCD	N-Term(TMT6plex), K6(TMT6plex)	4.07089	2.65537	0.203008	1	18203	Unique	Used	0.795876	0.823583	0.506551	1.23997	0.95596	3	400.245	1198.72	1.36043	49.0674	5130	5130	MS2	11/20	Sample.raw
E5RFE7	21.65	5	4	194	21.3887	7.66455	19.1701	0.976884	5	10.2077	0.880058	5	5.37405	0.87591	5	1.72238	1.00768	5	2.34405	1.01715	5	1.88067	Carbonic anhydrase 1 (Fragment) OS=Homo sapiens GN=CA1 PE=4 SV=1 - [E5RFE7_HUMAN]
	Confidence Icon	Sequence	Protein Accessions	# Proteins	# Protein Groups	Activation Type	Modifications	Probability	XCorr	Δ Score	Rank	QuanResultID	Quan Info	Quan Usage	127/126	128/126	129/126	130/129	131/129	Charge	m/z [Da]	MH+ [Da]	ΔM [ppm]	RT [min]	First Scan	Last Scan	MS Order	Ions Matched	Spectrum File	Annotation
	High	eSISVSSEQLAQFR	E5RFE7	5	1	HCD	N-Term(TMT6plex)	61.9988	4.16205	1	1	23194	Unique	Used	0.872388	0.880058	0.87591	0.968493	0.992647	2	905.481	1809.95	-0.111643	93.5926	10621	10621	MS2	16/26	Sample.raw
	High	ySSLAEAASk	E5RFE7	10	1	HCD	N-Term(TMT6plex), K10(TMT6plex)	42.0509	4.02566	1	1	21246	Unique	Used	1.3586	0.846631	0.869641	1.37847	1.03013	2	742.922	1484.84	0.158947	76.5174	8478	8478	MS2	14/18	Sample.raw
	High	gGPFSDSYR	E5RFE7	9	1	HCD	N-Term(TMT6plex)	57.0243	3.24822	1	1	18906	Unique	Used	1.00186	0.869057	0.88828	0.991879	1.05454	2	607.804	1214.6	0.431728	55.5391	5903	5903	MS2	10/16	Sample.raw
	High	vLDALQAIk	E5RFE7	7	1	HCD	N-Term(TMT6plex), K9(TMT6plex)	46.9848	3.01133	1	1	24926	Unique	Used	0.912051	0.943387	0.828486	1.02051	1.01715	2	714.964	1428.92	0.540341	112.951	12533	12533	MS2	14/16	Sample.raw
	High	gGPFSDSYR	E5RFE7	9	1	HCD	N-Term(TMT6plex)	49.1223	2.68402	1	1	18971	Unique	Used	0.976884	0.912519	0.886145	1.00768	1.00798	2	607.805	1214.6	1.13524	56.0794	5975	5975	MS2	13/16	Sample.raw
B4DWK8	7.07	4	3	467	53.2535	7.94287	15.9232	0.984284	4	3.6822	0.903926	4	3.42459	0.851156	4	7.39185	1.02222	4	3.03912	0.985553	4	2.82848	Catalase OS=Homo sapiens PE=2 SV=1 - [B4DWK8_HUMAN]
	Confidence Icon	Sequence	Protein Accessions	# Proteins	# Protein Groups	Activation Type	Modifications	Probability	XCorr	Δ Score	Rank	QuanResultID	Quan Info	Quan Usage	127/126	128/126	129/126	130/129	131/129	Charge	m/z [Da]	MH+ [Da]	ΔM [ppm]	RT [min]	First Scan	Last Scan	MS Order	Ions Matched	Spectrum File	Annotation
	High	fNTANDDNVTQVR	B4DWK8	3	1	HCD	N-Term(TMT6plex)	79.3958	4.32217	1	1	19847	Unique	Used	0.915314	0.857335	0.824311	1.00986	0.982619	2	861.935	1722.86	1.40786	63.8112	6939	6939	MS2	16/24	Sample.raw
	High	fNTANDDNVTQVR	B4DWK8	3	1	HCD	N-Term(TMT6plex)	82.0621	3.98556	1	1	19836	Unique	Used	0.96027	0.890345	0.878875	0.993189	0.937516	2	861.934	1722.86	-0.221764	63.7281	6926	6926	MS2	15/24	Sample.raw
	High	nLSVEDAAR	B4DWK8	2	1	HCD	N-Term(TMT6plex)	30.5189	3.39434	1	1	17993	Unique	Used	1.00916	0.932428	0.795574	1.12039	0.988495	2	602.331	1203.65	0.803414	47.2908	4899	4899	MS2	14/16	Sample.raw
	Medium	lSQEDPDYGIR	B4DWK8	2	1	HCD	N-Term(TMT6plex)	38.2834	2.18256	1	1	20896	Unique	Used	1.0089	0.917714	1.00144	1.03474	1.02083	2	761.392	1521.78	0.884017	73.3718	8093	8093	MS2	11/20	Sample.raw
F8W696	15.1	5	5	245	27.8913	6.12549	14.735	0.737734	4	9.60064	0.735859	4	4.74688	0.797775	4	4.80078	0.738295	4	3.4078	0.606164	4	13.1738	Truncated apolipoprotein A-I OS=Homo sapiens GN=APOA1 PE=4 SV=1 - [F8W696_HUMAN]
	Confidence Icon	Sequence	Protein Accessions	# Proteins	# Protein Groups	Activation Type	Modifications	Probability	XCorr	Δ Score	Rank	QuanResultID	Quan Info	Quan Usage	127/126	128/126	129/126	130/129	131/129	Charge	m/z [Da]	MH+ [Da]	ΔM [ppm]	RT [min]	First Scan	Last Scan	MS Order	Ions Matched	Spectrum File	Annotation
	High	tHLAPYSDELR	F8W696	4	1	HCD	N-Term(TMT6plex)	61.2319	3.11188	1	1	19105	Unique	Used	1.32467	0.922162	0.98881	0.737657	0.662091	3	510.943	1530.81	1.1309	57.2415	6122	6122	MS2	14/40	Sample.raw
	High	aELQEGAR	F8W696	2	1	HCD	N-Term(TMT6plex)	37.4731	2.7763	1	1	15329	Unique	Used	0.719204	0.711243	0.769194	0.772349	0.554961	2	551.807	1102.61	1.38571	24.172	1969	1969	MS2	12/14	Sample.raw
	High	eTEGLR	F8W696	2	1	HCD	N-Term(TMT6plex)	8.78667	2.46084	1	1	14878	Unique	Used	0.756741	0.71413	0.820626	0.702241	0.507177	2	467.265	933.523	2.61309	19.7546	1473	1473	MS2	8/10	Sample.raw
	High	aHVDALR	F8W696	3	1	HCD	N-Term(TMT6plex)	18.294	2.35247	1	1	14959	Unique	Used	0.665013	0.75825	0.77556	0.738933	0.662385	3	337.537	1010.6	2.26755	20.5901	1562	1562	MS2	13/24	Sample.raw
	Medium	lEALk	F8W696	36	1	HCD	N-Term(TMT6plex), K5(TMT6plex)	15.6977	2.14837	1	4	21090	Redundant	Not Used	0.680741	0.809175	0.845739	0.713046	0.626671	2	516.347	1031.69	0.744565	75.1372	8306	8306	MS2	8/8	Sample.raw
B3KVN0	5.77	4	1	416	45.8393	8.60205	13.6632	0.889481	2	0.48402	0.987228	2	6.29956	0.979962	2	4.10613	1.0162	2	5.26619	1.07903	2	4.54993	cDNA FLJ16785 fis, clone NT2RI2015342, highly similar to Solute carrier family 2, facilitated glucose transporter member 1 OS=Homo sapiens PE=2 SV=1 - [B3KVN0_HUMAN]
	Confidence Icon	Sequence	Protein Accessions	# Proteins	# Protein Groups	Activation Type	Modifications	Probability	XCorr	Δ Score	Rank	QuanResultID	Quan Info	Quan Usage	127/126	128/126	129/126	130/129	131/129	Charge	m/z [Da]	MH+ [Da]	ΔM [ppm]	RT [min]	First Scan	Last Scan	MS Order	Ions Matched	Spectrum File	Annotation
	High	qGGASQSDkTPEELFHPLGADsQV	B3KVN0	5	1	HCD	N-Term(TMT6plex), K9(TMT6plex), S22(Phospho)	24.3131	3.68221	0.146739	1	24060	Unique	Used	0.89239	0.946199	0.953205	1.05292	1.11264	3	1012.83	3036.47	0.528394	103.024	11574	11574	MS2	14/136	Sample.raw
	High	qGGASQSDktPEELFHPLGADSQV	B3KVN0	5	1	HCD	N-Term(TMT6plex), K9(TMT6plex), T10(Phospho)	24.3131	3.13671		2	24060	Redundant	Not Used	0.89239	0.946199	0.953205	1.05292	1.11264	3	1012.83	3036.47	0.528394	103.024	11574	11574	MS2	15/136	Sample.raw
	High	qGGASQSDkTPEELFHPLGADsQV	B3KVN0	5	1	HCD	N-Term(TMT6plex), K9(TMT6plex), S22(Phospho)	17.1345	2.72759	0.135531	1	24100	Unique	Used	0.886582	1.03004	1.00747	0.980767	1.04643	3	1012.83	3036.47	-0.918856	103.399	11618	11618	MS2	14/136	Sample.raw
	High	qGGASQSDktPEELFHPLGADSQV	B3KVN0	5	1	HCD	N-Term(TMT6plex), K9(TMT6plex), T10(Phospho)	17.1345	2.3577		2	24100	Redundant	Not Used	0.886582	1.03004	1.00747	0.980767	1.04643	3	1012.83	3036.47	-0.918856	103.399	11618	11618	MS2	15/136	Sample.raw
J3QLC9	8.77	4	3	365	40.7533	5.8208	12.1382	0.697999	4	9.48192	0.665954	4	6.9393	0.849948	4	5.61699	0.722597	4	7.07786	0.491986	4	6.53323	Haptoglobin (Fragment) OS=Homo sapiens GN=HP PE=3 SV=1 - [J3QLC9_HUMAN]
	Confidence Icon	Sequence	Protein Accessions	# Proteins	# Protein Groups	Activation Type	Modifications	Probability	XCorr	Δ Score	Rank	QuanResultID	Quan Info	Quan Usage	127/126	128/126	129/126	130/129	131/129	Charge	m/z [Da]	MH+ [Da]	ΔM [ppm]	RT [min]	First Scan	Last Scan	MS Order	Ions Matched	Spectrum File	Annotation
	High	tEGDGVYTLNNEk	J3QLC9	7	1	HCD	N-Term(TMT6plex), K13(TMT6plex)	88.0051	3.69653	1	1	20941	Unique	Used	0.621961	0.644479	0.775113	0.740061	0.493561	2	949.5	1897.99	0.75859	73.7856	8142	8142	MS2	13/24	Sample.raw
	High	tEGDGVYTLNDk	J3QLC9	8	1	HCD	N-Term(TMT6plex), K12(TMT6plex)	71.7309	3.07844	1	1	21229	Unique	Used	0.665405	0.626722	0.856214	0.705545	0.451966	2	885.47	1769.93	0.598801	76.3647	8459	8459	MS2	13/22	Sample.raw
	High	tEGDGVYTLNNEk	J3QLC9	7	1	HCD	N-Term(TMT6plex), K13(TMT6plex)	72.3326	2.90502	1	1	20940	Unique	Used	0.755983	0.779163	0.843727	0.847751	0.6395	3	633.336	1897.99	0.815821	73.7792	8141	8141	MS2	12/48	Sample.raw
	High	dYAEVGR	J3QLC9	8	1	HCD	N-Term(TMT6plex)	16.496	2.45816	1	1	16422	Unique	Used	0.73219	0.688145	0.910088	0.672749	0.490416	2	519.775	1038.54	1.31446	34.1093	3171	3171	MS2	11/12	Sample.raw
Q9NTC4	4.87	3	2	431	47.5268	4.90674	10.9653	0.863087	3	0.816848	0.896707	3	8.11193	0.908872	3	4.64292	0.955933	3	4.24764	0.954997	3	17.1241	Putative uncharacterized protein DKFZp434K0126 (Fragment) OS=Homo sapiens GN=DKFZp434K0126 PE=2 SV=1 - [Q9NTC4_HUMAN]
	Confidence Icon	Sequence	Protein Accessions	# Proteins	# Protein Groups	Activation Type	Modifications	Probability	XCorr	Δ Score	Rank	QuanResultID	Quan Info	Quan Usage	127/126	128/126	129/126	130/129	131/129	Charge	m/z [Da]	MH+ [Da]	ΔM [ppm]	RT [min]	First Scan	Last Scan	MS Order	Ions Matched	Spectrum File	Annotation
	High	gGNIGDGGGAADR	Q9NTC4	5	1	HCD	N-Term(TMT6plex)	80.4791	4.1961	1	1	14907	Unique	Used	0.891894	0.896707	0.865129	0.955933	0.954997	2	673.336	1345.67	-0.206855	20.0372	1505	1505	MS2	17/24	Sample.raw
	High	gGNIGDGGGAADR	Q9NTC4	5	1	HCD	N-Term(TMT6plex)	44.7346	4.09431	1	1	14995	Unique	Used	0.858345	0.947051	0.908872	1.01344	1.07103	2	673.337	1345.67	-0.0254275	20.9474	1601	1601	MS2	15/24	Sample.raw
	High	sVSDNDIR	Q9NTC4	4	1	HCD	N-Term(TMT6plex)	40.7969	2.67486	1	1	15716	Unique	Used	0.863087	0.774862	0.937769	0.928946	0.819616	2	567.802	1134.6	1.60427	27.5577	2394	2394	MS2	9/14	Sample.raw
Q8IV54	5.48	7	1	310	32.0252	9.23193	10.8936	0.953783	3	1.48745	0.907526	3	2.37485	0.986238	3	4.09071	0.866341	3	4.64533	0.951463	3	12.6164	TSC22D4 protein OS=Homo sapiens GN=TSC22D4 PE=2 SV=1 - [Q8IV54_HUMAN]
	Confidence Icon	Sequence	Protein Accessions	# Proteins	# Protein Groups	Activation Type	Modifications	Probability	XCorr	Δ Score	Rank	QuanResultID	Quan Info	Quan Usage	127/126	128/126	129/126	130/129	131/129	Charge	m/z [Da]	MH+ [Da]	ΔM [ppm]	RT [min]	First Scan	Last Scan	MS Order	Ions Matched	Spectrum File	Annotation
	High	vEAEAGGSGARtPPLSR	Q8IV54	2	1	HCD	N-Term(TMT6plex), T12(Phospho)	98.9761	4.29135	0.128205	1	18219	Unique	Used	0.830094	0.907526	0.873422	1.01556	1.04379	3	655.332	1963.98	0.182062	49.2146	5148	5148	MS2	19/94	Sample.raw
	High	vEAEAGGsGARTPPLSR	Q8IV54	2	1	HCD	N-Term(TMT6plex), S8(Phospho)	69.9701	3.74447		2	18219	Redundant	Not Used	0.830094	0.907526	0.873422	1.01556	1.04379	3	655.332	1963.98	0.182062	49.2146	5148	5148	MS2	15/94	Sample.raw
	High	vEAEAGGSGARTPPLsR	Q8IV54	2	1	HCD	N-Term(TMT6plex), S16(Phospho)	69.9701	3.59737		3	18219	Redundant	Not Used	0.830094	0.907526	0.873422	1.01556	1.04379	3	655.332	1963.98	0.182062	49.2146	5148	5148	MS2	16/94	Sample.raw
	High	vEAEAGGSGARtPPLSR	Q8IV54	2	1	HCD	N-Term(TMT6plex), T12(Phospho)	62.4373	3.37213	0.0296736	1	18235	Unique	Used	0.953783	0.922178	1.01382	0.866341	0.87414	3	655.332	1963.98	0.461758	49.368	5165	5165	MS2	15/94	Sample.raw
	High	vEAEAGGsGARTPPLSR	Q8IV54	2	1	HCD	N-Term(TMT6plex), S8(Phospho)	39.3699	3.26723		2	18235	Redundant	Not Used	0.953783	0.922178	1.01382	0.866341	0.87414	3	655.332	1963.98	0.461758	49.368	5165	5165	MS2	14/94	Sample.raw
	High	vEAEAGGSGARtPPLsR	Q8IV54	2	1	HCD	N-Term(TMT6plex), T12(Phospho), S16(Phospho)	83.2175	3.23011	1	1	18944	Unique	Used	0.9634	0.882518	0.986238	0.839631	0.951463	3	681.987	2043.95	0.462591	55.85	5945	5945	MS2	15/124	Sample.raw
	High	vEAEAGGSGARTPPLsR	Q8IV54	2	1	HCD	N-Term(TMT6plex), S16(Phospho)	39.3699	2.81923		3	18235	Redundant	Not Used	0.953783	0.922178	1.01382	0.866341	0.87414	3	655.332	1963.98	0.461758	49.368	5165	5165	MS2	12/94	Sample.raw
Q6PK50	4.56	4	2	351	40.2704	4.97021	10.7768	0.847376	3	1.85644	0.741047	3	19.0171	0.920092	3	5.31741	1.03818	3	2.98599	0.877361	3	6.94627	HSP90AB1 protein (Fragment) OS=Homo sapiens GN=HSP90AB1 PE=2 SV=1 - [Q6PK50_HUMAN]
	Confidence Icon	Sequence	Protein Accessions	# Proteins	# Protein Groups	Activation Type	Modifications	Probability	XCorr	Δ Score	Rank	QuanResultID	Quan Info	Quan Usage	127/126	128/126	129/126	130/129	131/129	Charge	m/z [Da]	MH+ [Da]	ΔM [ppm]	RT [min]	First Scan	Last Scan	MS Order	Ions Matched	Spectrum File	Annotation
	High	iEDVGsDEEDDSGkDk	Q6PK50	5	1	HCD	N-Term(TMT6plex), S6(Phospho), K14(TMT6plex), K16(TMT6plex)	26.0773	3.59664	0.272222	1	21120	Unique	Used	0.836832	0.741047	0.820229	1.01748	0.919394	3	835.734	2505.19	0.423112	75.3984	8339	8339	MS2	14/88	Sample.raw
	High	iEDVGsDEEDDSGk	Q6PK50	5	1	HCD	N-Term(TMT6plex), S6(Phospho), K14(TMT6plex)	89.4746	2.68308	1	1	21673	Unique	Used	0.887672	0.607553	0.953666	1.03818	0.725425	2	1016.96	2032.9	1.48924	80.1567	8948	8948	MS2	14/38	Sample.raw
	High	iEDVGSDEEDDsGkDk	Q6PK50	5	1	HCD	N-Term(TMT6plex), S12(Phospho), K14(TMT6plex), K16(TMT6plex)	17.4571	2.6232		2	21120	Redundant	Not Used	0.836832	0.741047	0.820229	1.01748	0.919394	3	835.734	2505.19	0.423112	75.3984	8339	8339	MS2	9/88	Sample.raw
	High	iEDVGsDEEDDSGkDk	Q6PK50	5	1	HCD	N-Term(TMT6plex), S6(Phospho), K14(TMT6plex), K16(TMT6plex)	38.0962	2.41022	1	1	21180	Unique	Used	0.847376	0.841508	0.920092	1.0623	0.877361	3	835.734	2505.19	1.59256	75.9348	8405	8405	MS2	12/88	Sample.raw
B4DI57	5.43	3	3	571	63.3958	7.21045	10.6147	0.726759	3	4.08616	0.776579	3	11.1833	0.853257	3	0.409343	0.716173	3	9.06514	0.562124	3	13.1466	cDNA FLJ54111, highly similar to Serotransferrin OS=Homo sapiens PE=2 SV=1 - [B4DI57_HUMAN]
	Confidence Icon	Sequence	Protein Accessions	# Proteins	# Protein Groups	Activation Type	Modifications	Probability	XCorr	Δ Score	Rank	QuanResultID	Quan Info	Quan Usage	127/126	128/126	129/126	130/129	131/129	Charge	m/z [Da]	MH+ [Da]	ΔM [ppm]	RT [min]	First Scan	Last Scan	MS Order	Ions Matched	Spectrum File	Annotation
	High	aDRDQYELLcLDNTR	B4DI57	8	1	HCD	N-Term(TMT6plex), C10(Carbamidomethyl)	51.7798	5.50917	1	1	22521	Unique	Used	0.726759	0.837227	0.853257	0.828333	0.614012	3	704.351	2111.04	-0.570061	87.3469	9880	9880	MS2	21/56	Sample.raw
	High	hQTVPQNTGGk	B4DI57	7	1	HCD	N-Term(TMT6plex), K11(TMT6plex)	38.787	2.90399	1	1	14756	Unique	Used	0.793488	0.776579	0.941159	0.673779	0.562124	3	542.311	1624.92	1.41696	18.2477	1338	1338	MS2	13/40	Sample.raw
	Medium	nTYEk	B4DI57	9	1	HCD	N-Term(TMT6plex), K5(TMT6plex)	9.89201	2.20152	1	1	15602	Unique	Used	0.70701	0.716184	0.850904	0.716173	0.478613	2	556.821	1112.64	0.196179	26.5683	2269	2269	MS2	8/8	Sample.raw
Q86U12	7.75	3	3	413	49.3273	5.41455	10.4467	0.851521	3	3.95682	0.504479	3	0.66241	0.940938	3	2.08995	0.95972	3	4.26722	0.570422	3	0.913101	Full-length cDNA clone CS0CAP007YF18 of Thymus of Homo sapiens (human) OS=Homo sapiens GN=HSP90AA1 PE=2 SV=1 - [Q86U12_HUMAN]
	Confidence Icon	Sequence	Protein Accessions	# Proteins	# Protein Groups	Activation Type	Modifications	Probability	XCorr	Δ Score	Rank	QuanResultID	Quan Info	Quan Usage	127/126	128/126	129/126	130/129	131/129	Charge	m/z [Da]	MH+ [Da]	ΔM [ppm]	RT [min]	First Scan	Last Scan	MS Order	Ions Matched	Spectrum File	Annotation
	High	dkEVsDDEAEEk	Q86U12	6	1	HCD	N-Term(TMT6plex), K2(TMT6plex), S5(Phospho), K12(TMT6plex)	22.3847	3.92723	1	1	18601	Unique	Used	0.892289	0.504479	0.954294	1.00987	0.573946	3	721.023	2161.05	0.933244	52.9472	5568	5568	MS2	16/64	Sample.raw
	High	eSEDkPEIEDVGsDEEEEk	Q86U12	5	1	HCD	N-Term(TMT6plex), K5(TMT6plex), S13(Phospho), K19(TMT6plex)	80.2389	3.59827	1	1	21853	Unique	Used	0.829105	0.358254	0.887187	0.932503	0.467115	3	987.465	2960.38	1.50204	81.775	9146	9146	MS2	17/106	Sample.raw
	High	eSEDkPEIEDVGsDEEEEkk	Q86U12	5	1	HCD	N-Term(TMT6plex), K5(TMT6plex), S13(Phospho), K19(TMT6plex), K20(TMT6plex)	106.849	2.9212	1	1	21516	Unique	Used	0.851521	0.506738	0.940938	0.95972	0.570422	3	1106.55	3317.64	0.595823	78.8099	8775	8775	MS2	14/112	Sample.raw
Q9BZ23	5.26	8	2	570	62.6412	9.27588	9.49504	0.819077	3	3.52354	0.799042	3	13.7945	0.829199	3	2.32437	0.952962	3	3.36972	0.790759	3	14.963	Pantothenate kinase 2, mitochondrial OS=Homo sapiens GN=PANK2 PE=1 SV=3 - [PANK2_HUMAN]
	Confidence Icon	Sequence	Protein Accessions	# Proteins	# Protein Groups	Activation Type	Modifications	Probability	XCorr	Δ Score	Rank	QuanResultID	Quan Info	Quan Usage	127/126	128/126	129/126	130/129	131/129	Charge	m/z [Da]	MH+ [Da]	ΔM [ppm]	RT [min]	First Scan	Last Scan	MS Order	Ions Matched	Spectrum File	Annotation
	High	rAsSASVPAVGASAEGTR	Q9BZ23	1	1	HCD	N-Term(TMT6plex), S3(Phospho)	34.2816	3.92303	0.0510204	1	17784	Unique	Used	0.799846	0.799042	0.786834	0.952962	0.790759	3	661.667	1982.99	0.0820992	45.5406	4669	4669	MS2	18/100	Sample.raw
	High	rASsASVPAVGASAEGTR	Q9BZ23	1	1	HCD	N-Term(TMT6plex), S4(Phospho)	34.2816	3.72203		2	17784	Redundant	Not Used	0.799846	0.799042	0.786834	0.952962	0.790759	3	661.667	1982.99	0.0820992	45.5406	4669	4669	MS2	16/100	Sample.raw
	High	rASSAsVPAVGASAEGTR	Q9BZ23	1	1	HCD	N-Term(TMT6plex), S6(Phospho)	34.2816	3.46957		3	17784	Redundant	Not Used	0.799846	0.799042	0.786834	0.952962	0.790759	3	661.667	1982.99	0.0820992	45.5406	4669	4669	MS2	13/100	Sample.raw
	High	rAsSASVPAVGASAEGTR	Q9BZ23	1	1	HCD	N-Term(TMT6plex), S3(Phospho)	4.28905	3.24136	0.0432099	1	17800	Unique	Used	0.819077	0.72837	0.842299	0.931553	0.715247	3	661.667	1982.99	-0.102577	45.6697	4687	4687	MS2	19/100	Sample.raw
	High	rASsASVPAVGASAEGTR	Q9BZ23	1	1	HCD	N-Term(TMT6plex), S4(Phospho)	4.28905	3.09857		2	17800	Redundant	Not Used	0.819077	0.72837	0.842299	0.931553	0.715247	3	661.667	1982.99	-0.102577	45.6697	4687	4687	MS2	18/100	Sample.raw
	High	rASSAsVPAVGASAEGTR	Q9BZ23	1	1	HCD	N-Term(TMT6plex), S6(Phospho)	4.28905	2.75932		3	17800	Redundant	Not Used	0.819077	0.72837	0.842299	0.931553	0.715247	3	661.667	1982.99	-0.102577	45.6697	4687	4687	MS2	15/100	Sample.raw
	High	lGSYSGPtSVSR	Q9BZ23	1	1	HCD	N-Term(TMT6plex), T8(Phospho)	4.27306	2.33065	0.0772532	1	21621	Unique	Used	1.0077	0.89637	0.829199	1.05102	1.0184	2	760.373	1519.74	2.23387	79.6877	8890	8890	MS2	11/32	Sample.raw
	Medium	lGSYSGPTsVSR	Q9BZ23	1	1	HCD	N-Term(TMT6plex), S9(Phospho)	12.2024	2.15164		2	21621	Redundant	Not Used	1.0077	0.89637	0.829199	1.05102	1.0184	2	760.373	1519.74	2.23387	79.6877	8890	8890	MS2	10/32	Sample.raw
F5GWK0	9.03	4	1	144	16.4483	8.54346	9.24261	0.976101	2	5.29229	0.839012	2	11.8172	0.87181	2	6.73798	0.985128	2	7.90602	0.92742	2	10.8405	Glucose 1,6-bisphosphate synthase (Fragment) OS=Homo sapiens GN=PGM2L1 PE=4 SV=1 - [F5GWK0_HUMAN]
	Confidence Icon	Sequence	Protein Accessions	# Proteins	# Protein Groups	Activation Type	Modifications	Probability	XCorr	Δ Score	Rank	QuanResultID	Quan Info	Quan Usage	127/126	128/126	129/126	130/129	131/129	Charge	m/z [Da]	MH+ [Da]	ΔM [ppm]	RT [min]	First Scan	Last Scan	MS Order	Ions Matched	Spectrum File	Annotation
	High	aVAGVMITAsHNR	F5GWK0	2	1	HCD	N-Term(TMT6plex), S10(Phospho)	36.1703	2.92667	0.0409556	1	19909	Unique	Used	0.941896	0.908373	0.833119	1.039	0.997559	3	545.947	1635.83	1.52639	64.3556	7007	7007	MS2	13/70	Sample.raw
	High	aVAGVMItASHNR	F5GWK0	2	1	HCD	N-Term(TMT6plex), T8(Phospho)	36.1703	2.81037		2	19909	Redundant	Not Used	0.941896	0.908373	0.833119	1.039	0.997559	3	545.947	1635.83	1.52639	64.3556	7007	7007	MS2	10/70	Sample.raw
	High	aVAGVmITAsHNR	F5GWK0	2	1	HCD	N-Term(TMT6plex), M6(Oxidation), S10(Phospho)	43.5234	2.55236	0.0627451	1	18457	Unique	Used	1.01155	0.774947	0.912299	0.93405	0.862213	3	551.279	1651.82	1.22756	51.6592	5410	5410	MS2	13/70	Sample.raw
	High	aVAGVmItASHNR	F5GWK0	2	1	HCD	N-Term(TMT6plex), M6(Oxidation), T8(Phospho)	43.5234	2.38535		2	18457	Redundant	Not Used	1.01155	0.774947	0.912299	0.93405	0.862213	3	551.279	1651.82	1.22756	51.6592	5410	5410	MS2	9/70	Sample.raw
Q6ZNL4	2.49	3	1	563	65.7298	8.85107	9.06681	0.825179	3	0.784451	0.692659	3	3.91581	0.867766	3	1.75032	0.994776	3	0.109584	0.789446	3	4.22019	FLJ00279 protein (Fragment) OS=Homo sapiens GN=FLJ00279 PE=2 SV=1 - [Q6ZNL4_HUMAN]
	Confidence Icon	Sequence	Protein Accessions	# Proteins	# Protein Groups	Activation Type	Modifications	Probability	XCorr	Δ Score	Rank	QuanResultID	Quan Info	Quan Usage	127/126	128/126	129/126	130/129	131/129	Charge	m/z [Da]	MH+ [Da]	ΔM [ppm]	RT [min]	First Scan	Last Scan	MS Order	Ions Matched	Spectrum File	Annotation
	High	kGAGDGsDEEVDGk	Q6ZNL4	2	1	HCD	N-Term(TMT6plex), K1(TMT6plex), S7(Phospho), K14(TMT6plex)	30.3337	3.51233	1	1	18222	Unique	Used	0.820824	0.674611	0.768505	0.995511	0.789446	3	711.022	2131.05	-0.0600895	49.2368	5151	5151	MS2	18/76	Sample.raw
	High	kGAGDGsDEEVDGk	Q6ZNL4	2	1	HCD	N-Term(TMT6plex), K1(TMT6plex), S7(Phospho), K14(TMT6plex)	36.6327	2.89738	1	1	18454	Unique	Used	0.947876	0.784482	0.867766	0.960058	0.81223	3	711.023	2131.05	0.97098	51.6076	5406	5406	MS2	17/76	Sample.raw
	High	kGAGDGsDEEVDGk	Q6ZNL4	2	1	HCD	N-Term(TMT6plex), K1(TMT6plex), S7(Phospho), K14(TMT6plex)	25.6047	2.6571	1	1	17941	Unique	Used	0.825179	0.692659	0.87807	0.994776	0.763014	3	711.023	2131.05	0.541368	46.8646	4842	4842	MS2	16/76	Sample.raw
P01834	23.58	3	2	106	11.6017	5.87158	9.02696	0.687179	3	5.9868	0.687861	3	14.2509	0.801185	3	9.95622	0.787326	3	2.66157	0.627565	3	14.1919	Ig kappa chain C region OS=Homo sapiens GN=IGKC PE=1 SV=1 - [IGKC_HUMAN]
	Confidence Icon	Sequence	Protein Accessions	# Proteins	# Protein Groups	Activation Type	Modifications	Probability	XCorr	Δ Score	Rank	QuanResultID	Quan Info	Quan Usage	127/126	128/126	129/126	130/129	131/129	Charge	m/z [Da]	MH+ [Da]	ΔM [ppm]	RT [min]	First Scan	Last Scan	MS Order	Ions Matched	Spectrum File	Annotation
	High	vDNALQSGNSQESVTEQDSk	P01834	9	1	HCD	N-Term(TMT6plex), K20(TMT6plex)	46.5105	2.50573	1	1	20651	Unique	Used	0.687179	0.625123	0.801185	0.897345	0.627565	3	865.438	2594.3	1.40218	71.1767	7823	7823	MS2	10/76	Sample.raw
	High	vDNALQSGNSQESVTEQDSk	P01834	9	1	HCD	N-Term(TMT6plex), K20(TMT6plex)	109.635	2.45178	1	1	20717	Unique	Used	0.834563	0.901819	0.944505	0.787326	0.690277	3	865.437	2594.3	0.978696	71.7376	7896	7896	MS2	12/76	Sample.raw
	Medium	aDYEk	P01834	18	1	HCD	N-Term(TMT6plex), K5(TMT6plex)	18.9864	2.11636	1	1	16334	Unique	Used	0.660008	0.687861	0.749273	0.773321	0.541967	2	542.309	1083.61	1.26212	33.2717	3074	3074	MS2	8/8	Sample.raw
H3BTK3	15.49	1	1	71	7.66492	10.77	7.91103	0.901465	1		0.942231	1		0.980102	1		1.05914	1		1.02055	1		Calcium-regulated heat stable protein 1 (Fragment) OS=Homo sapiens GN=CARHSP1 PE=4 SV=1 - [H3BTK3_HUMAN]
	Confidence Icon	Sequence	Protein Accessions	# Proteins	# Protein Groups	Activation Type	Modifications	Probability	XCorr	Δ Score	Rank	QuanResultID	Quan Info	Quan Usage	127/126	128/126	129/126	130/129	131/129	Charge	m/z [Da]	MH+ [Da]	ΔM [ppm]	RT [min]	First Scan	Last Scan	MS Order	Ions Matched	Spectrum File	Annotation
	Medium	gNVVPsPLPTR	H3BTK3	7	1	HCD	N-Term(TMT6plex), S6(Phospho)	43.6277	2.21641	1	1	21630	Unique	Used	0.901465	0.942231	0.980102	1.05914	1.02055	2	723.39	1445.77	1.33548	79.7651	8900	8900	MS2	8/29	Sample.raw
Q8IXQ3	7.22	6	1	194	21.0504	5.0083	7.35641	0.868163	2	0.695985	0.782793	2	1.53696	0.796153	2	10.955	1.09294	2	9.43965	0.965205	2	12.0442	Uncharacterized protein C9orf40 OS=Homo sapiens GN=C9orf40 PE=1 SV=1 - [CI040_HUMAN]
	Confidence Icon	Sequence	Protein Accessions	# Proteins	# Protein Groups	Activation Type	Modifications	Probability	XCorr	Δ Score	Rank	QuanResultID	Quan Info	Quan Usage	127/126	128/126	129/126	130/129	131/129	Charge	m/z [Da]	MH+ [Da]	ΔM [ppm]	RT [min]	First Scan	Last Scan	MS Order	Ions Matched	Spectrum File	Annotation
	High	rDsGDNSAPSGQER	Q8IXQ3	1	1	HCD	N-Term(TMT6plex), S3(Phospho)	48.2024	4.47542	0.131696	1	14247	Unique	Used	0.864097	0.77472	0.739608	1.16463	1.04658	3	595.598	1784.78	1.71266	12.3671	779	779	MS2	21/76	Sample.raw
	High	rDSGDNsAPSGQER	Q8IXQ3	1	1	HCD	N-Term(TMT6plex), S7(Phospho)	26.4388	3.8861		2	14247	Redundant	Not Used	0.864097	0.77472	0.739608	1.16463	1.04658	3	595.598	1784.78	1.71266	12.3671	779	779	MS2	15/76	Sample.raw
	High	rDSGDNSAPsGQER	Q8IXQ3	1	1	HCD	N-Term(TMT6plex), S10(Phospho)	9.45634	3.07677		3	14247	Redundant	Not Used	0.864097	0.77472	0.739608	1.16463	1.04658	3	595.598	1784.78	1.71266	12.3671	779	779	MS2	10/76	Sample.raw
	High	rDsGDNSAPSGQER	Q8IXQ3	1	1	HCD	N-Term(TMT6plex), S3(Phospho)	23.8522	2.88099	0.0173611	1	14250	Unique	Used	0.872248	0.79095	0.85702	1.02567	0.890155	2	892.893	1784.78	1.6518	12.3975	782	782	MS2	13/38	Sample.raw
	High	rDSGDNsAPSGQER	Q8IXQ3	1	1	HCD	N-Term(TMT6plex), S7(Phospho)	5.5312	2.83166		2	14250	Redundant	Not Used	0.872248	0.79095	0.85702	1.02567	0.890155	2	892.893	1784.78	1.6518	12.3975	782	782	MS2	9/38	Sample.raw
	High	rDSGDNSAPsGQER	Q8IXQ3	1	1	HCD	N-Term(TMT6plex), S10(Phospho)	5.5312	2.27399		3	14250	Redundant	Not Used	0.872248	0.79095	0.85702	1.02567	0.890155	2	892.893	1784.78	1.6518	12.3975	782	782	MS2	7/38	Sample.raw
Q8IDC0	1.79	6	1	613	70.2413	4.86865	6.96016	0.934551	3	8.6196	0.576531	3	29.2988	0.890614	3	4.76516	0.967379	3	2.24424	0.619591	3	2.65094	Zinc finger protein, putative OS=Plasmodium falciparum (isolate 3D7) GN=PF13_0313 PE=4 SV=1 - [Q8IDC0_PLAF7]
	Confidence Icon	Sequence	Protein Accessions	# Proteins	# Protein Groups	Activation Type	Modifications	Probability	XCorr	Δ Score	Rank	QuanResultID	Quan Info	Quan Usage	127/126	128/126	129/126	130/129	131/129	Charge	m/z [Da]	MH+ [Da]	ΔM [ppm]	RT [min]	First Scan	Last Scan	MS Order	Ions Matched	Spectrum File	Annotation
	High	dNIVSsIDEEk	Q8IDC0	1	1	HCD	N-Term(TMT6plex), S6(Phospho), K11(TMT6plex)	14.92	2.62181	1	1	14892	Unique	Used	0.864079	0.475072	0.890614	0.940451	0.619591	4	447.475	1786.88	-5.70503	19.8918	1488	1488	MS2	12/87	Sample.raw
	High	dNIVsSIDEEk	Q8IDC0	1	1	HCD	N-Term(TMT6plex), S5(Phospho), K11(TMT6plex)	14.92	2.61786	1	2	14892	Redundant	Not Used	0.864079	0.475072	0.890614	0.940451	0.619591	4	447.475	1786.88	-5.70503	19.8918	1488	1488	MS2	12/87	Sample.raw
	Medium	dNIVsSIDEEk	Q8IDC0	1	1	HCD	N-Term(TMT6plex), S5(Phospho), K11(TMT6plex)	20.747	2.20048	1	1	14863	Unique	Used	0.934551	0.781267	0.86246	0.982132	0.843019	3	596.297	1786.88	-6.07324	19.5789	1456	1456	MS2	7/58	Sample.raw
	Medium	dNIVSsIDEEk	Q8IDC0	1	1	HCD	N-Term(TMT6plex), S6(Phospho), K11(TMT6plex)	20.747	2.19545	1	2	14863	Redundant	Not Used	0.934551	0.781267	0.86246	0.982132	0.843019	3	596.297	1786.88	-6.07324	19.5789	1456	1456	MS2	7/58	Sample.raw
	Medium	dNIVsSIDEEk	Q8IDC0	1	1	HCD	N-Term(TMT6plex), S5(Phospho), K11(TMT6plex)	2.51232	2.13788	0.0046729	1	15130	Unique	Used	0.990388	0.576531	0.990147	0.967379	0.608613	3	596.297	1786.88	-6.17571	22.2828	1750	1750	MS2	6/58	Sample.raw
	Medium	dNIVSsIDEEk	Q8IDC0	1	1	HCD	N-Term(TMT6plex), S6(Phospho), K11(TMT6plex)	9.46043	2.12672		2	15130	Redundant	Not Used	0.990388	0.576531	0.990147	0.967379	0.608613	3	596.297	1786.88	-6.17571	22.2828	1750	1750	MS2	6/58	Sample.raw
Q7Z5Y0	4.87	6	1	349	39.1948	7.43018	6.86509	0.912649	2	19.4062	0.890072	2	9.88968	0.83866	2	23.8701	0.974792	2	1.63315	0.944198	2	7.09721	EIF4B protein (Fragment) OS=Homo sapiens GN=EIF4B PE=2 SV=1 - [Q7Z5Y0_HUMAN]
	Confidence Icon	Sequence	Protein Accessions	# Proteins	# Protein Groups	Activation Type	Modifications	Probability	XCorr	Δ Score	Rank	QuanResultID	Quan Info	Quan Usage	127/126	128/126	129/126	130/129	131/129	Charge	m/z [Da]	MH+ [Da]	ΔM [ppm]	RT [min]	First Scan	Last Scan	MS Order	Ions Matched	Spectrum File	Annotation
	High	sQSSDTEQQsPTSGGGk	Q7Z5Y0	7	1	HCD	N-Term(TMT6plex), S10(Phospho), K17(TMT6plex)	56.6851	2.42656	0.0123457	1	16385	Unique	Used	0.801645	0.832772	0.715534	0.964114	0.990437	3	740.347	2219.03	1.78653	33.7852	3130	3130	MS2	11/94	Sample.raw
	High	sQSSDtEQQSPTSGGGk	Q7Z5Y0	7	1	HCD	N-Term(TMT6plex), T6(Phospho), K17(TMT6plex)	45.2783	2.40358		2	16385	Redundant	Not Used	0.801645	0.832772	0.715534	0.964114	0.990437	3	740.347	2219.03	1.78653	33.7852	3130	3130	MS2	13/94	Sample.raw
	High	sQSSDTEQQSPtSGGGk	Q7Z5Y0	7	1	HCD	N-Term(TMT6plex), T12(Phospho), K17(TMT6plex)	46.0584	2.3858	0.0041841	1	15962	Unique	Used	1.03902	0.951315	0.982973	0.985588	0.900119	3	740.347	2219.03	1.1264	29.8129	2665	2665	MS2	12/94	Sample.raw
	High	sQSSDTEQQsPTSGGGk	Q7Z5Y0	7	1	HCD	N-Term(TMT6plex), S10(Phospho), K17(TMT6plex)	46.0584	2.37902		2	15962	Redundant	Not Used	1.03902	0.951315	0.982973	0.985588	0.900119	3	740.347	2219.03	1.1264	29.8129	2665	2665	MS2	12/94	Sample.raw
	Medium	sQSsDTEQQSPTSGGGk	Q7Z5Y0	7	1	HCD	N-Term(TMT6plex), S4(Phospho), K17(TMT6plex)	45.2783	2.2153		3	16385	Redundant	Not Used	0.801645	0.832772	0.715534	0.964114	0.990437	3	740.347	2219.03	1.78653	33.7852	3130	3130	MS2	15/94	Sample.raw
	Medium	sQSSDTEQQSPTsGGGk	Q7Z5Y0	7	1	HCD	N-Term(TMT6plex), S13(Phospho), K17(TMT6plex)	35.4391	2.14107		3	15962	Redundant	Not Used	1.03902	0.951315	0.982973	0.985588	0.900119	3	740.347	2219.03	1.1264	29.8129	2665	2665	MS2	11/94	Sample.raw
P04921	21.09	2	1	128	13.8017	4.84326	6.8178	0.893094	1		0.815736	1		1.08413	1		0.994699	1		0.827939	1		Glycophorin-C OS=Homo sapiens GN=GYPC PE=1 SV=1 - [GLPC_HUMAN]
	Confidence Icon	Sequence	Protein Accessions	# Proteins	# Protein Groups	Activation Type	Modifications	Probability	XCorr	Δ Score	Rank	QuanResultID	Quan Info	Quan Usage	127/126	128/126	129/126	130/129	131/129	Charge	m/z [Da]	MH+ [Da]	ΔM [ppm]	RT [min]	First Scan	Last Scan	MS Order	Ions Matched	Spectrum File	Annotation
	High	gTEFAESADAALQGDPALQDAGDsSRk	P04921	1	1	HCD	N-Term(TMT6plex), S24(Phospho), K27(TMT6plex)	60.5464	3.43217	1	1	24088	Unique	Used	0.893094	0.815736	1.08413	0.994699	0.827939	3	1082.52	3245.54	0.625793	103.282	11605	11605	MS2	19/154	Sample.raw
	High	gTEFAESADAALQGDPALQDAGDSsRk	P04921	1	1	HCD	N-Term(TMT6plex), S25(Phospho), K27(TMT6plex)	60.5464	3.43073	1	2	24088	Redundant	Not Used	0.893094	0.815736	1.08413	0.994699	0.827939	3	1082.52	3245.54	0.625793	103.282	11605	11605	MS2	20/154	Sample.raw
Q53HF2	5.48	2	2	493	53.4665	5.85889	6.36473	0.943323	1		0.817598	1		0.866566	1		0.941077	1		0.978614	1		Heat shock 70kDa protein 8 isoform 2 variant (Fragment) OS=Homo sapiens PE=2 SV=1 - [Q53HF2_HUMAN]
	Confidence Icon	Sequence	Protein Accessions	# Proteins	# Protein Groups	Activation Type	Modifications	Probability	XCorr	Δ Score	Rank	QuanResultID	Quan Info	Quan Usage	127/126	128/126	129/126	130/129	131/129	Charge	m/z [Da]	MH+ [Da]	ΔM [ppm]	RT [min]	First Scan	Last Scan	MS Order	Ions Matched	Spectrum File	Annotation
	High	vEIIANDQGNR	Q53HF2	38	1	HCD	N-Term(TMT6plex)	29.9671	3.40674	1	2	19539	Redundant	Not Used	0.869757	0.826134	0.829879	0.981646	0.946037	2	729.4	1457.79	1.1091	61.055	6600	6600	MS2	13/20	Sample.raw
	High	sTAGDTHLGGEDFDNR	Q53HF2	8	1	HCD	N-Term(TMT6plex)	117.269	2.95799	1	1	17968	Unique	Used	0.943323	0.817598	0.866566	0.941077	0.978614	3	640.968	1920.89	0.567076	47.0948	4872	4872	MS2	13/60	Sample.raw
H7C118	9.29	2	1	140	16.2331	4.84326	6.24979	0.82927	2	2.37125	0.765924	2	2.64669	0.831761	2	0.572571	0.973019	2	6.41524	0.799954	2	0.303084	Protein phosphatase 1 regulatory subunit 7 (Fragment) OS=Homo sapiens GN=PPP1R7 PE=4 SV=1 - [H7C118_HUMAN]
	Confidence Icon	Sequence	Protein Accessions	# Proteins	# Protein Groups	Activation Type	Modifications	Probability	XCorr	Δ Score	Rank	QuanResultID	Quan Info	Quan Usage	127/126	128/126	129/126	130/129	131/129	Charge	m/z [Da]	MH+ [Da]	ΔM [ppm]	RT [min]	First Scan	Last Scan	MS Order	Ions Matched	Spectrum File	Annotation
	High	rVEsEEsGDEEGk	H7C118	5	1	HCD	N-Term(TMT6plex), S4(Phospho), S7(Phospho), K13(TMT6plex)	17.7937	3.14399	1	1	17503	Unique	Used	0.842638	0.779717	0.834979	1.016	0.801591	3	690.302	2068.89	1.7523	43.1391	4360	4360	MS2	17/92	Sample.raw
	High	rVEsEEsGDEEGk	H7C118	5	1	HCD	N-Term(TMT6plex), S4(Phospho), S7(Phospho), K13(TMT6plex)	15.8897	3.1058	1	1	17515	Unique	Used	0.816114	0.752375	0.828555	0.931856	0.79832	3	690.302	2068.89	1.57529	43.2401	4373	4373	MS2	16/92	Sample.raw
K7EM20	9.57	2	1	115	12.8613	4.58936	6.0635	1.16891	2	4.21209	0.868976	2	4.09831	0.850189	2	0.393255	1.22081	2	1.54429	0.996981	2	0.788358	14-3-3 protein epsilon (Fragment) OS=Homo sapiens GN=YWHAE PE=4 SV=1 - [K7EM20_HUMAN]
	Confidence Icon	Sequence	Protein Accessions	# Proteins	# Protein Groups	Activation Type	Modifications	Probability	XCorr	Δ Score	Rank	QuanResultID	Quan Info	Quan Usage	127/126	128/126	129/126	130/129	131/129	Charge	m/z [Da]	MH+ [Da]	ΔM [ppm]	RT [min]	First Scan	Last Scan	MS Order	Ions Matched	Spectrum File	Annotation
	High	yLAEFATGNDR	K7EM20	6	1	HCD	N-Term(TMT6plex)	38.1059	3.48407	1	1	22801	Unique	Used	1.13618	0.893322	0.852447	1.23359	1.0023	2	743.38	1485.75	-0.318992	89.9146	10188	10188	MS2	11/20	Sample.raw
	High	yLAEFATGNDR	K7EM20	6	1	HCD	N-Term(TMT6plex)	34.4376	2.57942	1	1	22805	Unique	Used	1.20258	0.845294	0.847937	1.20816	0.991694	2	743.38	1485.75	0.0918107	89.9783	10193	10193	MS2	11/20	Sample.raw
H0YJ03	16.87	1	1	83	9.70973	4.86865	5.95396	0.984526	1		0.713203	1		0.772676	1		1.28104	1		0.991671	1		Proteasome subunit alpha type-3 (Fragment) OS=Homo sapiens GN=PSMA3 PE=4 SV=1 - [H0YJ03_HUMAN]
	Confidence Icon	Sequence	Protein Accessions	# Proteins	# Protein Groups	Activation Type	Modifications	Probability	XCorr	Δ Score	Rank	QuanResultID	Quan Info	Quan Usage	127/126	128/126	129/126	130/129	131/129	Charge	m/z [Da]	MH+ [Da]	ΔM [ppm]	RT [min]	First Scan	Last Scan	MS Order	Ions Matched	Spectrum File	Annotation
	Medium	eSLkEEDEsDDDNm	H0YJ03	3	1	HCD	N-Term(TMT6plex), K4(TMT6plex), S9(Phospho), M14(Oxidation)	57.4829	2.22969	1	1	20069	Unique	Used	0.984526	0.713203	0.772676	1.28104	0.991671	3	737.308	2209.91	0.119897	65.9262	7183	7183	MS2	11/76	Sample.raw
Q9C0C9	1.24	2	1	1292	141.205	5.12256	5.93436	1.73136	2	12.8539	0.732597	2	12.743	0.739545	2	12.2295	2.14554	2	26.2888	0.966592	2	7.54946	Ubiquitin-conjugating enzyme E2 O OS=Homo sapiens GN=UBE2O PE=1 SV=3 - [UBE2O_HUMAN]
	Confidence Icon	Sequence	Protein Accessions	# Proteins	# Protein Groups	Activation Type	Modifications	Probability	XCorr	Δ Score	Rank	QuanResultID	Quan Info	Quan Usage	127/126	128/126	129/126	130/129	131/129	Charge	m/z [Da]	MH+ [Da]	ΔM [ppm]	RT [min]	First Scan	Last Scan	MS Order	Ions Matched	Spectrum File	Annotation
	High	lIHGEDsDsEGEEEGR	Q9C0C9	1	1	HCD	N-Term(TMT6plex), S7(Phospho), S9(Phospho)	101.834	3.02442	1	1	20157	Unique	Used	1.58814	0.798073	0.802888	1.80224	0.918672	3	716.617	2147.84	-0.751454	66.7672	7280	7280	MS2	16/116	Sample.raw
	High	lIHGEDsDsEGEEEGR	Q9C0C9	1	1	HCD	N-Term(TMT6plex), S7(Phospho), S9(Phospho)	66.6369	2.90995	1	1	20186	Unique	Used	1.8875	0.672493	0.681199	2.55424	1.01701	3	716.616	2147.83	-1.60397	67.0802	7312	7312	MS2	16/116	Sample.raw
P30043	7.77	2	2	206	22.1054	7.6499	5.80734	0.924613	2	6.39249	0.852429	2	13.5797	0.914769	2	4.89697	0.936715	2	4.73095	0.931424	2	7.18852	Flavin reductase (NADPH) OS=Homo sapiens GN=BLVRB PE=1 SV=3 - [BLVRB_HUMAN]
	Confidence Icon	Sequence	Protein Accessions	# Proteins	# Protein Groups	Activation Type	Modifications	Probability	XCorr	Δ Score	Rank	QuanResultID	Quan Info	Quan Usage	127/126	128/126	129/126	130/129	131/129	Charge	m/z [Da]	MH+ [Da]	ΔM [ppm]	RT [min]	First Scan	Last Scan	MS Order	Ions Matched	Spectrum File	Annotation
	High	lQAVTDDHIR	P30043	1	1	HCD	N-Term(TMT6plex)	56.2031	2.95417	1	1	18815	Unique	Used	0.965308	0.778146	0.945469	0.907313	0.887396	3	466.264	1396.78	1.1057	54.7622	5803	5803	MS2	13/36	Sample.raw
	High	aHGVDk	P30043	1	1	HCD	N-Term(TMT6plex), K6(TMT6plex)	22.8399	2.85317	1	1	14501	Unique	Used	0.885632	0.933803	0.885066	0.967071	0.977637	3	362.223	1084.65	2.39949	15.3659	1058	1058	MS2	12/20	Sample.raw
Q2L9S7	25.84	2	2	89	10.7145	6.16357	5.50981	0.735945	2	4.79729	0.606835	2	19.9231	0.834724	2	7.05868	0.798828	2	6.70921	0.492123	2	17.967	Alpha-1-antitrypsin MBrescia variant (Fragment) OS=Homo sapiens GN=AAT PE=2 SV=1 - [Q2L9S7_HUMAN]
	Confidence Icon	Sequence	Protein Accessions	# Proteins	# Protein Groups	Activation Type	Modifications	Probability	XCorr	Δ Score	Rank	QuanResultID	Quan Info	Quan Usage	127/126	128/126	129/126	130/129	131/129	Charge	m/z [Da]	MH+ [Da]	ΔM [ppm]	RT [min]	First Scan	Last Scan	MS Order	Ions Matched	Spectrum File	Annotation
	High	dTEEEDFHVDQVTTVk	Q2L9S7	4	1	HCD	N-Term(TMT6plex), K16(TMT6plex)	116.551	3.07009	1	1	22068	Unique	Used	0.760134	0.693208	0.875375	0.835765	0.554992	3	784.066	2350.18	0.319051	83.5534	9382	9382	MS2	14/60	Sample.raw
	High	fLENEDR	Q2L9S7	3	1	HCD	N-Term(TMT6plex)	38.0146	2.43972	1	1	18829	Unique	Used	0.712526	0.531224	0.795961	0.763523	0.436376	2	576.299	1151.59	1.32572	54.8911	5819	5819	MS2	10/12	Sample.raw
P06703	16.67	2	2	90	10.1733	5.47803	5.49269	0.893587	2	1.40574	0.880164	2	0.337574	0.948697	2	4.88543	1.06365	2	4.75761	1.0099	2	3.94924	Protein S100-A6 OS=Homo sapiens GN=S100A6 PE=1 SV=1 - [S10A6_HUMAN]
	Confidence Icon	Sequence	Protein Accessions	# Proteins	# Protein Groups	Activation Type	Modifications	Probability	XCorr	Δ Score	Rank	QuanResultID	Quan Info	Quan Usage	127/126	128/126	129/126	130/129	131/129	Charge	m/z [Da]	MH+ [Da]	ΔM [ppm]	RT [min]	First Scan	Last Scan	MS Order	Ions Matched	Spectrum File	Annotation
	High	lQDAEIAR	P06703	1	1	HCD	N-Term(TMT6plex)	11.6021	3.35804	1	1	18715	Unique	Used	0.885155	0.878162	0.917963	1.03008	0.983367	2	572.831	1144.65	1.8025	53.9182	5693	5693	MS2	12/14	Sample.raw
	Medium	eLTIGSk	P06703	2	1	HCD	N-Term(TMT6plex), K7(TMT6plex)	7.51385	2.13466	1	1	20450	Unique	Used	0.9021	0.88217	0.98046	1.09832	1.03715	2	603.379	1205.75	-0.251761	69.4275	7602	7602	MS2	10/12	Sample.raw
B4DNT5	5.42	3	1	277	30.7913	8.66064	5.21393	0.810729	2	4.84447	0.899702	2	6.05756	0.790727	2	5.69372	0.846586	2	1.92219	0.503316	2	0.342636	cDNA FLJ60316, highly similar to Apolipoprotein-L1 OS=Homo sapiens PE=2 SV=1 - [B4DNT5_HUMAN]
	Confidence Icon	Sequence	Protein Accessions	# Proteins	# Protein Groups	Activation Type	Modifications	Probability	XCorr	Δ Score	Rank	QuanResultID	Quan Info	Quan Usage	127/126	128/126	129/126	130/129	131/129	Charge	m/z [Da]	MH+ [Da]	ΔM [ppm]	RT [min]	First Scan	Last Scan	MS Order	Ions Matched	Spectrum File	Annotation
	High	vTEPISAEsGEQVER	B4DNT5	9	1	HCD	N-Term(TMT6plex), S9(Phospho)	49.7998	2.66069	0.184211	1	21116	Unique	Used	0.837642	0.937188	0.821659	0.857633	0.502154	2	970.465	1939.92	0.553893	75.3728	8335	8335	MS2	11/41	Sample.raw
	High	vTEPIsAESGEQVER	B4DNT5	9	1	HCD	N-Term(TMT6plex), S6(Phospho)	60.9856	2.55325	1	1	21254	Unique	Used	0.784682	0.863716	0.760959	0.835682	0.504481	2	970.465	1939.92	0.931445	76.5867	8487	8487	MS2	12/41	Sample.raw
	Medium	vTEPIsAESGEQVER	B4DNT5	9	1	HCD	N-Term(TMT6plex), S6(Phospho)	27.751	2.16753		2	21116	Redundant	Not Used	0.837642	0.937188	0.821659	0.857633	0.502154	2	970.465	1939.92	0.553893	75.3728	8335	8335	MS2	10/41	Sample.raw
H3BS66	43.24	6	1	37	4.18892	6.50732	5.08763	0.854381	2	2.82641	0.835926	2	2.56954	0.903861	2	4.75098	1.02402	2	3.80807	0.849701	2	9.85152	Small integral membrane protein 1 OS=Homo sapiens GN=SMIM1 PE=4 SV=1 - [H3BS66_HUMAN]
	Confidence Icon	Sequence	Protein Accessions	# Proteins	# Protein Groups	Activation Type	Modifications	Probability	XCorr	Δ Score	Rank	QuanResultID	Quan Info	Quan Usage	127/126	128/126	129/126	130/129	131/129	Charge	m/z [Da]	MH+ [Da]	ΔM [ppm]	RT [min]	First Scan	Last Scan	MS Order	Ions Matched	Spectrum File	Annotation
	High	dGVSLGAVssTEEASR	H3BS66	2	1	HCD	N-Term(TMT6plex), S9(Phospho), S10(Phospho)	2.52384	2.74721	0.0472727	1	23344	Unique	Used	0.838251	0.821565	0.875372	1.05065	0.907934	2	977.424	1953.84	0.202003	95.1558	10786	10786	MS2	13/58	Sample.raw
	High	dGVSLGAVSstEEASR	H3BS66	2	1	HCD	N-Term(TMT6plex), S10(Phospho), T11(Phospho)	2.52384	2.62192		2	23344	Redundant	Not Used	0.838251	0.821565	0.875372	1.05065	0.907934	2	977.424	1953.84	0.202003	95.1558	10786	10786	MS2	12/58	Sample.raw
	High	dGVSLGAVsStEEASR	H3BS66	2	1	HCD	N-Term(TMT6plex), S9(Phospho), T11(Phospho)	2.52384	2.62088		3	23344	Redundant	Not Used	0.838251	0.821565	0.875372	1.05065	0.907934	2	977.424	1953.84	0.202003	95.1558	10786	10786	MS2	12/58	Sample.raw
	High	dGVSLGAVssTEEASR	H3BS66	2	1	HCD	N-Term(TMT6plex), S9(Phospho), S10(Phospho)	2.27557	2.34043	0.042735	1	23370	Unique	Used	0.870822	0.850537	0.933277	0.998059	0.795203	2	977.425	1953.84	1.07668	95.4037	10815	10815	MS2	13/58	Sample.raw
	Medium	dGVSLGAVSstEEASR	H3BS66	2	1	HCD	N-Term(TMT6plex), S10(Phospho), T11(Phospho)	2.27557	2.23678		2	23370	Redundant	Not Used	0.870822	0.850537	0.933277	0.998059	0.795203	2	977.425	1953.84	1.07668	95.4037	10815	10815	MS2	12/58	Sample.raw
	Medium	dGVSLGAVsStEEASR	H3BS66	2	1	HCD	N-Term(TMT6plex), S9(Phospho), T11(Phospho)	2.27557	2.23625		3	23370	Redundant	Not Used	0.870822	0.850537	0.933277	0.998059	0.795203	2	977.425	1953.84	1.07668	95.4037	10815	10815	MS2	12/58	Sample.raw
B4E2T8	3.93	3	1	484	55.5631	4.70361	4.99619	0.912835	1		0.849514	1		0.879514	1		0.908229	1		0.891079	1		Calnexin OS=Homo sapiens GN=CANX PE=2 SV=1 - [B4E2T8_HUMAN]
	Confidence Icon	Sequence	Protein Accessions	# Proteins	# Protein Groups	Activation Type	Modifications	Probability	XCorr	Δ Score	Rank	QuanResultID	Quan Info	Quan Usage	127/126	128/126	129/126	130/129	131/129	Charge	m/z [Da]	MH+ [Da]	ΔM [ppm]	RT [min]	First Scan	Last Scan	MS Order	Ions Matched	Spectrum File	Annotation
	High	qkSDAEEDGGtVSQEEEDR	B4E2T8	3	1	HCD	N-Term(TMT6plex), K2(TMT6plex), T11(Phospho)	9.13994	2.99179	0.140468	1	18026	Unique	Used	0.912835	0.849514	0.879514	0.908229	0.891079	3	883.065	2647.18	1.72358	47.5559	4935	4935	MS2	15/106	Sample.raw
	High	qksDAEEDGGTVSQEEEDR	B4E2T8	3	1	HCD	N-Term(TMT6plex), K2(TMT6plex), S3(Phospho)	17.0968	2.5671		2	18026	Redundant	Not Used	0.912835	0.849514	0.879514	0.908229	0.891079	3	883.065	2647.18	1.72358	47.5559	4935	4935	MS2	18/106	Sample.raw
	High	qkSDAEEDGGTVsQEEEDR	B4E2T8	3	1	HCD	N-Term(TMT6plex), K2(TMT6plex), S13(Phospho)	1	2.48103		3	18026	Redundant	Not Used	0.912835	0.849514	0.879514	0.908229	0.891079	3	883.065	2647.18	1.72358	47.5559	4935	4935	MS2	12/106	Sample.raw
B4DZX7	10.71	2	1	196	22.3751	5.70654	4.98363	0.863284	1		0.952179	1		0.833022	1		1.06465	1		1.03276	1		Thioredoxin domain containing, isoform CRA_b OS=Homo sapiens GN=TXNDC PE=2 SV=1 - [B4DZX7_HUMAN]
	Confidence Icon	Sequence	Protein Accessions	# Proteins	# Protein Groups	Activation Type	Modifications	Probability	XCorr	Δ Score	Rank	QuanResultID	Quan Info	Quan Usage	127/126	128/126	129/126	130/129	131/129	Charge	m/z [Da]	MH+ [Da]	ΔM [ppm]	RT [min]	First Scan	Last Scan	MS Order	Ions Matched	Spectrum File	Annotation
	High	kVEEEQEADEEDVsEEEAESk	B4DZX7	2	1	HCD	N-Term(TMT6plex), K1(TMT6plex), S14(Phospho), K21(TMT6plex)	78.4372	4.98363	0.182731	1	21207	Unique	Used	0.863284	0.952179	0.833022	1.06465	1.03276	3	1069.16	3205.48	0.916245	76.1755	8435	8435	MS2	21/118	Sample.raw
	High	kVEEEQEADEEDVSEEEAEsk	B4DZX7	2	1	HCD	N-Term(TMT6plex), K1(TMT6plex), S20(Phospho), K21(TMT6plex)	35.0678	4.07213		2	21207	Redundant	Not Used	0.863284	0.952179	0.833022	1.06465	1.03276	3	1069.16	3205.48	0.916245	76.1755	8435	8435	MS2	16/118	Sample.raw
B4E216	1.09	1	1	1098	122.515	6.93213	4.81303	0.690259	1		0.72234	1		0.802388	1		0.71485	1		0.516441	1		cDNA FLJ57339, highly similar to Complement C3 OS=Homo sapiens PE=2 SV=1 - [B4E216_HUMAN]
	Confidence Icon	Sequence	Protein Accessions	# Proteins	# Protein Groups	Activation Type	Modifications	Probability	XCorr	Δ Score	Rank	QuanResultID	Quan Info	Quan Usage	127/126	128/126	129/126	130/129	131/129	Charge	m/z [Da]	MH+ [Da]	ΔM [ppm]	RT [min]	First Scan	Last Scan	MS Order	Ions Matched	Spectrum File	Annotation
	High	sGSDEVQVGQQR	B4E216	2	1	HCD	N-Term(TMT6plex)	59.1671	4.81303	1	1	15571	Unique	Used	0.690259	0.72234	0.802388	0.71485	0.516441	2	759.888	1518.77	-0.870692	26.2874	2235	2235	MS2	16/22	Sample.raw
Q5H924	0.41	2	1	3407	373.963	5.09717	4.77963	0.900775	1		0.982091	1		0.86903	1		1.07707	1		1.05782	1		HECT, UBA and WWE domain containing 1 (Fragment) OS=Homo sapiens GN=HUWE1 PE=2 SV=1 - [Q5H924_HUMAN]
	Confidence Icon	Sequence	Protein Accessions	# Proteins	# Protein Groups	Activation Type	Modifications	Probability	XCorr	Δ Score	Rank	QuanResultID	Quan Info	Quan Usage	127/126	128/126	129/126	130/129	131/129	Charge	m/z [Da]	MH+ [Da]	ΔM [ppm]	RT [min]	First Scan	Last Scan	MS Order	Ions Matched	Spectrum File	Annotation
	High	gSGTAsDDEFENLR	Q5H924	3	1	HCD	N-Term(TMT6plex), S6(Phospho)	72.0598	2.92839	0.150171	1	21998	Unique	Used	0.900775	0.982091	0.86903	1.07707	1.05782	2	903.892	1806.78	0.967699	82.9678	9305	9305	MS2	14/38	Sample.raw
	High	gSGtASDDEFENLR	Q5H924	3	1	HCD	N-Term(TMT6plex), T4(Phospho)	44.4027	2.49168		2	21998	Redundant	Not Used	0.900775	0.982091	0.86903	1.07707	1.05782	2	903.892	1806.78	0.967699	82.9678	9305	9305	MS2	12/38	Sample.raw
Q59HB3	0.68	2	1	1615	183.465	6.80029	4.4349	0.704592	1		0.708937	1		0.74484	1		0.781643	1		0.526159	1		Apolipoprotein B variant (Fragment) OS=Homo sapiens PE=2 SV=1 - [Q59HB3_HUMAN]
	Confidence Icon	Sequence	Protein Accessions	# Proteins	# Protein Groups	Activation Type	Modifications	Probability	XCorr	Δ Score	Rank	QuanResultID	Quan Info	Quan Usage	127/126	128/126	129/126	130/129	131/129	Charge	m/z [Da]	MH+ [Da]	ΔM [ppm]	RT [min]	First Scan	Last Scan	MS Order	Ions Matched	Spectrum File	Annotation
	High	vRESDEEtQIk	Q59HB3	4	1	HCD	N-Term(TMT6plex), T8(Phospho), K11(TMT6plex)	11.8452	4.4349	0.358916	1	18656	Unique	Used	0.704592	0.708937	0.74484	0.781643	0.526159	3	624.656	1871.95	1.74837	53.4239	5628	5628	MS2	18/58	Sample.raw
	High	vREsDEETQIk	Q59HB3	4	1	HCD	N-Term(TMT6plex), S4(Phospho), K11(TMT6plex)	21.1464	2.83732		2	18656	Redundant	Not Used	0.704592	0.708937	0.74484	0.781643	0.526159	3	624.656	1871.95	1.74837	53.4239	5628	5628	MS2	17/58	Sample.raw
Q92508	0.52	1	1	2521	286.605	7.47412	4.31089	0.889472	1		0.953523	1		0.767739	1		0.973904	1		0.969064	1		Piezo-type mechanosensitive ion channel component 1 OS=Homo sapiens GN=PIEZO1 PE=1 SV=4 - [PIEZ1_HUMAN]
	Confidence Icon	Sequence	Protein Accessions	# Proteins	# Protein Groups	Activation Type	Modifications	Probability	XCorr	Δ Score	Rank	QuanResultID	Quan Info	Quan Usage	127/126	128/126	129/126	130/129	131/129	Charge	m/z [Da]	MH+ [Da]	ΔM [ppm]	RT [min]	First Scan	Last Scan	MS Order	Ions Matched	Spectrum File	Annotation
	High	sGSEEAVtDPGER	Q92508	1	1	HCD	N-Term(TMT6plex), T8(Phospho)	48.2504	2.55797	1	1	17410	Unique	Used	0.889472	0.953523	0.767739	0.973904	0.969064	2	821.863	1642.72	1.35321	42.3357	4258	4258	MS2	12/35	Sample.raw
Q9Y570	3.11	2	1	386	42.2882	5.97314	4.28414	0.912039	1		0.9743	1		1.04088	1		0.963979	1		0.949868	1		Protein phosphatase methylesterase 1 OS=Homo sapiens GN=PPME1 PE=1 SV=3 - [PPME1_HUMAN]
	Confidence Icon	Sequence	Protein Accessions	# Proteins	# Protein Groups	Activation Type	Modifications	Probability	XCorr	Δ Score	Rank	QuanResultID	Quan Info	Quan Usage	127/126	128/126	129/126	130/129	131/129	Charge	m/z [Da]	MH+ [Da]	ΔM [ppm]	RT [min]	First Scan	Last Scan	MS Order	Ions Matched	Spectrum File	Annotation
	High	qcEGITsPEGSk	Q9Y570	2	1	HCD	N-Term(TMT6plex), C2(Carbamidomethyl), S7(Phospho), K12(TMT6plex)	78.3235	2.56216	0.0507812	1	19284	Unique	Used	0.912039	0.9743	1.04088	0.963979	0.949868	2	915.939	1830.87	0.36558	58.8803	6319	6319	MS2	12/32	Sample.raw
	High	qcEGItSPEGSk	Q9Y570	2	1	HCD	N-Term(TMT6plex), C2(Carbamidomethyl), T6(Phospho), K12(TMT6plex)	61.9283	2.42887		2	19284	Redundant	Not Used	0.912039	0.9743	1.04088	0.963979	0.949868	2	915.939	1830.87	0.36558	58.8803	6319	6319	MS2	13/32	Sample.raw
B4DT77	5.06	1	1	336	37.7809	7.18115	3.99967	0.910961	1		0.811903	1		1.02056	1		0.992158	1		0.888175	1		Annexin OS=Homo sapiens GN=ANXA7 PE=2 SV=1 - [B4DT77_HUMAN]
	Confidence Icon	Sequence	Protein Accessions	# Proteins	# Protein Groups	Activation Type	Modifications	Probability	XCorr	Δ Score	Rank	QuanResultID	Quan Info	Quan Usage	127/126	128/126	129/126	130/129	131/129	Charge	m/z [Da]	MH+ [Da]	ΔM [ppm]	RT [min]	First Scan	Last Scan	MS Order	Ions Matched	Spectrum File	Annotation
	High	dENQSINHQmAQEDAQR	B4DT77	6	1	HCD	N-Term(TMT6plex), M10(Oxidation)	77.6718	3.99967	1	1	14803	Unique	Used	0.910961	0.811903	1.02056	0.992158	0.888175	3	753.681	2259.03	1.5191	18.8339	1390	1390	MS2	18/64	Sample.raw
J9ZVQ3	7.14	1	1	238	26.835	8.11865	3.99585	0.866275	1		0.994999	1		0.895902	1		0.790171	1		0.564632	1		Apolipoprotein E (Fragment) OS=Homo sapiens GN=APOE PE=4 SV=1 - [J9ZVQ3_HUMAN]
	Confidence Icon	Sequence	Protein Accessions	# Proteins	# Protein Groups	Activation Type	Modifications	Probability	XCorr	Δ Score	Rank	QuanResultID	Quan Info	Quan Usage	127/126	128/126	129/126	130/129	131/129	Charge	m/z [Da]	MH+ [Da]	ΔM [ppm]	RT [min]	First Scan	Last Scan	MS Order	Ions Matched	Spectrum File	Annotation
	High	vQAAVGTSAAPVPSDNH	J9ZVQ3	2	1	HCD	N-Term(TMT6plex)	96.9238	3.99585	1	1	19712	Unique	Used	0.866275	0.994999	0.895902	0.790171	0.564632	2	925.485	1849.96	1.17994	62.6071	6790	6790	MS2	15/32	Sample.raw
Q5DT20	2.81	5	1	2850	282.199	10.0229	3.95253	1.19669	1		0.791455	1		0.919	1		0.704881	1		0.886901	1		Hornerin OS=Homo sapiens GN=HRNR PE=2 SV=1 - [Q5DT20_HUMAN]
	Confidence Icon	Sequence	Protein Accessions	# Proteins	# Protein Groups	Activation Type	Modifications	Probability	XCorr	Δ Score	Rank	QuanResultID	Quan Info	Quan Usage	127/126	128/126	129/126	130/129	131/129	Charge	m/z [Da]	MH+ [Da]	ΔM [ppm]	RT [min]	First Scan	Last Scan	MS Order	Ions Matched	Spectrum File	Annotation
	High	qSLGHGQHGsGSGQSPSPSR	Q5DT20	2	1	HCD	N-Term(TMT6plex), S10(Phospho)	34.4166	3.95253	0.0278481	1	14292	Unique	Used	1.19669	0.791455	0.919	0.704881	0.886901	3	753.017	2257.04	1.83605	13.0068	828	828	MS2	16/112	Sample.raw
	High	qSLGHGQHGSGsGQSPSPSR	Q5DT20	2	1	HCD	N-Term(TMT6plex), S12(Phospho)	34.4166	3.84369		2	14292	Redundant	Not Used	1.19669	0.791455	0.919	0.704881	0.886901	3	753.017	2257.04	1.83605	13.0068	828	828	MS2	18/112	Sample.raw
	High	qSLGHGQHGSGSGQsPSPSR	Q5DT20	2	1	HCD	N-Term(TMT6plex), S15(Phospho)	34.4166	3.81429		3	14292	Redundant	Not Used	1.19669	0.791455	0.919	0.704881	0.886901	3	753.017	2257.04	1.83605	13.0068	828	828	MS2	18/112	Sample.raw
	High	qSLGHGQHGSGSGQSPsPSR	Q5DT20	2	1	HCD	N-Term(TMT6plex), S17(Phospho)	34.4166	3.73801		4	14292	Redundant	Not Used	1.19669	0.791455	0.919	0.704881	0.886901	3	753.017	2257.04	1.83605	13.0068	828	828	MS2	19/112	Sample.raw
	High	qSLGHGQHGSGSGQSPSPsR	Q5DT20	2	1	HCD	N-Term(TMT6plex), S19(Phospho)	25.3237	3.41955		5	14292	Redundant	Not Used	1.19669	0.791455	0.919	0.704881	0.886901	3	753.017	2257.04	1.83605	13.0068	828	828	MS2	19/112	Sample.raw
H7C5R1	1.53	1	1	852	97.6512	5.49072	3.89048	0.651291	1		0.467318	1		0.821128	1		0.724396	1		0.404699	1		Ceruloplasmin (Fragment) OS=Homo sapiens GN=CP PE=4 SV=1 - [H7C5R1_HUMAN]
	Confidence Icon	Sequence	Protein Accessions	# Proteins	# Protein Groups	Activation Type	Modifications	Probability	XCorr	Δ Score	Rank	QuanResultID	Quan Info	Quan Usage	127/126	128/126	129/126	130/129	131/129	Charge	m/z [Da]	MH+ [Da]	ΔM [ppm]	RT [min]	First Scan	Last Scan	MS Order	Ions Matched	Spectrum File	Annotation
	High	vDkDNEDFQESNR	H7C5R1	6	1	HCD	N-Term(TMT6plex), K3(TMT6plex)	76.9153	3.89048	1	1	17954	Unique	Used	0.651291	0.467318	0.821128	0.724396	0.404699	3	685.346	2054.02	1.74483	46.9741	4856	4856	MS2	16/48	Sample.raw
J3KPV7	5.05	3	1	317	35.2276	6.60986	3.87223	1.06681	1		0.897147	1		0.882784	1		1.05574	1		0.970942	1		Sulfurtransferase OS=Homo sapiens GN=MPST PE=4 SV=1 - [J3KPV7_HUMAN]
	Confidence Icon	Sequence	Protein Accessions	# Proteins	# Protein Groups	Activation Type	Modifications	Probability	XCorr	Δ Score	Rank	QuanResultID	Quan Info	Quan Usage	127/126	128/126	129/126	130/129	131/129	Charge	m/z [Da]	MH+ [Da]	ΔM [ppm]	RT [min]	First Scan	Last Scan	MS Order	Ions Matched	Spectrum File	Annotation
	High	aRsPSVAAmASPQLcR	J3KPV7	1	1	HCD	N-Term(TMT6plex), S3(Phospho), M9(Oxidation), C15(Carbamidomethyl)	1	3.87223	0.0465116	1	18301	Unique	Used	1.06681	0.897147	0.882784	1.05574	0.970942	3	676.331	2026.98	0.99533	49.9355	5238	5238	MS2	18/88	Sample.raw
	High	aRSPsVAAmASPQLcR	J3KPV7	1	1	HCD	N-Term(TMT6plex), S5(Phospho), M9(Oxidation), C15(Carbamidomethyl)	1	3.69101		2	18301	Redundant	Not Used	1.06681	0.897147	0.882784	1.05574	0.970942	3	676.331	2026.98	0.99533	49.9355	5238	5238	MS2	17/88	Sample.raw
	High	aRSPSVAAmAsPQLcR	J3KPV7	1	1	HCD	N-Term(TMT6plex), M9(Oxidation), S11(Phospho), C15(Carbamidomethyl)	1	3.14266		3	18301	Redundant	Not Used	1.06681	0.897147	0.882784	1.05574	0.970942	3	676.331	2026.98	0.99533	49.9355	5238	5238	MS2	14/88	Sample.raw
O14726	3.26	1	1	399	45.4968	4.83057	3.8666	0.947919	1		0.928325	1		0.959311	1		0.974301	1		0.928087	1		Beta-spectrin (Fragment) OS=Homo sapiens GN=HSpTB1 PE=2 SV=1 - [O14726_HUMAN]
	Confidence Icon	Sequence	Protein Accessions	# Proteins	# Protein Groups	Activation Type	Modifications	Probability	XCorr	Δ Score	Rank	QuanResultID	Quan Info	Quan Usage	127/126	128/126	129/126	130/129	131/129	Charge	m/z [Da]	MH+ [Da]	ΔM [ppm]	RT [min]	First Scan	Last Scan	MS Order	Ions Matched	Spectrum File	Annotation
	High	lLTSQDVSYDEAR	O14726	4	1	HCD	N-Term(TMT6plex)	75.9202	3.8666	1	1	22099	Unique	Used	0.947919	0.928325	0.959311	0.974301	0.928087	2	863.447	1725.89	0.751607	83.8206	9416	9416	MS2	12/24	Sample.raw
H0YID2	19.61	1	1	51	5.82805	5.31299	3.46704	0.916714	1		0.954294	1		0.867733	1		1.04751	1		1.04324	1		Adenylate kinase isoenzyme 1 (Fragment) OS=Homo sapiens GN=AK1 PE=3 SV=1 - [H0YID2_HUMAN]
	Confidence Icon	Sequence	Protein Accessions	# Proteins	# Protein Groups	Activation Type	Modifications	Probability	XCorr	Δ Score	Rank	QuanResultID	Quan Info	Quan Usage	127/126	128/126	129/126	130/129	131/129	Charge	m/z [Da]	MH+ [Da]	ΔM [ppm]	RT [min]	First Scan	Last Scan	MS Order	Ions Matched	Spectrum File	Annotation
	High	eVQQGEEFER	H0YID2	6	1	HCD	N-Term(TMT6plex)	62.6183	3.46704	1	1	17708	Unique	Used	0.916714	0.954294	0.867733	1.04751	1.04324	2	740.368	1479.73	0.705578	44.8812	4586	4586	MS2	13/18	Sample.raw
D3DTE6	7.96	1	1	113	12.6953	5.24951	3.32447	0.913227	1		0.847662	1		0.9157	1		0.980947	1		0.900805	1		SH3 domain-binding glutamic acid-rich-like protein OS=Homo sapiens GN=SH3BGRL PE=3 SV=1 - [D3DTE6_HUMAN]
	Confidence Icon	Sequence	Protein Accessions	# Proteins	# Protein Groups	Activation Type	Modifications	Probability	XCorr	Δ Score	Rank	QuanResultID	Quan Info	Quan Usage	127/126	128/126	129/126	130/129	131/129	Charge	m/z [Da]	MH+ [Da]	ΔM [ppm]	RT [min]	First Scan	Last Scan	MS Order	Ions Matched	Spectrum File	Annotation
	High	dIAANEENR	D3DTE6	2	1	HCD	N-Term(TMT6plex)	52.615	3.32447	1	1	15432	Unique	Used	0.913227	0.847662	0.9157	0.980947	0.900805	2	630.823	1260.64	0.498354	25.0791	2082	2082	MS2	15/16	Sample.raw
Q9NZD4	9.8	1	1	102	11.833	4.99561	3.23462	0.864832	1		1.06267	1		0.934389	1		0.943253	1		0.97358	1		Alpha-hemoglobin-stabilizing protein OS=Homo sapiens GN=AHSP PE=1 SV=1 - [AHSP_HUMAN]
	Confidence Icon	Sequence	Protein Accessions	# Proteins	# Protein Groups	Activation Type	Modifications	Probability	XCorr	Δ Score	Rank	QuanResultID	Quan Info	Quan Usage	127/126	128/126	129/126	130/129	131/129	Charge	m/z [Da]	MH+ [Da]	ΔM [ppm]	RT [min]	First Scan	Last Scan	MS Order	Ions Matched	Spectrum File	Annotation
	High	qQVTGEPQER	Q9NZD4	1	1	HCD	N-Term(TMT6plex)	37.2913	3.23462	1	1	14925	Unique	Used	0.864832	1.06267	0.934389	0.943253	0.97358	2	700.87	1400.73	0.281857	20.2148	1524	1524	MS2	13/18	Sample.raw
Q8IZZ8	13.93	2	1	122	13.7788	6.29053	3.15972	0.682127	1		0.691884	1		0.740625	1		0.808863	1		0.537891	1		Antithrombin (Fragment) OS=Homo sapiens GN=AT3 PE=2 SV=1 - [Q8IZZ8_HUMAN]
	Confidence Icon	Sequence	Protein Accessions	# Proteins	# Protein Groups	Activation Type	Modifications	Probability	XCorr	Δ Score	Rank	QuanResultID	Quan Info	Quan Usage	127/126	128/126	129/126	130/129	131/129	Charge	m/z [Da]	MH+ [Da]	ΔM [ppm]	RT [min]	First Scan	Last Scan	MS Order	Ions Matched	Spectrum File	Annotation
	High	aTEDEGsEQkIPEATNR	Q8IZZ8	3	1	HCD	N-Term(TMT6plex), S7(Phospho), K10(TMT6plex)	77.6291	3.15972	0.18038	1	18941	Unique	Used	0.682127	0.691884	0.740625	0.808863	0.537891	3	805.061	2413.17	1.04729	55.8291	5942	5942	MS2	12/94	Sample.raw
	High	aTEDEGSEQkIPEAtNR	Q8IZZ8	3	1	HCD	N-Term(TMT6plex), K10(TMT6plex), T15(Phospho)	40.7311	2.58922		2	18941	Redundant	Not Used	0.682127	0.691884	0.740625	0.808863	0.537891	3	805.061	2413.17	1.04729	55.8291	5942	5942	MS2	10/94	Sample.raw
P01023	0.54	1	1	1474	163.188	6.45557	3.1509	0.715157	1		0.644777	1		0.774717	1		0.849342	1		0.509156	1		Alpha-2-macroglobulin OS=Homo sapiens GN=A2M PE=1 SV=3 - [A2MG_HUMAN]
	Confidence Icon	Sequence	Protein Accessions	# Proteins	# Protein Groups	Activation Type	Modifications	Probability	XCorr	Δ Score	Rank	QuanResultID	Quan Info	Quan Usage	127/126	128/126	129/126	130/129	131/129	Charge	m/z [Da]	MH+ [Da]	ΔM [ppm]	RT [min]	First Scan	Last Scan	MS Order	Ions Matched	Spectrum File	Annotation
	High	fQVDNNNR	P01023	1	1	HCD	N-Term(TMT6plex)	43.8187	3.1509	1	1	16728	Unique	Used	0.715157	0.644777	0.774717	0.849342	0.509156	2	618.321	1235.63	0.831558	36.812	3508	3508	MS2	12/14	Sample.raw
Q6JSD7	8.64	1	1	81	9.05054	5.31299	3.05893	0.860596	1		0.884983	1		0.834921	1		0.930002	1		0.95685	1		Aquaporin 1 splice variant 3 (Fragment) OS=Homo sapiens GN=AQP1 PE=2 SV=1 - [Q6JSD7_HUMAN]
	Confidence Icon	Sequence	Protein Accessions	# Proteins	# Protein Groups	Activation Type	Modifications	Probability	XCorr	Δ Score	Rank	QuanResultID	Quan Info	Quan Usage	127/126	128/126	129/126	130/129	131/129	Charge	m/z [Da]	MH+ [Da]	ΔM [ppm]	RT [min]	First Scan	Last Scan	MS Order	Ions Matched	Spectrum File	Annotation
	High	sSDLTDR	Q6JSD7	15	1	HCD	N-Term(TMT6plex)	21.5738	3.05893	1	1	15022	Unique	Used	0.860596	0.884983	0.834921	0.930002	0.95685	2	511.77	1022.53	0.894839	21.2134	1631	1631	MS2	11/12	Sample.raw
Q59G85	9.64	1	1	166	17.877	4.60205	3.00434	0.895095	1		1.01788	1		0.851646	1		1.11978	1		0.993059	1		ZFYVE19 protein variant (Fragment) OS=Homo sapiens PE=2 SV=1 - [Q59G85_HUMAN]
	Confidence Icon	Sequence	Protein Accessions	# Proteins	# Protein Groups	Activation Type	Modifications	Probability	XCorr	Δ Score	Rank	QuanResultID	Quan Info	Quan Usage	127/126	128/126	129/126	130/129	131/129	Charge	m/z [Da]	MH+ [Da]	ΔM [ppm]	RT [min]	First Scan	Last Scan	MS Order	Ions Matched	Spectrum File	Annotation
	High	lPDsDDDEDEETAIQR	Q59G85	6	1	HCD	N-Term(TMT6plex), S4(Phospho)	71.6026	3.00434	1	1	22309	Unique	Used	0.895095	1.01788	0.851646	1.11978	0.993059	2	1078.96	2156.91	1.66805	85.5429	9647	9647	MS2	12/44	Sample.raw
H0YII4	9.09	1	1	99	11.2488	5.09717	2.92164	0.8986	1		0.941225	1		0.952306	1		0.93215	1		0.891729	1		Protein DDI1 homolog 2 (Fragment) OS=Homo sapiens GN=DDI2 PE=4 SV=1 - [H0YII4_HUMAN]
	Confidence Icon	Sequence	Protein Accessions	# Proteins	# Protein Groups	Activation Type	Modifications	Probability	XCorr	Δ Score	Rank	QuanResultID	Quan Info	Quan Usage	127/126	128/126	129/126	130/129	131/129	Charge	m/z [Da]	MH+ [Da]	ΔM [ppm]	RT [min]	First Scan	Last Scan	MS Order	Ions Matched	Spectrum File	Annotation
	High	vLVEQQQDR	H0YII4	3	1	HCD	N-Term(TMT6plex)	23.5414	2.92164	1	1	17226	Unique	Used	0.8986	0.941225	0.952306	0.93215	0.891729	2	672.378	1343.75	0.818461	40.7758	4055	4055	MS2	12/16	Sample.raw
O97242	0.54	1	1	1114	132.116	5.22412	2.87576	0.743108	1		0.686086	1		0.851307	1		0.704925	1		0.517567	1		P-loop containing nucleoside triphospahte hydrolase, putative OS=Plasmodium falciparum (isolate 3D7) GN=PFC0260w PE=4 SV=2 - [O97242_PLAF7]
	Confidence Icon	Sequence	Protein Accessions	# Proteins	# Protein Groups	Activation Type	Modifications	Probability	XCorr	Δ Score	Rank	QuanResultID	Quan Info	Quan Usage	127/126	128/126	129/126	130/129	131/129	Charge	m/z [Da]	MH+ [Da]	ΔM [ppm]	RT [min]	First Scan	Last Scan	MS Order	Ions Matched	Spectrum File	Annotation
	High	nYEEAk	O97242	1	1	HCD	N-Term(TMT6plex), K6(TMT6plex)	8.57986	2.87576	1	1	16351	Unique	Used	0.743108	0.686086	0.851307	0.704925	0.517567	2	606.338	1211.67	1.34157	33.4568	3093	3093	MS2	10/10	Sample.raw
P01877	2.65	1	1	340	36.503	6.1001	2.87201	0.63994	1		0.698738	1		0.810157	1		0.708458	1		0.501897	1		Ig alpha-2 chain C region OS=Homo sapiens GN=IGHA2 PE=1 SV=3 - [IGHA2_HUMAN]
	Confidence Icon	Sequence	Protein Accessions	# Proteins	# Protein Groups	Activation Type	Modifications	Probability	XCorr	Δ Score	Rank	QuanResultID	Quan Info	Quan Usage	127/126	128/126	129/126	130/129	131/129	Charge	m/z [Da]	MH+ [Da]	ΔM [ppm]	RT [min]	First Scan	Last Scan	MS Order	Ions Matched	Spectrum File	Annotation
	High	sAVQGPPER	P01877	17	1	HCD	N-Term(TMT6plex)	22.3003	2.87201	1	1	15023	Unique	Used	0.63994	0.698738	0.810157	0.708458	0.501897	2	585.328	1169.65	1.12861	21.2215	1632	1632	MS2	12/16	Sample.raw
Q69EZ7	5.79	1	1	259	29.546	8.76318	2.86604	0.713859	1		0.757057	1		0.833415	1		0.814499	1		0.489943	1		Prothrombin B-chain (Fragment) OS=Homo sapiens PE=2 SV=1 - [Q69EZ7_HUMAN]
	Confidence Icon	Sequence	Protein Accessions	# Proteins	# Protein Groups	Activation Type	Modifications	Probability	XCorr	Δ Score	Rank	QuanResultID	Quan Info	Quan Usage	127/126	128/126	129/126	130/129	131/129	Charge	m/z [Da]	MH+ [Da]	ΔM [ppm]	RT [min]	First Scan	Last Scan	MS Order	Ions Matched	Spectrum File	Annotation
	High	gDAcEGDSGGPFVmk	Q69EZ7	5	1	HCD	N-Term(TMT6plex), C4(Carbamidomethyl), M14(Oxidation), K15(TMT6plex)	91.692	2.86604	1	1	20691	Unique	Used	0.713859	0.757057	0.833415	0.814499	0.489943	2	1000.98	2000.95	1.08016	71.5101	7867	7867	MS2	12/28	Sample.raw
Q9UQ98	0.71	2	1	1400	157.11	7.45947	2.85685	0.883201	1		0.926327	1		0.971514	1		0.87055	1		0.885761	1		Multidrug resistance protein (Fragment) OS=Homo sapiens GN=MRP PE=2 SV=1 - [Q9UQ98_HUMAN]
	Confidence Icon	Sequence	Protein Accessions	# Proteins	# Protein Groups	Activation Type	Modifications	Probability	XCorr	Δ Score	Rank	QuanResultID	Quan Info	Quan Usage	127/126	128/126	129/126	130/129	131/129	Charge	m/z [Da]	MH+ [Da]	ΔM [ppm]	RT [min]	First Scan	Last Scan	MS Order	Ions Matched	Spectrum File	Annotation
	High	hHNStAELQk	Q9UQ98	3	1	HCD	N-Term(TMT6plex), T5(Phospho), K10(TMT6plex)	42.511	2.85685	0.0454545	1	15016	Unique	Used	0.883201	0.926327	0.971514	0.87055	0.885761	3	568.294	1702.87	-0.00252286	21.1594	1624	1624	MS2	13/52	Sample.raw
	High	hHNsTAELQk	Q9UQ98	3	1	HCD	N-Term(TMT6plex), S4(Phospho), K10(TMT6plex)	42.511	2.73472		2	15016	Redundant	Not Used	0.883201	0.926327	0.971514	0.87055	0.885761	3	568.294	1702.87	-0.00252286	21.1594	1624	1624	MS2	13/52	Sample.raw
H7BYH4	5.93	1	1	135	13.9008	6.11279	2.76603	0.872443	1		0.922453	1		0.959894	1		1.00996	1		0.956342	1		Superoxide dismutase [Cu-Zn] OS=Homo sapiens GN=SOD1 PE=3 SV=1 - [H7BYH4_HUMAN]
	Confidence Icon	Sequence	Protein Accessions	# Proteins	# Protein Groups	Activation Type	Modifications	Probability	XCorr	Δ Score	Rank	QuanResultID	Quan Info	Quan Usage	127/126	128/126	129/126	130/129	131/129	Charge	m/z [Da]	MH+ [Da]	ΔM [ppm]	RT [min]	First Scan	Last Scan	MS Order	Ions Matched	Spectrum File	Annotation
	High	gGNEESTk	H7BYH4	2	1	HCD	N-Term(TMT6plex), K8(TMT6plex)	24.8996	2.76603	1	1	14508	Unique	Used	0.872443	0.922453	0.959894	1.00996	0.956342	2	640.35	1279.69	1.84791	15.4608	1066	1066	MS2	13/14	Sample.raw
B4DR64	3.89	4	1	360	41.1938	6.88818	2.7354	0.858603	1		0.796914	1		0.89096	1		0.92504	1		0.876781	1		CTP synthase 1 OS=Homo sapiens GN=CTPS1 PE=2 SV=1 - [B4DR64_HUMAN]
	Confidence Icon	Sequence	Protein Accessions	# Proteins	# Protein Groups	Activation Type	Modifications	Probability	XCorr	Δ Score	Rank	QuanResultID	Quan Info	Quan Usage	127/126	128/126	129/126	130/129	131/129	Charge	m/z [Da]	MH+ [Da]	ΔM [ppm]	RT [min]	First Scan	Last Scan	MS Order	Ions Matched	Spectrum File	Annotation
	High	sGSSSPDsEITELk	B4DR64	3	1	HCD	N-Term(TMT6plex), S8(Phospho), K14(TMT6plex)	59.3247	2.7354	0.142336	1	23121	Unique	Used	0.858603	0.796914	0.89096	0.92504	0.876781	2	987.988	1974.97	0.662911	92.9465	10541	10541	MS2	11/38	Sample.raw
	High	sGSSSPDSEItELk	B4DR64	3	1	HCD	N-Term(TMT6plex), T11(Phospho), K14(TMT6plex)	46.2469	2.73537	0.142336	2	23121	Redundant	Not Used	0.858603	0.796914	0.89096	0.92504	0.876781	2	987.988	1974.97	0.662911	92.9465	10541	10541	MS2	10/38	Sample.raw
	High	sGSSsPDSEITELk	B4DR64	3	1	HCD	N-Term(TMT6plex), S5(Phospho), K14(TMT6plex)	74.0185	2.34822		3	23121	Redundant	Not Used	0.858603	0.796914	0.89096	0.92504	0.876781	2	987.988	1974.97	0.662911	92.9465	10541	10541	MS2	12/38	Sample.raw
	Medium	sGSsSPDSEITELk	B4DR64	3	1	HCD	N-Term(TMT6plex), S4(Phospho), K14(TMT6plex)	59.3247	2.11555		4	23121	Redundant	Not Used	0.858603	0.796914	0.89096	0.92504	0.876781	2	987.988	1974.97	0.662911	92.9465	10541	10541	MS2	12/38	Sample.raw
J3KSH8	15.96	4	1	94	9.59761	4.4751	2.6426	0.871761	1		0.781087	1		0.939326	1		1.0058	1		0.967534	1		Hematological and neurological-expressed 1 protein (Fragment) OS=Homo sapiens GN=HN1 PE=4 SV=1 - [J3KSH8_HUMAN]
	Confidence Icon	Sequence	Protein Accessions	# Proteins	# Protein Groups	Activation Type	Modifications	Probability	XCorr	Δ Score	Rank	QuanResultID	Quan Info	Quan Usage	127/126	128/126	129/126	130/129	131/129	Charge	m/z [Da]	MH+ [Da]	ΔM [ppm]	RT [min]	First Scan	Last Scan	MS Order	Ions Matched	Spectrum File	Annotation
	High	rNSSEAsSGDFLDLk	J3KSH8	5	1	HCD	N-Term(TMT6plex), S7(Phospho), K15(TMT6plex)	20.7873	2.6426	0.0227273	1	23228	Unique	Used	0.871761	0.781087	0.939326	1.0058	0.967534	3	722.028	2164.07	0.561524	93.9253	10658	10658	MS2	14/82	Sample.raw
	High	rNSsEASSGDFLDLk	J3KSH8	5	1	HCD	N-Term(TMT6plex), S4(Phospho), K15(TMT6plex)	20.7873	2.57827		2	23228	Redundant	Not Used	0.871761	0.781087	0.939326	1.0058	0.967534	3	722.028	2164.07	0.561524	93.9253	10658	10658	MS2	17/82	Sample.raw
	High	rNSSEASsGDFLDLk	J3KSH8	5	1	HCD	N-Term(TMT6plex), S8(Phospho), K15(TMT6plex)	30.6171	2.5735		3	23228	Redundant	Not Used	0.871761	0.781087	0.939326	1.0058	0.967534	3	722.028	2164.07	0.561524	93.9253	10658	10658	MS2	14/82	Sample.raw
	High	rNsSEASSGDFLDLk	J3KSH8	5	1	HCD	N-Term(TMT6plex), S3(Phospho), K15(TMT6plex)	20.7873	2.53025		4	23228	Redundant	Not Used	0.871761	0.781087	0.939326	1.0058	0.967534	3	722.028	2164.07	0.561524	93.9253	10658	10658	MS2	20/82	Sample.raw
P13645	1.88	1	1	584	58.7917	5.21143	2.64096	1.07578	1		0.852692	1		0.991633	1		0.689325	1		0.748317	1		Keratin, type I cytoskeletal 10 OS=Homo sapiens GN=KRT10 PE=1 SV=6 - [K1C10_HUMAN]
	Confidence Icon	Sequence	Protein Accessions	# Proteins	# Protein Groups	Activation Type	Modifications	Probability	XCorr	Δ Score	Rank	QuanResultID	Quan Info	Quan Usage	127/126	128/126	129/126	130/129	131/129	Charge	m/z [Da]	MH+ [Da]	ΔM [ppm]	RT [min]	First Scan	Last Scan	MS Order	Ions Matched	Spectrum File	Annotation
	High	sQYEQLAEQNR	P13645	1	1	HCD	N-Term(TMT6plex)	76.6896	2.64096	1	1	18896	Unique	Used	1.07578	0.852692	0.991633	0.689325	0.748317	2	797.906	1594.8	1.21866	55.4585	5892	5892	MS2	15/20	Sample.raw
Q8I525	0.1	1	1	5767	690.984	5.80811	2.63342	0.638245	1		0.68307	1		0.805637	1		0.704074	1		0.46816	1		Conserved Plasmodium protein OS=Plasmodium falciparum (isolate 3D7) GN=PFL1930w PE=4 SV=1 - [Q8I525_PLAF7]
	Confidence Icon	Sequence	Protein Accessions	# Proteins	# Protein Groups	Activation Type	Modifications	Probability	XCorr	Δ Score	Rank	QuanResultID	Quan Info	Quan Usage	127/126	128/126	129/126	130/129	131/129	Charge	m/z [Da]	MH+ [Da]	ΔM [ppm]	RT [min]	First Scan	Last Scan	MS Order	Ions Matched	Spectrum File	Annotation
	High	nEEYDk	Q8I525	1	1	HCD	N-Term(TMT6plex), K6(TMT6plex)	6.37913	2.63342	1	1	16081	Unique	Used	0.638245	0.68307	0.805637	0.704074	0.46816	2	628.333	1255.66	0.644453	30.9201	2796	2796	MS2	10/10	Sample.raw
A8K8G0	9.62	1	1	208	22.95	4.55127	2.57871	0.858294	1		0.854503	1		0.932	1		1.04435	1		0.913708	1		Hepatoma-derived growth factor OS=Homo sapiens GN=HDGF PE=2 SV=1 - [A8K8G0_HUMAN]
	Confidence Icon	Sequence	Protein Accessions	# Proteins	# Protein Groups	Activation Type	Modifications	Probability	XCorr	Δ Score	Rank	QuanResultID	Quan Info	Quan Usage	127/126	128/126	129/126	130/129	131/129	Charge	m/z [Da]	MH+ [Da]	ΔM [ppm]	RT [min]	First Scan	Last Scan	MS Order	Ions Matched	Spectrum File	Annotation
	High	gNAEGssDEEGkLVIDEPAk	A8K8G0	8	1	HCD	N-Term(TMT6plex), S6(Phospho), S7(Phospho), K12(TMT6plex), K20(TMT6plex)	58.9033	2.57871	1	1	23648	Unique	Used	0.858294	0.854503	0.932	1.04435	0.913708	3	964.802	2892.39	1.39744	98.1168	11120	11120	MS2	15/148	Sample.raw
Q59GR5	8.84	1	1	147	17.3147	7.03467	2.52443	0.989267	1		0.71056	1		1.01715	1		0.948703	1		0.743612	1		Phosphoglycerate mutase (Fragment) OS=Homo sapiens PE=2 SV=1 - [Q59GR5_HUMAN]
	Confidence Icon	Sequence	Protein Accessions	# Proteins	# Protein Groups	Activation Type	Modifications	Probability	XCorr	Δ Score	Rank	QuanResultID	Quan Info	Quan Usage	127/126	128/126	129/126	130/129	131/129	Charge	m/z [Da]	MH+ [Da]	ΔM [ppm]	RT [min]	First Scan	Last Scan	MS Order	Ions Matched	Spectrum File	Annotation
	High	eQmALNHGEEQVR	Q59GR5	3	1	HCD	N-Term(TMT6plex), M3(Oxidation)	43.1856	2.52443	1	1	15430	Unique	Used	0.989267	0.71056	1.01715	0.948703	0.743612	3	595.964	1785.88	1.24657	25.0671	2080	2080	MS2	13/48	Sample.raw
K7EPV9	8.33	1	1	96	11.2836	4.67822	2.51312	0.862436	1		0.89155	1		0.945973	1		0.750791	1		0.92555	1		Tropomyosin alpha-4 chain (Fragment) OS=Homo sapiens GN=TPM4 PE=4 SV=1 - [K7EPV9_HUMAN]
	Confidence Icon	Sequence	Protein Accessions	# Proteins	# Protein Groups	Activation Type	Modifications	Probability	XCorr	Δ Score	Rank	QuanResultID	Quan Info	Quan Usage	127/126	128/126	129/126	130/129	131/129	Charge	m/z [Da]	MH+ [Da]	ΔM [ppm]	RT [min]	First Scan	Last Scan	MS Order	Ions Matched	Spectrum File	Annotation
	High	hIAEEADR	K7EPV9	24	1	HCD	N-Term(TMT6plex)	23.368	2.51312	1	1	14518	Unique	Used	0.862436	0.89155	0.945973	0.750791	0.92555	3	390.543	1169.61	1.85888	15.5629	1077	1077	MS2	13/28	Sample.raw
Q5T9C9	2.03	1	1	394	44.5441	9.59814	2.47544		0			0			0			0			0		Phosphatidylinositol 4-phosphate 5-kinase-like protein 1 OS=Homo sapiens GN=PIP5KL1 PE=2 SV=2 - [PI5L1_HUMAN]
	Confidence Icon	Sequence	Protein Accessions	# Proteins	# Protein Groups	Activation Type	Modifications	Probability	XCorr	Δ Score	Rank	QuanResultID	Quan Info	Quan Usage	127/126	128/126	129/126	130/129	131/129	Charge	m/z [Da]	MH+ [Da]	ΔM [ppm]	RT [min]	First Scan	Last Scan	MS Order	Ions Matched	Spectrum File	Annotation
	High	iSERYDIk	Q5T9C9	1	1	HCD	N-Term(TMT6plex), K8(TMT6plex)	7.40106	2.47544		2	22966	Redundant	Not Used	0.876183	0.813477	0.900983	0.951027	0.931816	2	741.435	1481.86	-7.40372	91.5278	10370	10370	MS2	8/14	Sample.raw
H3BUH7	9.03	3	1	155	16.9068	8.55811	2.42004	1.02789	1		1.02031	1		0.865873	1		1.04418	1		0.99475	1		Fructose-bisphosphate aldolase A (Fragment) OS=Homo sapiens GN=ALDOA PE=4 SV=1 - [H3BUH7_HUMAN]
	Confidence Icon	Sequence	Protein Accessions	# Proteins	# Protein Groups	Activation Type	Modifications	Probability	XCorr	Δ Score	Rank	QuanResultID	Quan Info	Quan Usage	127/126	128/126	129/126	130/129	131/129	Charge	m/z [Da]	MH+ [Da]	ΔM [ppm]	RT [min]	First Scan	Last Scan	MS Order	Ions Matched	Spectrum File	Annotation
	High	gILAADESTGsIAk	H3BUH7	5	1	HCD	N-Term(TMT6plex), S11(Phospho), K14(TMT6plex)	44.7117	2.42004	0.0123967	1	23456	Unique	Used	1.02789	1.02031	0.865873	1.04418	0.99475	2	936.002	1871	1.65201	96.2686	10909	10909	MS2	14/38	Sample.raw
	High	gILAADEsTGSIAk	H3BUH7	5	1	HCD	N-Term(TMT6plex), S8(Phospho), K14(TMT6plex)	71.9571	2.38701		2	23456	Redundant	Not Used	1.02789	1.02031	0.865873	1.04418	0.99475	2	936.002	1871	1.65201	96.2686	10909	10909	MS2	16/38	Sample.raw
	High	gILAADEStGSIAk	H3BUH7	5	1	HCD	N-Term(TMT6plex), T9(Phospho), K14(TMT6plex)	57.6483	2.36427		3	23456	Redundant	Not Used	1.02789	1.02031	0.865873	1.04418	0.99475	2	936.002	1871	1.65201	96.2686	10909	10909	MS2	16/38	Sample.raw
H3BQW8	4.38	1	1	160	17.2608	6.59521	2.41174	1.00641	1		0.929758	1		0.972285	1		0.904075	1		0.861828	1		Hydroxyacylglutathione hydrolase, mitochondrial (Fragment) OS=Homo sapiens GN=HAGH PE=4 SV=1 - [H3BQW8_HUMAN]
	Confidence Icon	Sequence	Protein Accessions	# Proteins	# Protein Groups	Activation Type	Modifications	Probability	XCorr	Δ Score	Rank	QuanResultID	Quan Info	Quan Usage	127/126	128/126	129/126	130/129	131/129	Charge	m/z [Da]	MH+ [Da]	ΔM [ppm]	RT [min]	First Scan	Last Scan	MS Order	Ions Matched	Spectrum File	Annotation
	High	vYGGDDR	H3BQW8	7	1	HCD	N-Term(TMT6plex)	27.4878	2.41174	1	1	15204	Unique	Used	1.00641	0.929758	0.972285	0.904075	0.861828	2	505.76	1010.51	2.6688	23.0051	1831	1831	MS2	10/12	Sample.raw
H3BML9	5.93	1	1	118	13.1437	5.68115	2.33926	0.840061	1		0.838663	1		0.832809	1		1.01956	1		1.00342	1		Myosin regulatory light chain 2, skeletal muscle isoform (Fragment) OS=Homo sapiens GN=MYLPF PE=4 SV=1 - [H3BML9_HUMAN]
	Confidence Icon	Sequence	Protein Accessions	# Proteins	# Protein Groups	Activation Type	Modifications	Probability	XCorr	Δ Score	Rank	QuanResultID	Quan Info	Quan Usage	127/126	128/126	129/126	130/129	131/129	Charge	m/z [Da]	MH+ [Da]	ΔM [ppm]	RT [min]	First Scan	Last Scan	MS Order	Ions Matched	Spectrum File	Annotation
	High	vLDPEGk	H3BML9	4	1	HCD	N-Term(TMT6plex), K7(TMT6plex)	6.00601	2.33926	0.0811966	1	19634	Unique	Used	0.840061	0.838663	0.832809	1.01956	1.00342	2	608.371	1215.74	0.465505	61.9045	6704	6704	MS2	9/12	Sample.raw
A6NM32	10.53	1	1	57	6.32197	4.52588	2.30383	0.829242	1		0.850815	1		0.896544	1		0.91142	1		0.893315	1		Peptidyl-prolyl cis-trans isomerase H OS=Homo sapiens GN=PPIH PE=3 SV=1 - [A6NM32_HUMAN]
	Confidence Icon	Sequence	Protein Accessions	# Proteins	# Protein Groups	Activation Type	Modifications	Probability	XCorr	Δ Score	Rank	QuanResultID	Quan Info	Quan Usage	127/126	128/126	129/126	130/129	131/129	Charge	m/z [Da]	MH+ [Da]	ΔM [ppm]	RT [min]	First Scan	Last Scan	MS Order	Ions Matched	Spectrum File	Annotation
	High	tAENFR	A6NM32	28	1	HCD	N-Term(TMT6plex)	33.6052	2.30383	1	1	15312	Unique	Used	0.829242	0.850815	0.896544	0.91142	0.893315	2	483.765	966.522	1.4878	24.0103	1950	1950	MS2	8/10	Sample.raw
Q59G71	1.37	1	1	873	91.8068	9.23193	2.29531	0.989889	1		0.91679	1		1.00096	1		1.00826	1		1.00889	1		Tensin variant (Fragment) OS=Homo sapiens GN=TNS1 PE=2 SV=1 - [Q59G71_HUMAN]
	Confidence Icon	Sequence	Protein Accessions	# Proteins	# Protein Groups	Activation Type	Modifications	Probability	XCorr	Δ Score	Rank	QuanResultID	Quan Info	Quan Usage	127/126	128/126	129/126	130/129	131/129	Charge	m/z [Da]	MH+ [Da]	ΔM [ppm]	RT [min]	First Scan	Last Scan	MS Order	Ions Matched	Spectrum File	Annotation
	High	vATTPGsPSLGR	Q59G71	9	1	HCD	N-Term(TMT6plex), S7(Phospho)	25.9569	2.29531	1	1	19761	Unique	Used	0.989889	0.91679	1.00096	1.00826	1.00889	2	726.377	1451.75	1.12124	63.0626	6844	6844	MS2	12/32	Sample.raw
I3L1U9	4.67	1	1	214	23.83	5.43994	2.28463	0.992332	1		0.866248	1		0.826581	1		1.06512	1		0.99152	1		Actin, cytoplasmic 2, N-terminally processed (Fragment) OS=Homo sapiens GN=ACTG1 PE=3 SV=1 - [I3L1U9_HUMAN]
	Confidence Icon	Sequence	Protein Accessions	# Proteins	# Protein Groups	Activation Type	Modifications	Probability	XCorr	Δ Score	Rank	QuanResultID	Quan Info	Quan Usage	127/126	128/126	129/126	130/129	131/129	Charge	m/z [Da]	MH+ [Da]	ΔM [ppm]	RT [min]	First Scan	Last Scan	MS Order	Ions Matched	Spectrum File	Annotation
	High	gYSFTTTAER	I3L1U9	16	1	HCD	N-Term(TMT6plex)	60.7361	2.28463	1	1	19356	Unique	Used	0.992332	0.866248	0.826581	1.06512	0.99152	2	681.348	1361.69	-0.288301	59.4966	6398	6398	MS2	9/18	Sample.raw
Q92539	1.67	3	1	896	99.3372	5.32568	2.25662	0.888766	1		0.594815	1		0.792865	1		0.960259	1		0.728953	1		Phosphatidate phosphatase LPIN2 OS=Homo sapiens GN=LPIN2 PE=1 SV=1 - [LPIN2_HUMAN]
	Confidence Icon	Sequence	Protein Accessions	# Proteins	# Protein Groups	Activation Type	Modifications	Probability	XCorr	Δ Score	Rank	QuanResultID	Quan Info	Quan Usage	127/126	128/126	129/126	130/129	131/129	Charge	m/z [Da]	MH+ [Da]	ΔM [ppm]	RT [min]	First Scan	Last Scan	MS Order	Ions Matched	Spectrum File	Annotation
	High	sDsELEVkPAESLLR	Q92539	1	1	HCD	N-Term(TMT6plex), S3(Phospho), K8(TMT6plex)	15.681	2.25662	0.0221239	1	23843	Unique	Used	0.888766	0.594815	0.792865	0.960259	0.728953	3	737.728	2211.17	1.08933	100.407	11335	11335	MS2	13/82	Sample.raw
	Medium	sDSELEVkPAEsLLR	Q92539	1	1	HCD	N-Term(TMT6plex), K8(TMT6plex), S12(Phospho)	7.91349	2.21004		2	23843	Redundant	Not Used	0.888766	0.594815	0.792865	0.960259	0.728953	3	737.728	2211.17	1.08933	100.407	11335	11335	MS2	10/82	Sample.raw
	Medium	sDSELEVkPAESLLR	Q92539	1	1	HCD	N-Term(TMT6plex), S1(Phospho), K8(TMT6plex)	7.91349	2.17997		3	23843	Redundant	Not Used	0.888766	0.594815	0.792865	0.960259	0.728953	3	737.728	2211.17	1.08933	100.407	11335	11335	MS2	16/112	Sample.raw
Q96L67	1.48	2	1	948	108.445	5.03369	2.23489	0.823585	1		0.907334	1		0.873545	1		0.891987	1		0.914476	1		Nardilysin OS=Homo sapiens GN=NRD1 PE=2 SV=1 - [Q96L67_HUMAN]
	Confidence Icon	Sequence	Protein Accessions	# Proteins	# Protein Groups	Activation Type	Modifications	Probability	XCorr	Δ Score	Rank	QuanResultID	Quan Info	Quan Usage	127/126	128/126	129/126	130/129	131/129	Charge	m/z [Da]	MH+ [Da]	ΔM [ppm]	RT [min]	First Scan	Last Scan	MS Order	Ions Matched	Spectrum File	Annotation
	Medium	rGSLsNAGDPEIVk	Q96L67	3	1	HCD	N-Term(TMT6plex), S5(Phospho), K14(TMT6plex)	20.284	2.23489	0.0179372	1	20612	Unique	Used	0.823585	0.907334	0.873545	0.891987	0.914476	3	661.023	1981.05	1.03733	70.8484	7780	7780	MS2	12/76	Sample.raw
	Medium	rGsLSNAGDPEIVk	Q96L67	3	1	HCD	N-Term(TMT6plex), S3(Phospho), K14(TMT6plex)	20.284	2.18931		2	20612	Redundant	Not Used	0.823585	0.907334	0.873545	0.891987	0.914476	3	661.023	1981.05	1.03733	70.8484	7780	7780	MS2	16/76	Sample.raw
Q86TY5	4.96	1	1	121	13.8882	9.15869	2.22859	0.866248	1		0.854365	1		1.06362	1		0.947596	1		0.931104	1		Full-length cDNA clone CS0DI041YE05 of Placenta of Homo sapiens (human) OS=Homo sapiens PE=2 SV=1 - [Q86TY5_HUMAN]
	Confidence Icon	Sequence	Protein Accessions	# Proteins	# Protein Groups	Activation Type	Modifications	Probability	XCorr	Δ Score	Rank	QuanResultID	Quan Info	Quan Usage	127/126	128/126	129/126	130/129	131/129	Charge	m/z [Da]	MH+ [Da]	ΔM [ppm]	RT [min]	First Scan	Last Scan	MS Order	Ions Matched	Spectrum File	Annotation
	Medium	fNENNR	Q86TY5	6	1	HCD	N-Term(TMT6plex)	27.6907	2.22859	1	1	14943	Unique	Used	0.866248	0.854365	1.06362	0.947596	0.931104	2	511.765	1022.52	1.20533	20.4198	1544	1544	MS2	9/10	Sample.raw
P83593	6.42	1	1	109	12.0529	7.94287	2.18925	0.698142	1		0.707622	1		0.810099	1		0.741196	1		0.595586	1		Ig kappa chain V-IV region STH (Fragment) OS=Homo sapiens PE=1 SV=1 - [KV405_HUMAN]
	Confidence Icon	Sequence	Protein Accessions	# Proteins	# Protein Groups	Activation Type	Modifications	Probability	XCorr	Δ Score	Rank	QuanResultID	Quan Info	Quan Usage	127/126	128/126	129/126	130/129	131/129	Charge	m/z [Da]	MH+ [Da]	ΔM [ppm]	RT [min]	First Scan	Last Scan	MS Order	Ions Matched	Spectrum File	Annotation
	Medium	eSGVPDR	P83593	5	1	HCD	N-Term(TMT6plex)	17.4048	2.18925	1	1	14709	Unique	Used	0.698142	0.707622	0.810099	0.741196	0.595586	2	494.768	988.529	2.87798	17.7078	1287	1287	MS2	10/12	Sample.raw
Q5QPM4	7.55	1	1	106	11.4799	10.4478	2.15325	0.903439	1		0.902892	1		1.04016	1		1.01615	1		0.998269	1		Proteasome (Prosome, macropain) inhibitor subunit 1 (PI31) (Fragment) OS=Homo sapiens GN=PSMF1 PE=2 SV=1 - [Q5QPM4_HUMAN]
	Confidence Icon	Sequence	Protein Accessions	# Proteins	# Protein Groups	Activation Type	Modifications	Probability	XCorr	Δ Score	Rank	QuanResultID	Quan Info	Quan Usage	127/126	128/126	129/126	130/129	131/129	Charge	m/z [Da]	MH+ [Da]	ΔM [ppm]	RT [min]	First Scan	Last Scan	MS Order	Ions Matched	Spectrum File	Annotation
	Medium	aNVSsPHR	Q5QPM4	8	1	HCD	N-Term(TMT6plex), S5(Phospho)	31.4949	2.15325	1	1	14331	Unique	Used	0.903439	0.902892	1.04016	1.01615	0.998269	2	588.791	1176.58	2.49086	13.533	871	871	MS2	8/20	Sample.raw
Q8TEM1	0.37	1	1	1887	204.983	6.81494	2.15151		0			0			0			0			0		Nuclear pore membrane glycoprotein 210 OS=Homo sapiens GN=NUP210 PE=1 SV=3 - [PO210_HUMAN]
	Confidence Icon	Sequence	Protein Accessions	# Proteins	# Protein Groups	Activation Type	Modifications	Probability	XCorr	Δ Score	Rank	QuanResultID	Quan Info	Quan Usage	127/126	128/126	129/126	130/129	131/129	Charge	m/z [Da]	MH+ [Da]	ΔM [ppm]	RT [min]	First Scan	Last Scan	MS Order	Ions Matched	Spectrum File	Annotation
	Medium	vLDGPEk	Q8TEM1	1	1	HCD	N-Term(TMT6plex), K7(TMT6plex)	6.00601	2.15151		2	19634	Redundant	Not Used	0.840061	0.838663	0.832809	1.01956	1.00342	2	608.371	1215.74	0.465505	61.9045	6704	6704	MS2	8/12	Sample.raw
Q9BSL1	1.98	1	1	405	45.31	4.91943	2.15118	0.909333	1		1.02585	1		0.932972	1		1.00648	1		1.01408	1		Ubiquitin-associated domain-containing protein 1 OS=Homo sapiens GN=UBAC1 PE=1 SV=1 - [UBAC1_HUMAN]
	Confidence Icon	Sequence	Protein Accessions	# Proteins	# Protein Groups	Activation Type	Modifications	Probability	XCorr	Δ Score	Rank	QuanResultID	Quan Info	Quan Usage	127/126	128/126	129/126	130/129	131/129	Charge	m/z [Da]	MH+ [Da]	ΔM [ppm]	RT [min]	First Scan	Last Scan	MS Order	Ions Matched	Spectrum File	Annotation
	Medium	rAPsPLPk	Q9BSL1	1	1	HCD	N-Term(TMT6plex), S4(Phospho), K8(TMT6plex)	1	2.15118	1	1	17848	Unique	Used	0.909333	1.02585	0.932972	1.00648	1.01408	3	468.612	1403.82	1.91645	46.1028	4740	4740	MS2	14/40	Sample.raw
A6NNU8	8.57	1	1	105	11.7921	8.30908	2.1337		0			0			0			0			0		Nuclear receptor subfamily 0 group B member 1 OS=Homo sapiens GN=NR0B1 PE=4 SV=1 - [A6NNU8_HUMAN]
	Confidence Icon	Sequence	Protein Accessions	# Proteins	# Protein Groups	Activation Type	Modifications	Probability	XCorr	Δ Score	Rank	QuanResultID	Quan Info	Quan Usage	127/126	128/126	129/126	130/129	131/129	Charge	m/z [Da]	MH+ [Da]	ΔM [ppm]	RT [min]	First Scan	Last Scan	MS Order	Ions Matched	Spectrum File	Annotation
	Medium	gTVLFNPGk	A6NNU8	1	1	HCD	N-Term(TMT6plex), K9(TMT6plex)	3.02636	2.1337		2	23551	Redundant	Not Used	0.861111	0.977749	0.792303	1.04225	1.06887	2	695.926	1390.85	-0.198905	97.2274	11014	11014	MS2	6/16	Sample.raw
H7BZV9	5.62	1	1	178	18.5981	6.68311	2.13203	0.8504	1		0.871135	1		0.89126	1		1.07964	1		1.05947	1		Ankyrin repeat domain-containing protein 54 (Fragment) OS=Homo sapiens GN=ANKRD54 PE=4 SV=1 - [H7BZV9_HUMAN]
	Confidence Icon	Sequence	Protein Accessions	# Proteins	# Protein Groups	Activation Type	Modifications	Probability	XCorr	Δ Score	Rank	QuanResultID	Quan Info	Quan Usage	127/126	128/126	129/126	130/129	131/129	Charge	m/z [Da]	MH+ [Da]	ΔM [ppm]	RT [min]	First Scan	Last Scan	MS Order	Ions Matched	Spectrum File	Annotation
	Medium	aSGGAQsPLR	H7BZV9	4	1	HCD	N-Term(TMT6plex), S7(Phospho)	31.1725	2.13203	1	1	15752	Unique	Used	0.8504	0.871135	0.89126	1.07964	1.05947	2	626.817	1252.63	1.59214	27.8893	2434	2434	MS2	10/26	Sample.raw
O95620	1.89	1	1	317	35.7928	7.32764	2.12367		0			0			0			0			0		tRNA-dihydrouridine(20a/20b) synthase [NAD(P)+]-like OS=Homo sapiens GN=DUS4L PE=2 SV=2 - [DUS4L_HUMAN]
	Confidence Icon	Sequence	Protein Accessions	# Proteins	# Protein Groups	Activation Type	Modifications	Probability	XCorr	Δ Score	Rank	QuanResultID	Quan Info	Quan Usage	127/126	128/126	129/126	130/129	131/129	Charge	m/z [Da]	MH+ [Da]	ΔM [ppm]	RT [min]	First Scan	Last Scan	MS Order	Ions Matched	Spectrum File	Annotation
	Medium	iHDDLk	O95620	1	1	HCD	N-Term(TMT6plex), K6(TMT6plex)	1	2.12367		2	18203	Redundant	Not Used	0.795876	0.823583	0.506551	1.23997	0.95596	3	400.245	1198.72	1.36043	49.0674	5130	5130	MS2	9/20	Sample.raw
